# Supplementary material for: A new two-stage method for revealing missing parts of edges in protein-protein interaction networks
Source: PLoS One. 2017 May 11;12(5):e0177029. doi: 10.1371/journal.pone.0177029 (PMC5426645; doi:10.1371/journal.pone.0177029)
Supplement: S2 Text — (TXT) [file pone.0177029.s002.txt]

YNL182C	Q0032
YML081C-A Q0085
YDR377W	Q0085
YPL078C	Q0085
YKL016C	Q0085
YDR298C	Q0085
YJR121W	Q0085
YBL099W	Q0085
YOR026W	Q0092
YJR121W	Q0130
YBL099W	Q0130
YER154W	Q0275
YBR123C	YAL001C
YPL045W	YAL002W
YMR231W	YAL002W
YLR148W	YAL002W
YLR396C	YAL002W
YKR026C	YAL002W
YGL181W	YAL004W
YHR069C	YAL005C
YOR151C	YAL005C
YNL007C	YAL005C
YAR002W	YAL005C
YPR010C	YAL005C
YOR160W	YAL005C
YLR347C	YAL005C
YLR310C	YAL005C
YLR335W	YAL005C
YPL240C	YAL005C
YDR192C	YAL005C
YOR098C	YAL005C
YDR127W	YAL007C
YPR201W	YAL007C
YNL130C	YAL007C
YCL025C	YAL007C
YEL063C	YAL007C
YBR036C	YAL007C
YGR060W	YAL007C
YDR101C	YAL007C
YAR002C-A	YAL007C
YGL200C	YAL007C
YDL040C	YAL009W
YHR004C	YAL009W
YLR342W	YAL009W
YDR211W	YAL009W
YFL048C	YAL010C
YOR269W	YAL011W
YER081W	YAL011W
YHR158C	YAL011W
YOR127W	YAL011W
YDL181W	YAL011W
YMR300C	YAL012W
YPL149W	YAL012W
YIL034C	YAL014C
YER133W	YAL014C
YNL037C	YAL015C
YDR214W	YAL015C
YEL030W	YAL015C
YMR058W	YAL015C
YMR012W	YAL015C
YDL029W	YAL015C
YPL152W	YAL016W
YGR161C	YAL016W
YAL024C	YAL016W
YNL127W	YAL016W
YDR482C	YAL016W
YHR082C	YAL016W
YHR158C	YAL016W
YDL188C	YAL016W
YGL190C	YAL016W
YOR014W	YAL016W
YDL134C	YAL016W
YOL113W	YAL016W
YPR160W	YAL017W
YCL027W	YAL017W
YDR099W	YAL017W
YLR264W	YAL018C
YLR034C	YAL018C
YDR331W	YAL018C
YCL025C	YAL018C
YBR290W	YAL018C
YBR036C	YAL018C
YLL028W	YAL018C
YHR026W	YAL018C
YBR160W	YAL019W
YFL028C	YAL021C
YNL288W	YAL021C
YKR036C	YAL021C
YGR134W	YAL021C
YHR158C	YAL024C
YBR160W	YAL024C
YOR005C	YAL025C
YDL192W	YAL026C
YBR196C	YAL027W
YLR044C	YAL027W
YOL086C	YAL027W
YDR174W	YAL027W
YPL022W	YAL027W
YML095C	YAL027W
YDR507C	YAL027W
YCL024W	YAL027W
YLR233C	YAL028W
YDL239C	YAL028W
YBR160W	YAL028W
YBL050W	YAL028W
YOL086C	YAL029C
YDR101C	YAL029C
YGL195W	YAL029C
YGL106W	YAL029C
YOR181W	YAL029C
YHR023W	YAL029C
YER110C	YAL029C
YFL039C	YAL029C
YMR186W	YAL029C
YBR109C	YAL029C
YGR009C	YAL030W
YBR160W	YAL031C
YLR338W	YAL032C
YDL209C	YAL032C
YMR288W	YAL032C
YGR278W	YAL032C
YGL128C	YAL032C
YGL120C	YAL032C
YDR364C	YAL032C
YLR423C	YAL032C
YPL213W	YAL032C
YMR213W	YAL032C
YLL036C	YAL032C
YJL203W	YAL032C
YOR036W	YAL032C
YLR117C	YAL032C
YBR017C	YAL032C
YOL086C	YAL034C
YKL103C	YAL034W-A
YJR091C	YAL034W-A
YGR120C	YAL034W-A
YLR175W	YAL035W
YGL130W	YAL035W
YCR038C	YAL036C
YMR012W	YAL036C
YBR160W	YAL040C
YIL079C	YAL041W
YJL008C	YAL041W
YPL161C	YAL041W
YER114C	YAL041W
YBR200W	YAL041W
YML130C	YAL042W
YML067C	YAL042W
YDL239C	YAL042W
YJL033W	YAL043C
YJR093C	YAL043C
YKR002W	YAL043C
YKL059C	YAL043C
YDR301W	YAL043C
YDR228C	YAL043C
YNL317W	YAL043C
YLR115W	YAL043C
YER133W	YAL043C
YJR063W	YAL045C
YEL061C	YAL047C
YPL093W	YAL047C
YNL188W	YAL047C
YHR158C	YAL047C
YLR429W	YAL047C
YIL061C	YAL047C
YMR001C	YAL047C
YGR218W	YAL047C
YMR047C	YAL047C
YNL094W	YAL049C
YOR153W	YAL053W
YML072C	YAL053W
YER100W	YAL053W
YLR083C	YAL053W
YAL026C	YAL053W
YLR292C	YAL053W
YLR342W	YAL053W
YOL044W	YAL055W
YMR026C	YAL055W
YDL065C	YAL055W
YDR265W	YAL055W
YOR098C	YAL055W
YER020W	YAL056W
YOL086C	YAL059W
YMR308C	YAL061W
YLR267W	YAL062W
YHR114W	YAL064W
YMR149W	YAL064W
YJR091C	YAL066W
YHR042W	YAL067C
YGL200C	YAR002C-A
YLR347C	YAR002W
YLR293C	YAR002W
YER110C	YAR002W
YDR385W	YAR002W
YLR335W	YAR002W
YBR160W	YAR002W
YMR047C	YAR002W
YJR113C	YAR003W
YDR140W	YAR003W
YER081W	YAR003W
YDR069C	YAR003W
YPL138C	YAR003W
YLR015W	YAR003W
YHR119W	YAR003W
YJL026W	YAR003W
YDR469W	YAR003W
YBR258C	YAR003W
YBL026W	YAR003W
YIR002C	YAR007C
YLR304C	YAR007C
YMR116C	YAR007C
YDR034C	YAR007C
YCR012W	YAR007C
YBR089C-A	YAR007C
YHR164C	YAR007C
YML032C	YAR007C
YOL090W	YAR007C
YER095W	YAR007C
YLR347C	YAR007C
YDR097C	YAR007C
YDL029W	YAR007C
YBR136W	YAR007C
YJR091C	YAR008W
YBL051C	YAR008W
YMR059W	YAR008W
YLR105C	YAR008W
YNL118C	YAR009C
YOL133W	YAR009C
YMR116C	YAR014C
YER155C	YAR014C
YMR116C	YAR018C
YGL181W	YAR018C
YDL239C	YAR018C
YNL223W	YAR019C
YHL048W	YAR023C
YDL217C	YAR023C
YJL093C	YAR027W
YIR033W	YAR027W
YLR214W	YAR027W
YNL125C	YAR027W
YDR406W	YAR027W
YIL111W	YAR027W
YPL094C	YAR027W
YJR040W	YAR027W
YPR128C	YAR027W
YOR273C	YAR027W
YOL156W	YAR027W
YMR264W	YAR027W
YGL129C	YAR027W
YDL198C	YAR027W
YOL030W	YAR027W
YLR018C	YAR027W
YIL016W	YAR027W
YGR014W	YAR027W
YEL063C	YAR027W
YBR106W	YAR027W
YAL023C	YAR027W
YGR284C	YAR027W
YGR060W	YAR027W
YBR135W	YAR027W
YMR149W	YAR027W
YJL002C	YAR027W
YIL004C	YAR027W
YGR055W	YAR028W
YML129C	YAR028W
YPR128C	YAR028W
YJL219W	YAR028W
YDR331W	YAR028W
YGL104C	YAR028W
YAR027W	YAR028W
YHR026W	YAR028W
YML067C	YAR028W
YJR091C	YAR030C
YAR027W	YAR030C
YCL025C	YAR031W
YJR091C	YAR031W
YHR110W	YAR031W
YDL054C	YAR031W
YBR217W	YAR031W
YHL048W	YAR033W
YPR198W	YAR033W
YGR260W	YAR033W
YLL028W	YAR033W
YPL076W	YAR033W
YLR381W	YAR035W
YLR447C	YAR035W
YLR295C	YAR035W
YER120W	YAR042W
YLR397C	YAR044W
YJR063W	YAR047C
YKR019C	YAR060C
YLR295C	YAR060C
YGL070C	YAR064W
YBR109C	YAR064W
YPR086W	YAR066W
YDR074W	YAR066W
YPL215W	YAR069C
YLR074C	YBL002W
YJL020C	YBL002W
YNL068C	YBL002W
YDR121W	YBL002W
YCL066W	YBL002W
YPR175W	YBL002W
YJR090C	YBL002W
YIL035C	YBL002W
YGR220C	YBL004W
YBL038W	YBL004W
YER100W	YBL004W
YDL213C	YBL004W
YPR137W	YBL004W
YLR074C	YBL004W
YDR060W	YBL004W
YNL284C	YBL004W
YNL110C	YBL004W
YBR251W	YBL004W
YBR247C	YBL004W
YCR057C	YBL004W
YPL043W	YBL004W
YCL059C	YBL004W
YDR280W	YBL004W
YHR089C	YBL004W
YKR086W	YBL004W
YBR143C	YBL004W
YOL139C	YBL004W
YBR009C	YBL004W
YDR176W	YBL005W
YDR489W	YBL006C
YJL201W	YBL007C
YPR171W	YBL007C
YOR284W	YBL007C
YKR030W	YBL007C
YHR114W	YBL007C
YGL181W	YBL007C
YBR205W	YBL007C
YPR159W	YBL007C
YNL106C	YBL007C
YCL034W	YBL007C
YBR098W	YBL007C
YFR024C-A	YBL007C
YNL094W	YBL007C
YNL084C	YBL007C
YOR181W	YBL007C
YIL095W	YBL007C
YIR006C	YBL007C
YER133W	YBL007C
YLR078C	YBL007C
YCR088W	YBL007C
YDR388W	YBL007C
YJL115W	YBL008W
YGL127C	YBL009W
YBR160W	YBL013W
YOR158W	YBL014C
YHL004W	YBL014C
YPL049C	YBL016W
YDR480W	YBL016W
YDR432W	YBL017C
YPL049C	YBL017C
YOR181W	YBL017C
YBR167C	YBL018C
YML048W	YBL021C
YGL237C	YBL021C
YOR136W	YBL022C
YGR040W	YBL022C
YOR196C	YBL023C
YDL171C	YBL023C
YPL001W	YBL023C
YOR080W	YBL023C
YDR052C	YBL023C
YDL017W	YBL023C
YLR274W	YBL023C
YLR103C	YBL023C
YJL194W	YBL023C
YIL150C	YBL023C
YNL284C	YBL024W
YBR084W	YBL024W
YDL113C	YBL025W
YHR200W	YBL025W
YKL135C	YBL025W
YMR207C	YBL026W
YPR184W	YBL026W
YGL234W	YBL026W
YIL132C	YBL026W
YPL119C	YBL026W
YPL115C	YBL026W
YLR074C	YBL026W
YER025W	YBL026W
YDL175C	YBL026W
YGL173C	YBL026W
YDR440W	YBL026W
YNL118C	YBL026W
YEL015W	YBL026W
YDL160C	YBL026W
YOL149W	YBL026W
YJL157C	YBL026W
YJL124C	YBL026W
YKR036C	YBL029W
YKR026C	YBL030C
YHR005C-A	YBL030C
YBR017C	YBL030C
YGR218W	YBL031W
YNL112W	YBL032W
YLR175W	YBL032W
YOL139C	YBL032W
YNL118C	YBL034C
YER177W	YBL034C
YBR084W	YBL035C
YDR226W	YBL036C
YDR023W	YBL036C
YGR087C	YBL036C
YMR319C	YBL036C
YDR343C	YBL036C
YDR342C	YBL036C
YOL078W	YBL036C
YJR005W	YBL037W
YLR189C	YBL038W
YNL005C	YBL038W
YJR138W	YBL038W
YER155C	YBL038W
YNL284C	YBL038W
YCL014W	YBL038W
YJL005W	YBL038W
YIL094C	YBL039C
YDR260C	YBL039C
YGR262C	YBL039C
YMR024W	YBL039C
YOR388C	YBL039C
YPL070W	YBL039C
YLR180W	YBL039C
YMR012W	YBL039C
YJR109C	YBL039C
YHR200W	YBL039C
YOR261C	YBL039C
YOR151C	YBL039C
YJL138C	YBL039C
YFR004W	YBL039C
YGL048C	YBL039C
YOR117W	YBL039C
YDR394W	YBL039C
YDR388W	YBL039C
YDR414C	YBL040C
YEL063C	YBL040C
YDL188C	YBL041W
YER105C	YBL041W
YER012W	YBL041W
YDR099W	YBL043W
YJL159W	YBL044W
YLR074C	YBL044W
YMR304W	YBL044W
YOR125C	YBL045C
YDL112W	YBL046W
YNL201C	YBL046W
YDR075W	YBL046W
YML010W	YBL046W
YBR109C	YBL047C
YMR135C	YBL049W
YIL017C	YBL049W
YGL227W	YBL049W
YIL097W	YBL049W
YDR255C	YBL049W
YCL039W	YBL049W
YJL014W	YBL049W
YJR091C	YBL049W
YIL142W	YBL049W
YIL034C	YBL049W
YOR245C	YBL050W
YLL009C	YBL050W
YOR158W	YBL050W
YER101C	YBL050W
YIL084C	YBL050W
YKL090W	YBL050W
YPL192C	YBL050W
YBR272C	YBL050W
YOL135C	YBL050W
YBL030C	YBL050W
YLR093C	YBL050W
YJR063W	YBL050W
YOR036W	YBL050W
YLR273C	YBL050W
YLR117C	YBL050W
YPL204W	YBL051C
YNL258C	YBL052C
YBR274W	YBL052C
YEL069C	YBL053W
YJR091C	YBL053W
YPR165W	YBL053W
YNL118C	YBL054W
YHL030W	YBL056W
YGR240C	YBL056W
YBR247C	YBL056W
YOR020C	YBL056W
YPL204W	YBL056W
YDL145C	YBL056W
YBR114W	YBL058W
YKL213C	YBL058W
YDL126C	YBL058W
YOR098C	YBL058W
YJR091C	YBL059W
YNL233W	YBL061C
YBR023C	YBL061C
YEL015W	YBL061C
YDR488C	YBL064C
YDR069C	YBL064C
YER022W	YBL065W
YEL015W	YBL066C
YBL026W	YBL066C
YJL203W	YBL067C
YCL027W	YBL071C
YNL261W	YBL071C
YOR250C	YBL075C
YGL130W	YBL075C
YLR310C	YBL075C
YDL100C	YBL076C
YOR080W	YBL076C
YBR109C	YBL076C
YNR007C	YBL078C
YHR171W	YBL078C
YNL223W	YBL078C
YKL068W	YBL079W
YLR264W	YBL081W
YDL167C	YBL081W
YFR036W	YBL084C
YOR249C	YBL084C
YNL172W	YBL084C
YLR127C	YBL084C
YKL022C	YBL084C
YDR118W	YBL084C
YHR166C	YBL084C
YDL008W	YBL084C
YDR085C	YBL085W
YBR200W	YBL085W
YJR040W	YBL086C
YLR322W	YBL086C
YAL019W	YBL088C
YBR009C	YBL088C
YLR325C	YBL089W
YJR091C	YBL089W
YBR068C	YBL089W
YPL022W	YBL089W
YNR010W	YBL093C
YHR147C	YBL093C
YPR168W	YBL093C
YGL151W	YBL093C
YMR112C	YBL093C
YPR070W	YBL093C
YOR174W	YBL093C
YOL135C	YBL093C
YHR058C	YBL093C
YGL025C	YBL093C
YLR071C	YBL093C
YBR193C	YBL093C
YOL051W	YBL093C
YKL129C	YBL093C
YMR109W	YBL093C
YJR091C	YBL094C
YMR047C	YBL094C
YBR162C	YBL095W
YLR453C	YBL095W
YJL180C	YBL099W
YPL271W	YBL099W
YNL315C	YBL099W
YML081C-A	YBL099W
YLR295C	YBL099W
YDR377W	YBL099W
YDL004W	YBL099W
Q0080	YBL099W
YBL043W	YBL101W-A
YNL229C	YBL101W-A
YLR338W	YBL102W
YLR083C	YBL102W
YDR414C	YBL102W
YLR453C	YBL102W
YOR036W	YBL102W
YFR021W	YBL103C
YOL067C	YBL103C
YOL108C	YBL103C
YNL098C	YBL103C
YDL126C	YBL103C
YNL054W	YBL104C
YOR080W	YBL104C
YGL190C	YBL104C
YPL259C	YBL104C
YGR254W	YBL105C
YJL020C	YBL105C
YCL027W	YBL105C
YPR154W	YBL105C
YOR231W	YBL105C
YJL002C	YBL105C
YER165W	YBL105C
YBR160W	YBL105C
YBR045C	YBL105C
YCL017C	YBL106C
YOR197W	YBL106C
YLR206W	YBL106C
YKR030W	YBL106C
YAR018C	YBL106C
YLR423C	YBL106C
YPL174C	YBL106C
YIL033C	YBL106C
YNL094W	YBL106C
YHR098C	YBL106C
YGR009C	YBL106C
YML116W	YBL107C
YML064C	YBL112C
YDR099W	YBR001C
YLR082C	YBR004C
YDR382W	YBR006W
YMR176W	YBR009C
YKR054C	YBR009C
YPR104C	YBR009C
YLR074C	YBR009C
YKL139W	YBR009C
YER164W	YBR009C
YDL070W	YBR009C
YIL131C	YBR009C
YBL032W	YBR009C
YAL035W	YBR009C
YEL046C	YBR009C
YPL001W	YBR009C
YGL130W	YBR009C
YEL056W	YBR009C
YGL190C	YBR009C
YAR002C-A	YBR009C
YIL035C	YBR009C
YFL024C	YBR009C
YGR252W	YBR009C
YGL019W	YBR009C
YJL081C	YBR009C
YDR155C	YBR009C
YKL011C	YBR010W
YDR440W	YBR010W
YJL115W	YBR010W
YIL035C	YBR010W
YJL081C	YBR010W
YBR009C	YBR010W
YPL111W	YBR011C
YPL204W	YBR011C
YGL237C	YBR011C
YBR217W	YBR011C
YBR109C	YBR011C
YPL221W	YBR012C
YGR292W	YBR013C
YBR101C	YBR014C
YDL100C	YBR014C
YJR091C	YBR014C
YPR086W	YBR014C
YBR288C	YBR014C
YPL266W	YBR017C
YLL018C	YBR017C
YHL030W	YBR017C
YGR282C	YBR017C
YOR317W	YBR017C
YGL256W	YBR017C
YBR120C	YBR017C
YBL003C	YBR017C
YOR176W	YBR017C
YIL124W	YBR017C
YBR247C	YBR017C
YMR012W	YBR017C
YGL105W	YBR017C
YHR089C	YBR017C
YGL195W	YBR017C
YDR216W	YBR017C
YOR185C	YBR017C
YOL123W	YBR017C
YLR293C	YBR017C
YNL161W	YBR018C
YHL019C	YBR019C
YOR128C	YBR021W
YLR242C	YBR023C
YBR037C	YBR024W
Q0250	YBR024W
YPR119W	YBR024W
YNL207W	YBR025C
YDR398W	YBR025C
YKL081W	YBR025C
YBR055C	YBR025C
YNL088W	YBR025C
YMR059W	YBR025C
YOL090W	YBR025C
YBR198C	YBR025C
YLR353W	YBR027C
YKL130C	YBR027C
YOR046C	YBR027C
YMR047C	YBR027C
YLR447C	YBR028C
YMR048W	YBR034C
YER017C	YBR034C
YDL101C	YBR035C
YPL227C	YBR036C
YER026C	YBR036C
YEL063C	YBR036C
YPR079W	YBR037C
Q0250	YBR037C
YBR160W	YBR038W
YDL029W	YBR039W
YJR121W	YBR039W
YBL099W	YBR039W
YER081W	YBR042C
YHR042W	YBR044C
YKL004W	YBR044C
YBR221C	YBR044C
YDL093W	YBR044C
YLL041C	YBR044C
YKL148C	YBR044C
YKL141W	YBR044C
YJR022W	YBR044C
YOR178C	YBR045C
YJL128C	YBR047W
YER022W	YBR047W
YGL234W	YBR049C
YMR091C	YBR049C
YPL082C	YBR049C
YDR130C	YBR049C
YNR052C	YBR050C
YER133W	YBR050C
YDR099W	YBR050C
YBR109C	YBR050C
YDR032C	YBR052C
YOR040W	YBR054W
YHR072W	YBR054W
YCL038C	YBR054W
YDR190C	YBR054W
YNL048W	YBR054W
YKR039W	YBR054W
YJR010C-A	YBR054W
YBR302C	YBR054W
YJR091C	YBR054W
YOR016C	YBR054W
YLR372W	YBR054W
YBR159W	YBR054W
YGL022W	YBR054W
YNR017W	YBR054W
YOR254C	YBR054W
YPL028W	YBR055C
YOR335C	YBR055C
YOR120W	YBR055C
YMR120C	YBR055C
YLR153C	YBR055C
YLL018C	YBR055C
YKL157W	YBR055C
YJR105W	YBR055C
YHR208W	YBR055C
YHR019C	YBR055C
YPR160W	YBR055C
YER003C	YBR055C
YDR037W	YBR055C
YDR158W	YBR055C
YDL078C	YBR055C
YBR149W	YBR055C
YBR121C	YBR055C
YBL076C	YBR055C
YAL012W	YBR055C
YEL034W	YBR055C
YMR205C	YBR055C
YGR061C	YBR055C
YLR432W	YBR055C
YPL004C	YBR055C
YMR105C	YBR055C
YGR204W	YBR055C
YPR082C	YBR055C
YMR012W	YBR055C
YJL167W	YBR055C
YER172C	YBR055C
YDR473C	YBR055C
YBR133C	YBR055C
YNL147W	YBR055C
YPR178W	YBR055C
YGR091W	YBR055C
YJR022W	YBR055C
YER165W	YBR055C
YER146W	YBR055C
YDR283C	YBR055C
YKL085W	YBR055C
YCR002C	YBR055C
YGL192W	YBR057C
YDR206W	YBR057C
YCL055W	YBR057C
YDR034C	YBR057C
YOL064C	YBR058C
YBL076C	YBR058C
YOL059W	YBR058C
YOL156W	YBR058C
YOL132W	YBR058C
YOL086C	YBR058C
YMR309C	YBR058C
YOR123C	YBR058C
YOL113W	YBR058C
YML065W	YBR060C
YLR117C	YBR060C
YJL194W	YBR060C
YBR160W	YBR060C
YJL166W	YBR061C
YHR008C	YBR061C
YDR461W	YBR061C
YHR059W	YBR061C
YDR383C	YBR061C
YHL011C	YBR061C
YHR026W	YBR061C
YHR058C	YBR061C
YJL140W	YBR061C
YGR195W	YBR061C
YDR369C	YBR063C
YOR317W	YBR064W
YJL159W	YBR064W
YMR213W	YBR065C
YLR117C	YBR065C
YJR091C	YBR066C
YPR138C	YBR067C
YJR091C	YBR067C
YPL233W	YBR069C
YJR077C	YBR069C
YLR044C	YBR069C
YJR010C-A	YBR069C
YML048W	YBR069C
YPR198W	YBR069C
YOR016C	YBR069C
YLR372W	YBR069C
YCR034W	YBR069C
YAR031W	YBR069C
YJL117W	YBR069C
YHR110W	YBR069C
YGR284C	YBR069C
YDR171W	YBR069C
YDL043C	YBR069C
YGR218W	YBR069C
YGL200C	YBR069C
YER110C	YBR069C
YDL239C	YBR072W
YER179W	YBR073W
YMR083W	YBR074W
YJR091C	YBR074W
YER081W	YBR074W
YOR045W	YBR077C
YMR004W	YBR077C
YDR091C	YBR079C
YPL001W	YBR079C
YDL005C	YBR079C
YMR309C	YBR079C
YLR192C	YBR079C
YIL071C	YBR079C
YGL130W	YBR079C
YOR361C	YBR079C
YOR039W	YBR079C
YGR262C	YBR080C
YBR217W	YBR080C
YOR036W	YBR080C
YGL066W	YBR081C
YCL010C	YBR081C
YOL148C	YBR081C
YGL244W	YBR081C
YPL254W	YBR081C
YDR448W	YBR081C
YDR176W	YBR081C
YAL029C	YBR081C
YPR025C	YBR081C
YGR252W	YBR081C
YDR529C	YBR082C
YHR084W	YBR083W
YDR224C	YBR083W
YGR040W	YBR083W
YBR009C	YBR083W
YHR013C	YBR084W
YGL099W	YBR084W
YBL032W	YBR084W
YAL035W	YBR084W
YHR089C	YBR084W
YKL135C	YBR084W
YAL019W	YBR084W
YBR009C	YBR084W
YLR390W-A	YBR087W
YBL035C	YBR087W
YER173W	YBR087W
YOR144C	YBR087W
YMR078C	YBR087W
YHR191C	YBR087W
YOR217W	YBR087W
YOL094C	YBR087W
YNL290W	YBR087W
YJR068W	YBR087W
YBR088C	YBR087W
YML056C	YBR088C
YDL164C	YBR088C
YGR155W	YBR088C
YPL140C	YBR088C
YMR167W	YBR088C
YLR035C	YBR088C
YDR097C	YBR088C
YCR092C	YBR088C
YFR013W	YBR089C-A
YGL133W	YBR089C-A
YOR304W	YBR089C-A
YBR245C	YBR089C-A
YPL082C	YBR089C-A
YGL070C	YBR089W
YKL002W	YBR091C
YLR288C	YBR091C
YHR005C-A	YBR091C
YML077W	YBR093C
YLR264W	YBR094W
YDL015C	YBR094W
YOL149W	YBR094W
YOR061W	YBR094W
YNL330C	YBR095C
YIL034C	YBR096W
YBL056W	YBR097W
YBR160W	YBR098W
YJR063W	YBR099C
YER133W	YBR099C
YMR173W	YBR101C
YLR074C	YBR101C
YMR092C	YBR101C
YLR423C	YBR102C
YBR160W	YBR102C
YHL004W	YBR103W
YOL068C	YBR103W
YOR319W	YBR103W
YGR239C	YBR103W
YIL112W	YBR103W
YCR077C	YBR103W
YLR347C	YBR103W
YKR029C	YBR103W
YMR061W	YBR103W
YGL194C	YBR103W
YDR155C	YBR103W
YCL039W	YBR105C
YMR061W	YBR105C
YMR047C	YBR105C
YPL189W	YBR106W
YNR019W	YBR106W
YKL165C	YBR106W
YPR194C	YBR106W
YGL054C	YBR106W
YFL025C	YBR106W
YNL125C	YBR106W
YGL055W	YBR106W
YCL038C	YBR106W
YPR124W	YBR106W
YBR243C	YBR106W
YER039C	YBR106W
YPR201W	YBR106W
YPR192W	YBR106W
YNR055C	YBR106W
YNL101W	YBR106W
YNL048W	YBR106W
YOL156W	YBR106W
YKR039W	YBR106W
YKL002W	YBR106W
YIL048W	YBR106W
YHR142W	YBR106W
YJL196C	YBR106W
YHL048W	YBR106W
YNL130C	YBR106W
YGR224W	YBR106W
YER060W-A	YBR106W
YER056C	YBR106W
YDR508C	YBR106W
YDR414C	YBR106W
YJR160C	YBR106W
YML123C	YBR106W
YCR098C	YBR106W
YDR342C	YBR106W
YCR037C	YBR106W
YOL132W	YBR106W
YOL030W	YBR106W
YMR058W	YBR106W
YLL006W	YBR106W
YHR094C	YBR106W
YGR289C	YBR106W
YDR456W	YBR106W
YDR331W	YBR106W
YCR028C	YBR106W
YMR215W	YBR106W
YCL025C	YBR106W
YBR298C	YBR106W
YBR290W	YBR106W
YLL061W	YBR106W
YEL063C	YBR106W
YBR110W	YBR106W
YDR046C	YBR106W
YEL027W	YBR106W
YBR036C	YBR106W
YHR123W	YBR106W
YPL076W	YBR106W
YJL117W	YBR106W
YDL054C	YBR106W
YGR060W	YBR106W
YML067C	YBR106W
YML075C	YBR106W
YGL200C	YBR106W
YLR381W	YBR107C
YPL018W	YBR107C
YDR254W	YBR107C
YBR211C	YBR107C
YGR136W	YBR108W
YLR438C-A	YBR108W
YDR388W	YBR108W
YCR009C	YBR108W
YFL010W-A	YBR109C
YNR035C	YBR109C
YPL181W	YBR112C
YMR240C	YBR112C
YDL043C	YBR113W
YHR183W	YBR114W
YPL154C	YBR114W
YOL012C	YBR114W
YJR077C	YBR114W
YLR044C	YBR114W
YGR193C	YBR114W
YBL002W	YBR114W
YIR009W	YBR114W
YOL086C	YBR114W
YMR201C	YBR114W
YKL112W	YBR114W
YDR097C	YBR114W
YBR009C	YBR114W
YAL059W	YBR115C
YJR063W	YBR116C
YHR005C	YBR116C
YPR074C	YBR117C
YIL061C	YBR117C
YHL034C	YBR118W
YAL003W	YBR118W
YPL048W	YBR118W
YNL271C	YBR118W
YDR192C	YBR118W
YFL039C	YBR118W
YNL277W	YBR119W
YLR449W	YBR119W
YDR110W	YBR119W
YNL227C	YBR119W
YLR223C	YBR119W
YIL034C	YBR119W
YPL178W	YBR119W
YNL284C	YBR122C
YJR091C	YBR122C
YGL133W	YBR123C
YGR246C	YBR123C
YKL068W	YBR123C
YLR288C	YBR124W
YPL204W	YBR125C
YDR507C	YBR125C
YPR035W	YBR126C
YNL076W	YBR126C
YLR411W	YBR126C
YIR032C	YBR126C
YJR138W	YBR126C
YLL019C	YBR126C
YFL033C	YBR126C
YBR055C	YBR126C
YFR028C	YBR126C
YDR028C	YBR126C
YMR139W	YBR126C
YJL138C	YBR126C
YNL244C	YBR126C
YDL017W	YBR126C
YBL023C	YBR126C
YOL133W	YBR126C
YER112W	YBR126C
YOR098C	YBR126C
YGR092W	YBR126C
YMR054W	YBR127C
YJR033C	YBR127C
YHR039C-A	YBR127C
YDR328C	YBR127C
YDR202C	YBR127C
YDL185W	YBR127C
YLR288C	YBR129C
YJL071W	YBR130C
YKL130C	YBR130C
YGL106W	YBR130C
YAL029C	YBR130C
YLR310C	YBR130C
YHR107C	YBR130C
YBR109C	YBR130C
YMR047C	YBR130C
YGL187C	YBR133C
YKL101W	YBR133C
YNL094W	YBR133C
YOR128C	YBR134W
YLR226W	YBR135W
YBR160W	YBR135W
YLR304C	YBR136W
YMR012W	YBR136W
YGL245W	YBR136W
YDR499W	YBR136W
YKL085W	YBR136W
YOR007C	YBR137W
YKR083C	YBR137W
YOR127W	YBR137W
YML064C	YBR137W
YNL189W	YBR137W
YMR047C	YBR137W
YGL181W	YBR138C
YBR160W	YBR138C
YOR381W	YBR139W
YJL005W	YBR140C
YGL091C	YBR141C
YDR372C	YBR141C
YER059W	YBR141C
YHR052W	YBR142W
YMR049C	YBR142W
YMR290C	YBR142W
YDR060W	YBR142W
YMR012W	YBR142W
YJL005W	YBR142W
YGL195W	YBR142W
YHL030W	YBR143C
YBR084W	YBR143C
YER081W	YBR143C
YMR012W	YBR143C
YPL043W	YBR143C
YPL083C	YBR143C
YER161C	YBR143C
YLR429W	YBR143C
YBR130C	YBR143C
YLR371W	YBR143C
YPR010C	YBR143C
YDR172W	YBR143C
YMR080C	YBR143C
YER110C	YBR143C
YBR136W	YBR143C
YBR079C	YBR143C
YDR034C	YBR144C
YMR047C	YBR144C
YIL070C	YBR146W
YDR036C	YBR146W
YHL004W	YBR146W
YBR251W	YBR146W
YPR110C	YBR150C
YML049C	YBR152W
YMR288W	YBR152W
YJR091C	YBR152W
YIR009W	YBR152W
YDL098C	YBR152W
YPL213W	YBR152W
YBR055C	YBR152W
YMR240C	YBR152W
YDL030W	YBR152W
YGR075C	YBR152W
YOR308C	YBR152W
YDR473C	YBR152W
YJL203W	YBR152W
YDL043C	YBR152W
YER029C	YBR152W
YPR178W	YBR152W
YKL173W	YBR152W
YGR091W	YBR152W
YFL023W	YBR154C
YJL140W	YBR154C
YLR384C	YBR154C
YOR341W	YBR154C
YOR151C	YBR154C
YJR063W	YBR154C
YIL021W	YBR154C
YGR113W	YBR156C
YGL061C	YBR156C
YPL209C	YBR156C
YPL189W	YBR159W
YNR019W	YBR159W
YKL165C	YBR159W
YPR194C	YBR159W
YLL043W	YBR159W
YIL005W	YBR159W
YGL055W	YBR159W
YPR124W	YBR159W
YAL022C	YBR159W
YNL279W	YBR159W
YDL210W	YBR159W
YPR201W	YBR159W
YNR070W	YBR159W
YNL101W	YBR159W
YNL048W	YBR159W
YOL156W	YBR159W
YLR083C	YBR159W
YLR080W	YBR159W
YLR056W	YBR159W
YKR039W	YBR159W
YJR161C	YBR159W
YJL214W	YBR159W
YHR142W	YBR159W
YJL196C	YBR159W
YHL048W	YBR159W
YNL130C	YBR159W
YGR295C	YBR159W
YFL062W	YBR159W
YFL048C	YBR159W
YDR508C	YBR159W
YDR414C	YBR159W
YML123C	YBR159W
YOL132W	YBR159W
YMR058W	YBR159W
YKL212W	YBR159W
YJR010C-A	YBR159W
YJL222W	YBR159W
YJL219W	YBR159W
YIR022W	YBR159W
YEL017C-A	YBR159W
YDR331W	YBR159W
YDL015C	YBR159W
YCR011C	YBR159W
YMR215W	YBR159W
YML048W	YBR159W
YKL008C	YBR159W
YCL025C	YBR159W
YBR302C	YBR159W
YBR298C	YBR159W
YBR290W	YBR159W
YLL061W	YBR159W
YEL063C	YBR159W
YBR110W	YBR159W
YPR198W	YBR159W
YPR156C	YBR159W
YPL274W	YBR159W
YNR013C	YBR159W
YIL120W	YBR159W
YGR260W	YBR159W
YGL104C	YBR159W
YDR297W	YBR159W
YDR046C	YBR159W
YBR036C	YBR159W
YHR123W	YBR159W
YLL028W	YBR159W
YAR028W	YBR159W
YAR027W	YBR159W
YPL076W	YBR159W
YHR110W	YBR159W
YHR026W	YBR159W
YDL054C	YBR159W
YGR191W	YBR159W
YGR060W	YBR159W
YCR024C-A	YBR159W
YML067C	YBR159W
YLR292C	YBR159W
YMR149W	YBR159W
YEL002C	YBR159W
YDR468C	YBR159W
YML075C	YBR159W
YLR378C	YBR159W
YGL200C	YBR159W
YBR283C	YBR159W
YKL185W	YBR160W
YJL060W	YBR160W
YIL140W	YBR160W
YJR092W	YBR160W
YOL058W	YBR160W
YNL042W	YBR160W
YPR171W	YBR160W
YPL115C	YBR160W
YNL278W	YBR160W
YLR131C	YBR160W
YER167W	YBR160W
YDL113C	YBR160W
YCL014W	YBR160W
YPL255W	YBR160W
YOR058C	YBR160W
YLR319C	YBR160W
YNL271C	YBR160W
YGL116W	YBR160W
YFL029C	YBR160W
YDL239C	YBR160W
YBR200W	YBR160W
YEL042W	YBR161W
YJR091C	YBR161W
YBR036C	YBR161W
YPR155C	YBR162C
YGR249W	YBR162C
YER086W	YBR162C
YBR192W	YBR162C
YMR214W	YBR162C
YNL287W	YBR162C
YDR238C	YBR162C
YML108W	YBR162W-A
YIL027C	YBR162W-A
YLR090W	YBR162W-A
YBR217W	YBR166C
YNL221C	YBR167C
YGR030C	YBR167C
YNL282W	YBR167C
YBR257W	YBR167C
YAL033W	YBR167C
YER081W	YBR168W
YNL127W	YBR169C
YKL139W	YBR169C
YGL206C	YBR169C
YDL005C	YBR169C
YKL130C	YBR169C
YDL126C	YBR170C
YER053C	YBR171W
YPL094C	YBR171W
YCL057W	YBR171W
YJR160C	YBR171W
YPL227C	YBR171W
YPL076W	YBR171W
YOR254C	YBR171W
YLR378C	YBR171W
YKL074C	YBR172C
YLR116W	YBR172C
YIL034C	YBR173C
YKR086W	YBR173C
YGL011C	YBR173C
YPR103W	YBR173C
YJR091C	YBR174C
YPL029W	YBR175W
YGR249W	YBR175W
YLR403W	YBR175W
YHR064C	YBR175W
YOL045W	YBR175W
YPR086W	YBR175W
YOR047C	YBR175W
YIL160C	YBR175W
YDR138W	YBR175W
YMR190C	YBR175W
YPL138C	YBR175W
YLR015W	YBR175W
YHR119W	YBR175W
YHR027C	YBR175W
YDR469W	YBR175W
YBR258C	YBR175W
YKL018W	YBR175W
YAR003W	YBR175W
YER146W	YBR181C
YER087C-B	YBR183W
YDR039C	YBR183W
YNL169C	YBR183W
YNL101W	YBR183W
YHL048W	YBR183W
YFL048C	YBR183W
YDR506C	YBR183W
YOL132W	YBR183W
YLR018C	YBR183W
YDR331W	YBR183W
YPL227C	YBR183W
YML048W	YBR183W
YJR117W	YBR183W
YIL016W	YBR183W
YFL041W	YBR183W
YDR276C	YBR183W
YBR290W	YBR183W
YBR106W	YBR183W
YKL065C	YBR183W
YDL212W	YBR183W
YOR016C	YBR183W
YLR372W	YBR183W
YCR034W	YBR183W
YBR159W	YBR183W
YPL076W	YBR183W
YJL117W	YBR183W
YHR140W	YBR183W
YGR284C	YBR183W
YGR060W	YBR183W
YML067C	YBR183W
YKL154W	YBR183W
YMR149W	YBR183W
YOR254C	YBR183W
YAL007C	YBR183W
YJR091C	YBR184W
YER171W	YBR184W
YNL225C	YBR184W
YPR171W	YBR187W
YNR032W	YBR187W
YJR063W	YBR187W
YGL137W	YBR187W
YIL034C	YBR188C
YLR117C	YBR188C
YLR117C	YBR190W
YHR114W	YBR192W
YOR264W	YBR193C
YOL135C	YBR193C
YDL005C	YBR193C
YOL051W	YBR193C
YLR295C	YBR193C
YOR100C	YBR195C
YML102W	YBR195C
YLR418C	YBR195C
YNR037C	YBR197C
YKL002W	YBR197C
YLR288C	YBR197C
YML061C	YBR198C
YGL066W	YBR198C
YGR220C	YBR198C
YAL034C	YBR198C
YHR137W	YBR198C
YJR072C	YBR198C
YJL014W	YBR198C
YJR064W	YBR198C
YIL142W	YBR198C
YML098W	YBR198C
YML015C	YBR198C
YHR041C	YBR198C
YOR308C	YBR198C
YCR042C	YBR198C
YEL009C	YBR198C
YDR216W	YBR198C
YPL011C	YBR198C
YDR145W	YBR198C
YDR448W	YBR198C
YDR176W	YBR198C
YBR081C	YBR198C
YGR274C	YBR198C
YPR072W	YBR198C
YGL048C	YBR198C
YDR167W	YBR198C
YER148W	YBR198C
YDR384C	YBR199W
YOL132W	YBR199W
YFL039C	YBR200W
YIL034C	YBR201W
YLR274W	YBR202W
YDL029W	YBR202W
YKL006C-A	YBR203W
YKR048C	YBR203W
YDR328C	YBR203W
YPL096W	YBR204C
YHR114W	YBR205W
YDL101C	YBR205W
YBR017C	YBR205W
YFL041W	YBR207W
YOL086C	YBR207W
YLR342W	YBR207W
YDL029W	YBR208C
YPR086W	YBR209W
YBR109C	YBR213W
YJL124C	YBR214W
YML007W	YBR216C
YMR047C	YBR216C
YKL068W	YBR216C
YMR056C	YBR217W
YLL042C	YBR217W
YGL234W	YBR217W
YDR214W	YBR217W
YBR085W	YBR217W
YJR063W	YBR220C
YER178W	YBR221C
YBR208C	YBR221C
YNL071W	YBR221C
YDR430C	YBR221C
YDR069C	YBR221C
YGL130W	YBR221C
YFL018C	YBR221C
YPL259C	YBR221C
YAR020C	YBR222C
YCL028W	YBR223C
YBL058W	YBR223C
YDR510W	YBR223C
YGL197W	YBR225W
YPL204W	YBR225W
YLR310C	YBR225W
YDL049C	YBR226C
YKR026C	YBR227C
YJR063W	YBR228W
YBR109C	YBR229C
YOR014W	YBR230C
YMR173W	YBR233W
YDR174W	YBR233W
YNR035C	YBR234C
YLR370C	YBR234C
YIL062C	YBR234C
YKL013C	YBR234C
YLR034C	YBR235W
YGR218W	YBR235W
YKL104C	YBR238C
YBL085W	YBR238C
YOR317W	YBR239C
YPL133C	YBR239C
YER081W	YBR240C
YER081W	YBR241C
YKL002W	YBR242W
YLR117C	YBR244W
YFR013W	YBR245C
YER164W	YBR245C
YBL002W	YBR245C
YOL017W	YBR245C
YLR186W	YBR247C
YMR128W	YBR247C
YOR080W	YBR247C
YLR175W	YBR247C
YER017C	YBR247C
YNL012W	YBR250W
YKL003C	YBR251W
YPL118W	YBR251W
YNL306W	YBR251W
YGR084C	YBR251W
YDR337W	YBR251W
YDL045W-A	YBR251W
YBL090W	YBR251W
YPL013C	YBR251W
YHR059W	YBR251W
YDR036C	YBR251W
YMR128W	YBR251W
YER155C	YBR251W
YHL004W	YBR251W
YDR347W	YBR251W
YBR135W	YBR252W
YNR010W	YBR253W
YPR168W	YBR253W
YGL151W	YBR253W
YKR095W	YBR253W
YMR112C	YBR253W
YPR070W	YBR253W
YOR174W	YBR253W
YOL135C	YBR253W
YHR058C	YBR253W
YGL025C	YBR253W
YLR071C	YBR253W
YNL236W	YBR253W
YBR193C	YBR253W
YDL005C	YBR253W
YOL051W	YBR253W
YLR288C	YBR253W
YGR104C	YBR253W
YHR041C	YBR253W
YDR448W	YBR253W
YBR081C	YBR253W
YPL248C	YBR253W
YGR252W	YBR253W
YER022W	YBR253W
YDL140C	YBR253W
YMR218C	YBR254C
YGR166W	YBR254C
YGR143W	YBR254C
YDR407C	YBR254C
YDR108W	YBR254C
YPL235W	YBR254C
YML077W	YBR254C
YKR068C	YBR254C
YHR041C	YBR254C
YLR342W	YBR254C
YIL106W	YBR255W
YLR015W	YBR258C
YHR119W	YBR258C
YDR469W	YBR258C
YGR196C	YBR260C
YPL140C	YBR260C
YMR032W	YBR260C
YOR181W	YBR260C
YJL058C	YBR260C
YHR107C	YBR260C
YDR465C	YBR261C
YKL002W	YBR262C
YIL018W	YBR263W
YIL034C	YBR264C
YOR370C	YBR264C
YER136W	YBR264C
YNL263C	YBR264C
YGL198W	YBR264C
YGL161C	YBR264C
YCR107W	YBR265W
YBR126C	YBR265W
YPR031W	YBR266C
YGL099W	YBR267W
YDR101C	YBR267W
YHR170W	YBR267W
YLR276C	YBR269C
YGR249W	YBR270C
YFL047W	YBR270C
YNL004W	YBR270C
YLR423C	YBR270C
YER093C	YBR270C
YJL039C	YBR270C
YDR259C	YBR270C
YPL255W	YBR270C
YHR077C	YBR270C
YOR047C	YBR270C
YPL124W	YBR270C
YMR236W	YBR270C
YFR050C	YBR270C
YKR026C	YBR270C
YCR077C	YBR270C
YLR117C	YBR270C
YIL046W	YBR270C
YHR166C	YBR270C
YJR091C	YBR271W
YJR121W	YBR271W
YLL022C	YBR272C
YGL181W	YBR272C
YPL001W	YBR272C
YEL056W	YBR272C
YLR015W	YBR272C
YBR009C	YBR272C
YMR047C	YBR273C
YNL216W	YBR275C
YLR359W	YBR276C
YIL034C	YBR277C
YKL011C	YBR278W
YPR175W	YBR278W
YDR448W	YBR278W
YOR123C	YBR279W
YOL145C	YBR279W
YLR418C	YBR279W
YDR138W	YBR279W
YHL002W	YBR279W
YNL141W	YBR280C
YBR139W	YBR280C
YEL060C	YBR280C
YDL132W	YBR280C
YDR328C	YBR280C
YDL153C	YBR281C
YMR093W	YBR281C
YML064C	YBR281C
YNL287W	YBR281C
YGR187C	YBR282W
YNL284C	YBR282W
YMR264W	YBR283C
YMR215W	YBR283C
YML048W	YBR283C
YKL008C	YBR283C
YIL016W	YBR283C
YBR106W	YBR283C
YCR034W	YBR283C
YPL076W	YBR283C
YJL117W	YBR283C
YGR284C	YBR283C
YKL154W	YBR283C
YOR254C	YBR283C
YMR138W	YBR284W
YJR090C	YBR284W
YIL049W	YBR285W
YPR156C	YBR285W
YBR106W	YBR287W
YPL235W	YBR287W
YPL195W	YBR288C
YGR261C	YBR288C
YMR033W	YBR289W
YNL207W	YBR289W
YDR224C	YBR289W
YNR023W	YBR289W
YOR038C	YBR289W
YER112W	YBR289W
YOR290C	YBR289W
YBL008W	YBR289W
YCR011C	YBR290W
YPL227C	YBR290W
YBR110W	YBR290W
YEL036C	YBR290W
YIL034C	YBR291C
YGR174C	YBR293W
YLR083C	YBR293W
YJR117W	YBR293W
YJR091C	YBR293W
YGR260W	YBR293W
YBR106W	YBR293W
YBR159W	YBR293W
YHR123W	YBR295W
YBR135W	YBR295W
YHR188C	YBR296C
YNL008C	YBR298C
YGR041W	YBR298C
YDR284C	YBR298C
YMR264W	YBR298C
YML048W	YBR298C
YEL027W	YBR298C
YCR034W	YBR298C
YGR292W	YBR299W
YBR061C	YBR300C
YJR091C	YCL005W
YLR119W	YCL008C
YJL172W	YCL008C
YHL002W	YCL008C
YMR108W	YCL009C
YIL034C	YCL009C
YDR176W	YCL010C
YGR252W	YCL010C
YKL139W	YCL011C
YHR191C	YCL016C
YPL135W	YCL017C
YFL023W	YCL017C
YBR038W	YCL022C
YIL034C	YCL022C
YML008C	YCL023C
YLR453C	YCL023C
YLR314C	YCL024W
YJR076C	YCL024W
YHR107C	YCL024W
YCR002C	YCL024W
YCR048W	YCL026C-A
YAL031C	YCL027W
YKL092C	YCL027W
YCL025C	YCL027W
YER032W	YCL027W
YIL159W	YCL027W
YLR117C	YCL027W
YNL271C	YCL027W
YFL039C	YCL027W
YBR160W	YCL027W
YDR499W	YCL028W
YNL106C	YCL028W
YPL140C	YCL028W
YOL094C	YCL028W
YNL290W	YCL028W
YAL021C	YCL028W
YDL160C	YCL030C
YOL082W	YCL031C
YDR032C	YCL032W
YPR193C	YCL032W
YLR223C	YCL032W
YBR059C	YCL032W
YMR117C	YCL032W
YLR423C	YCL032W
YDR308C	YCL032W
YOL043C	YCL032W
YGL233W	YCL032W
YPR182W	YCL032W
YJR093C	YCL032W
YER047C	YCL032W
YPR051W	YCL032W
YDR386W	YCL032W
YMR270C	YCL032W
YAL047C	YCL032W
YHR061C	YCL032W
YDR309C	YCL032W
YOR036W	YCL032W
YOL123W	YCL032W
YER040W	YCL032W
YDL239C	YCL032W
YLR362W	YCL032W
YKL130C	YCL033C
YOR181W	YCL034W
YIL034C	YCL035C
YJL033W	YCL037C
YGL120C	YCL037C
YDL208W	YCL037C
YLR256W	YCL037C
YIL097W	YCL039W
YPL018W	YCL039W
YDR516C	YCL040W
YBR040W	YCL040W
YML099C	YCL040W
YFL039C	YCL040W
YNL290W	YCL042W
YOL126C	YCL043C
YLR233C	YCL043C
YIL035C	YCL043C
YJR076C	YCL043C
YDL116W	YCL044C
YJR091C	YCL045C
YJR093C	YCL046W
YGL115W	YCL046W
YKL002W	YCL049C
YDR099W	YCL051W
YBR160W	YCL051W
YJR106W	YCL052C
YHR142W	YCL052C
YBR290W	YCL052C
YEL063C	YCL052C
YBR036C	YCL052C
YNL110C	YCL054W
YKR081C	YCL054W
YGR103W	YCL054W
YOR080W	YCL054W
YER133W	YCL054W
YOR310C	YCL054W
YDL014W	YCL054W
YGL192W	YCL055W
YOR037W	YCL056C
YIL034C	YCL056C
YPL215W	YCL058C
YPL217C	YCL059C
YLR186W	YCL059C
YDL166C	YCL059C
YDR299W	YCL059C
YMR128W	YCL059C
YGR145W	YCL059C
YMR116C	YCL059C
YNL132W	YCL059C
YBR247C	YCL059C
YNL308C	YCL059C
YLR175W	YCL059C
YHR148W	YCL059C
YPL259C	YCL059C
YER150W	YCL063W
YLR373C	YCL063W
YJR091C	YCL063W
YJL173C	YCL063W
YLR423C	YCL063W
YFR021W	YCL063W
YGR284C	YCL066W
YCR075C	YCL069W
YDL116W	YCL069W
YIL004C	YCL069W
YAR027W	YCL073C
YOR209C	YCL076W
YOR241W	YCR001W
YEL037C	YCR001W
YGL105W	YCR002C
YNL166C	YCR002C
YDR032C	YCR004C
YPL020C	YCR007C
YLR288C	YCR007C
YPL031C	YCR008W
YMR047C	YCR008W
YNL055C	YCR009C
YMR232W	YCR009C
YOR232W	YCR009C
YPL249C-A	YCR009C
YNL094W	YCR009C
YMR192W	YCR009C
YLR433C	YCR009C
YOR181W	YCR009C
YDR277C	YCR009C
YBL005W	YCR009C
YOR128C	YCR012W
YOL135C	YCR012W
YNL006W	YCR012W
YDL145C	YCR012W
YOR005C	YCR014C
YJL110C	YCR014C
YGR163W	YCR015C
YDL231C	YCR016W
YLR288C	YCR016W
YEL053C	YCR020C-A
YJR022W	YCR020C-A
YBL026W	YCR020C-A
YPL189W	YCR021C
YKL220C	YCR021C
YLL043W	YCR021C
YPR124W	YCR021C
YDL017W	YCR022C
YMR075W	YCR023C
YER146W	YCR024C
YDR414C	YCR024C-A
YOL132W	YCR024C-A
YDR331W	YCR024C-A
YPL227C	YCR024C-A
YBR290W	YCR024C-A
YEL063C	YCR024C-A
YGR284C	YCR024C-A
YGL008C	YCR024C-A
YJL124C	YCR024C-A
YER179W	YCR027C
YBR114W	YCR028C-A
YDR097C	YCR028C-A
YDR158W	YCR030C
YGR220C	YCR030C
YGL127C	YCR030C
YOL054W	YCR030C
YAR031W	YCR030C
YBL047C	YCR030C
YBL007C	YCR030C
YOL068C	YCR033W
YIL112W	YCR033W
YBR103W	YCR033W
YKR029C	YCR033W
YGL194C	YCR033W
YDR155C	YCR033W
YHR007C	YCR034W
YFL025C	YCR034W
YPR192W	YCR034W
YNL101W	YCR034W
YNL048W	YCR034W
YJR161C	YCR034W
YHR142W	YCR034W
YJL196C	YCR034W
YHL048W	YCR034W
YGR295C	YCR034W
YFL062W	YCR034W
YFL048C	YCR034W
YDR414C	YCR034W
YCL025C	YCR034W
YBR290W	YCR034W
YEL063C	YCR034W
YBR110W	YCR034W
YBR036C	YCR034W
YHR123W	YCR034W
YHR110W	YCR034W
YGR060W	YCR034W
YML067C	YCR034W
YGL200C	YCR034W
YHR114W	YCR035C
YOL021C	YCR035C
YNL232W	YCR035C
YGL153W	YCR036W
YJR091C	YCR041W
YCR065W	YCR041W
YJL031C	YCR041W
YDR176W	YCR041W
YIL118W	YCR041W
YML015C	YCR042C
YGR274C	YCR042C
YER148W	YCR042C
YPL129W	YCR042C
YHR114W	YCR044C
YDR331W	YCR044C
YOR348C	YCR045C
YDL017W	YCR050C
YBR245C	YCR052W
YOR232W	YCR052W
YBR055C	YCR053W
YJR007W	YCR053W
YNL244C	YCR053W
YLR314C	YCR053W
YPL217C	YCR057C
YNR043W	YCR057C
YMR300C	YCR057C
YLR186W	YCR057C
YDR365C	YCR057C
YPR144C	YCR057C
YDL148C	YCR057C
YBL003C	YCR057C
YOR078W	YCR057C
YDR299W	YCR057C
YDL213C	YCR057C
YMR128W	YCR057C
YGR145W	YCR057C
YML130C	YCR057C
YLR129W	YCR057C
YJL033W	YCR057C
YNL132W	YCR057C
YHR169W	YCR057C
YGL120C	YCR057C
YDR034C	YCR057C
YBR247C	YCR057C
YPL126W	YCR057C
YCL059C	YCR057C
YNL075W	YCR057C
YLR175W	YCR057C
YJR002W	YCR057C
YHR148W	YCR057C
YOL038W	YCR057C
YGR135W	YCR057C
YOR310C	YCR057C
YDL014W	YCR057C
YBR009C	YCR057C
YDR400W	YCR059C
YJR091C	YCR059C
YNL318C	YCR061W
YLR138W	YCR061W
YGR055W	YCR061W
YER001W	YCR061W
YOR266W	YCR061W
YBR187W	YCR061W
YLL048C	YCR061W
YBR029C	YCR061W
YKL004W	YCR061W
YIL134W	YCR061W
YHL048W	YCR061W
YCR010C	YCR061W
YCR007C	YCR061W
YJR117W	YCR061W
YEL063C	YCR061W
YBR106W	YCR061W
YBR085W	YCR061W
YHR103W	YCR061W
YDL035C	YCR061W
YIL147C	YCR061W
YDR408C	YCR063W
YBR160W	YCR065W
YOR128C	YCR066W
YLR438C-A	YCR066W
YBL026W	YCR066W
YOR128C	YCR067C
YFL062W	YCR068W
YLR106C	YCR072C
YHR197W	YCR072C
YNL182C	YCR072C
YLR074C	YCR072C
YGL181W	YCR072C
YER126C	YCR072C
YER081W	YCR072C
YGR245C	YCR072C
YNL250W	YCR073C
YLR006C	YCR073C
YBL041W	YCR073C
YJL128C	YCR073C
YHR027C	YCR073C
YFL062W	YCR075C
YDL138W	YCR076C
YNL118C	YCR076C
YLR291C	YCR076C
YML064C	YCR076C
YGL137W	YCR076C
YNL189W	YCR076C
YNR027W	YCR077C
YIL154C	YCR077C
YGL143C	YCR077C
YDR141C	YCR077C
YMR288W	YCR077C
YDL175C	YCR077C
YGL173C	YCR077C
YNR053C	YCR077C
YNL118C	YCR077C
YDL160C	YCR077C
YNL147W	YCR077C
YLR438C-A	YCR077C
YJR022W	YCR077C
YJL124C	YCR077C
YGR218W	YCR077C
YER146W	YCR077C
YER112W	YCR077C
YDR378C	YCR077C
YBL026W	YCR077C
YGL121C	YCR077C
YPL160W	YCR079W
YKL054C	YCR079W
YOR317W	YCR079W
YGL062W	YCR079W
YOR323C	YCR079W
YNL014W	YCR079W
YMR277W	YCR079W
YPL022W	YCR079W
YIL125W	YCR079W
[truncated: 15,201 more rows]
