# Supplementary material for: A new two-stage method for revealing missing parts of edges in protein-protein interaction networks
Source: PLoS One. 2017 May 11;12(5):e0177029. doi: 10.1371/journal.pone.0177029 (PMC5426645; doi:10.1371/journal.pone.0177029)
Supplement: S3 Text — (TXT) [file pone.0177029.s003.txt]

YAL001C	YBL058W
YAL001C	YBR123C
YAL001C	YDL014W
YAL001C	YDR155C
YAL001C	YDR362C
YAL001C	YDR381W
YAL001C	YEL026W
YAL001C	YGR047C
YAL001C	YML104C
YAL001C	YOR110W
YAL001C	YPL007C
YAL007C	YAR002C-A
YAL007C	YBL002W
YAL007C	YBL003C
YAL007C	YBL075C
YAL007C	YBR009C
YAL007C	YBR010W
YAL007C	YDR086C
YAL007C	YDR174W
YAL007C	YDR381W
YAL007C	YDR519W
YAL007C	YGL008C
YAL007C	YGL049C
YAL007C	YGL055W
YAL007C	YGL200C
YAL007C	YGR231C
YAL007C	YIL035C
YAL007C	YJL034W
YAL007C	YKR072C
YAL007C	YLR075W
YAL007C	YLR150W
YAL007C	YLR342W
YAL007C	YML012W
YAL007C	YMR072W
YAL007C	YMR214W
YAL007C	YNL055C
YAL007C	YNL121C
YAL007C	YOL012C
YAL007C	YOR058C
YAL007C	YPL128C
YAL007C	YPL146C
YAL011W	YBL003C
YAL011W	YBR010W
YAL011W	YDR174W
YAL011W	YDR190C
YAL011W	YDR227W
YAL011W	YDR334W
YAL011W	YDR485C
YAL011W	YJL081C
YAL011W	YLR085C
YAL011W	YML041C
YAL011W	YOL012C
YAL011W	YPL216W
YAL011W	YPL235W
YAL016W	YBR023C
YAL016W	YBR185C
YAL016W	YDL080C
YAL016W	YDL134C
YAL016W	YDL156W
YAL016W	YDL188C
YAL016W	YGL190C
YAL016W	YGR161C
YAL016W	YHR132W-A
YAL016W	YIL130W
YAL016W	YML109W
YAL016W	YMR273C
YAL016W	YNL209W
YAL016W	YOR014W
YAL016W	YPL152W
YAL017W	YLR150W
YAL019W	YAL026C
YAL019W	YDR381W
YAL019W	YIL035C
YAL019W	YKR071C
YAL019W	YML104C
YAL019W	YOR061W
YAL019W	YPL224C
YAL021C	YAR010C
YAL021C	YBL003C
YAL021C	YBR010W
YAL021C	YBR299W
YAL021C	YCR093W
YAL021C	YDL053C
YAL021C	YDL081C
YAL021C	YDR087C
YAL021C	YDR174W
YAL021C	YDR252W
YAL021C	YEL026W
YAL021C	YER013W
YAL021C	YER068W
YAL021C	YFL016C
YAL021C	YHR121W
YAL021C	YHR193C
YAL021C	YKL054C
YAL021C	YLR177W
YAL021C	YNR052C
YAL024C	YER162C
YAL024C	YHR158C
YAL024C	YNL312W
YAL026C	YML069W
YAL027W	YAL029C
YAL027W	YBR109C
YAL027W	YCR009C
YAL027W	YCR028C-A
YAL027W	YCR087C-A
YAL027W	YDL014W
YAL027W	YDL156W
YAL027W	YDR060W
YAL027W	YDR174W
YAL027W	YDR381W
YAL027W	YDR388W
YAL027W	YDR412W
YAL027W	YDR507C
YAL027W	YGL106W
YAL027W	YGR086C
YAL027W	YGR237C
YAL027W	YHR121W
YAL027W	YIL095W
YAL027W	YIL105C
YAL027W	YIL148W
YAL027W	YKL191W
YAL027W	YLL018C
YAL027W	YLR175W
YAL027W	YLR429W
YAL027W	YML095C
YAL027W	YMR078C
YAL027W	YNL106C
YAL027W	YNL312W
YAL027W	YOL077C
YAL027W	YOR206W
YAL027W	YOR294W
YAL027W	YOR326W
YAL027W	YPL004C
YAL027W	YPL022W
YAL027W	YPL146C
YAL027W	YPR169W
YAL027W	YPR171W
YAL029C	YML096W
YAL033W	YBR167C
YAL033W	YBR257W
YAL033W	YHR062C
YAL033W	YNL221C
YAL034C	YER110C
YAL034W-A	YDR381W
YAL034W-A	YGR032W
YAL034W-A	YIR010W
YAL034W-A	YMR117C
YAL034W-A	YPL233W
YAL041W	YKL155C
YAL043C	YAL046C
YAL043C	YBL076C
YAL043C	YBL101C
YAL043C	YBR119W
YAL043C	YDL199C
YAL043C	YDR195W
YAL043C	YGR156W
YAL043C	YJL052W
YAL043C	YJR093C
YAL043C	YKL059C
YAL043C	YLR115W
YAL043C	YLR277C
YAL043C	YLR303W
YAL051W	YCR087C-A
YAL051W	YDR060W
YAL051W	YDR412W
YAL051W	YIL036W
YAL051W	YKL172W
YAL051W	YLR197W
YAL051W	YOR310C
YAL051W	YPL146C
YAL051W	YPR169W
YAL059W	YMR124W
YAL060W	YGL167C
YAL060W	YKR093W
YAL060W	YNL087W
YAL060W	YNL327W
YAL061W	YAL060W
YAR002W	YGR067C
YAR002W	YIL130W
YAR002W	YLR335W
YAR002W	YLR347C
YAR002W	YNL189W
YAR003W	YBR175W
YAR003W	YDR469W
YAR003W	YER062C
YAR003W	YLR015W
YAR003W	YPL138C
YAR007C	YAR010C
YAR007C	YBL002W
YAR007C	YBL003C
YAR007C	YBR009C
YAR007C	YBR010W
YAR007C	YCR028C-A
YAR007C	YDL022W
YAR007C	YDL140C
YAR007C	YDL233W
YAR007C	YDR129C
YAR007C	YDR174W
YAR007C	YDR264C
YAR007C	YDR385W
YAR007C	YDR477W
YAR007C	YDR495C
YAR007C	YDR499W
YAR007C	YDR513W
YAR007C	YEL002C
YAR007C	YEL030W
YAR007C	YER087C-B
YAR007C	YFL014W
YAR007C	YGL106W
YAR007C	YGR008C
YAR007C	YGR080W
YAR007C	YGR086C
YAR007C	YHR164C
YAR007C	YJL173C
YAR007C	YKL154W
YAR007C	YLR314C
YAR007C	YLR429W
YAR007C	YMR089C
YAR007C	YNL263C
YAR007C	YNL312W
YAR007C	YOR355W
YAR007C	YPL004C
YAR007C	YPL084W
YAR015W	YPL240C
YAR044W	YAR015W
YAR044W	YAR042W
YAR044W	YDL164C
YAR044W	YDR148C
YAR044W	YDR183W
YAR044W	YFR024C
YAR044W	YHR205W
YAR044W	YKR089C
YAR044W	YNL329C
YAR044W	YOL122C
YAR044W	YOR326W
YAR071W	YAL062W
YAR071W	YBR079C
YAR071W	YBR093C
YAR071W	YCR038C
YAR071W	YDR155C
YAR071W	YFR055W
YAR071W	YGL245W
YAR071W	YIL035C
YAR071W	YNL209W
YAR071W	YOR361C
YAR071W	YOR375C
YAR073W	YCR053W
YAR073W	YHR197W
YAR073W	YHR216W
YAR073W	YLR432W
YAR073W	YML056C
YBL002W	YBL003C
YBL002W	YBR009C
YBL002W	YBR097W
YBL002W	YDR174W
YBL002W	YDR320C
YBL002W	YDR420W
YBL002W	YER060W
YBL002W	YGL207W
YBL002W	YGL241W
YBL002W	YIL035C
YBL002W	YJL001W
YBL002W	YJL042W
YBL002W	YJR114W
YBL002W	YKR048C
YBL002W	YML010W
YBL002W	YML014W
YBL002W	YML069W
YBL002W	YMR072W
YBL002W	YOL012C
YBL002W	YOL054W
YBL002W	YPR184W
YBL003C	YAL017W
YBL003C	YBL046W
YBL003C	YBR009C
YBL003C	YBR010W
YBL003C	YCL011C
YBL003C	YCR028C-A
YBL003C	YDR054C
YBL003C	YDR174W
YBL003C	YEL023C
YBL003C	YER095W
YBL003C	YGL207W
YBL003C	YGL241W
YBL003C	YHL024W
YBL003C	YHR052W
YBL003C	YHR089C
YBL003C	YIL035C
YBL003C	YIL148W
YBL003C	YIL173W
YBL003C	YJL034W
YBL003C	YKR048C
YBL003C	YLR150W
YBL003C	YLR153C
YBL003C	YML012W
YBL003C	YML069W
YBL003C	YML103C
YBL003C	YML109W
YBL003C	YMR044W
YBL003C	YMR072W
YBL003C	YNL102W
YBL003C	YNL201C
YBL003C	YOR058C
YBL003C	YOR061W
YBL003C	YOR159C
YBL003C	YPL127C
YBL003C	YPR052C
YBL008W	YBR215W
YBL016W	YBR072W
YBL016W	YDR171W
YBL016W	YLR259C
YBL016W	YNL246W
YBL017C	YBR079C
YBL017C	YMR229C
YBL019W	YCR028C-A
YBL021C	YOR358W
YBL022C	YER062C
YBL023C	YDR022C
YBL023C	YER062C
YBL023C	YER069W
YBL023C	YJL163C
YBL023C	YOR048C
YBL023C	YOR346W
YBL024W	YBL023C
YBL024W	YDL014W
YBL024W	YDR283C
YBL024W	YDR381W
YBL024W	YIL070C
YBL024W	YLR150W
YBL024W	YLR175W
YBL024W	YNL308C
YBL024W	YOL041C
YBL024W	YOR243C
YBL026W	YDL199C
YBL026W	YDR378C
YBL026W	YER146W
YBL026W	YJR022W
YBL026W	YMR268C
YBL032W	YBR017C
YBL032W	YCR028C-A
YBL032W	YGL105W
YBL032W	YGL229C
YBL032W	YGL245W
YBL032W	YLR045C
YBL032W	YLR175W
YBL032W	YNL183C
YBL032W	YNL238W
YBL035C	YHR127W
YBL035C	YLR006C
YBL035C	YNL102W
YBL035C	YOR355W
YBL035C	YPL240C
YBL036C	YLR150W
YBL036C	YNL247W
YBL037W	YNL265C
YBL037W	YOL062C
YBL038W	YGR093W
YBL038W	YJL200C
YBL038W	YKR006C
YBL038W	YLR399C
YBL039C	YGL022W
YBL039C	YGR170W
YBL039C	YKR101W
YBL039C	YLR347C
YBL039C	YLR387C
YBL039C	YMR025W
YBL039C	YMR205C
YBL039C	YNL209W
YBL039C	YOR113W
YBL039C	YPL167C
YBL041W	YFR050C
YBL041W	YGL011C
YBL041W	YGR135W
YBL041W	YGR253C
YBL041W	YJL001W
YBL041W	YML092C
YBL041W	YMR314W
YBL041W	YOL038W
YBL041W	YOR362C
YBL041W	YPR103W
YBL045C	YHR114W
YBL045C	YIL123W
YBL045C	YLR095C
YBL045C	YLR150W
YBL045C	YLR454W
YBL045C	YOR284W
YBL045C	YPR191W
YBL046W	YDR075W
YBL046W	YDR293C
YBL046W	YGR063C
YBL046W	YML010W
YBL046W	YNL201C
YBL047C	YJL148W
YBL052C	YBL003C
YBL052C	YBR010W
YBL052C	YGR068C
YBL052C	YPR031W
YBL056W	YBL079W
YBL056W	YIL063C
YBL056W	YLR240W
YBL056W	YPL061W
YBL056W	YPR160W
YBL058W	YAL024C
YBL058W	YBR155W
YBL058W	YDL126C
YBL058W	YDR283C
YBL058W	YDR388W
YBL058W	YHR064C
YBL058W	YLR249W
YBL067C	YER030W
YBL067C	YML105C
YBL067C	YOL087C
YBL071W-A	YAL020C
YBL071W-A	YBR019C
YBL071W-A	YCR009C
YBL071W-A	YDR174W
YBL071W-A	YDR385W
YBL071W-A	YDR388W
YBL071W-A	YEL037C
YBL071W-A	YGL106W
YBL071W-A	YGR258C
YBL071W-A	YHR103W
YBL071W-A	YIL103W
YBL071W-A	YKL191W
YBL071W-A	YLR384C
YBL071W-A	YLR429W
YBL071W-A	YNL271C
YBL074C	YCR030C
YBL074C	YDL148C
YBL074C	YDL215C
YBL074C	YDR040C
YBL074C	YGR074W
YBL074C	YHL008C
YBL074C	YHL009W-B
YBL074C	YHR042W
YBL074C	YHR165C
YBL074C	YJR080C
YBL074C	YJR105W
YBL074C	YLR147C
YBL074C	YLR347C
YBL074C	YMR029C
YBL074C	YNL087W
YBL074C	YOR159C
YBL074C	YPR182W
YBL076C	YKL171W
YBL076C	YMR207C
YBL076C	YOR001W
YBL079W	YDR129C
YBL079W	YDR388W
YBL079W	YGL106W
YBL079W	YLR429W
YBL079W	YMR153W
YBL079W	YPL146C
YBL084C	YGL240W
YBL086C	YDR087C
YBL086C	YDR289C
YBL086C	YLR045C
YBL086C	YLR259C
YBL091C	YBR072W
YBL091C	YDR381W
YBL091C	YDR388W
YBL093C	YBR193C
YBL093C	YBR253W
YBL093C	YDL005C
YBL093C	YDR308C
YBL093C	YDR381W
YBL093C	YER022W
YBL093C	YGL025C
YBL093C	YGL127C
YBL093C	YGR198W
YBL093C	YHR041C
YBL093C	YHR058C
YBL093C	YHR121W
YBL093C	YLR150W
YBL093C	YNR010W
YBL093C	YOL051W
YBL093C	YOL135C
YBL093C	YOR174W
YBL093C	YPR070W
YBL093C	YPR168W
YBL097W	YDR388W
YBL097W	YFR031C
YBL097W	YGR135W
YBL097W	YLR086W
YBL097W	YLR272C
YBL103C	YBL002W
YBL103C	YBR010W
YBL103C	YBR081C
YBL103C	YDR174W
YBL103C	YDR176W
YBL103C	YJL052W
YBL103C	YMR223W
YBL103C	YOL067C
YBR001C	YBR109C
YBR001C	YBR127C
YBR001C	YDR171W
YBR001C	YDR388W
YBR001C	YGL106W
YBR001C	YLR429W
YBR001C	YNL106C
YBR001C	YOL016C
YBR001C	YOR326W
YBR001C	YPR171W
YBR006W	YGR086C
YBR009C	YAL039C
YBR009C	YBR010W
YBR009C	YBR125C
YBR009C	YBR245C
YBR009C	YCL040W
YBR009C	YCR028C-A
YBR009C	YDL014W
YBR009C	YDL126C
YBR009C	YDL215C
YBR009C	YDR152W
YBR009C	YDR174W
YBR009C	YDR306C
YBR009C	YDR388W
YBR009C	YEL056W
YBR009C	YFL013C
YBR009C	YFL021W
YBR009C	YGL207W
YBR009C	YIL070C
YBR009C	YJL115W
YBR009C	YJL173C
YBR009C	YKR048C
YBR009C	YKR081C
YBR009C	YLL022C
YBR009C	YLR150W
YBR009C	YLR175W
YBR009C	YLR310C
YBR009C	YLR372W
YBR009C	YML069W
YBR009C	YMR044W
YBR009C	YMR072W
YBR009C	YMR284W
YBR009C	YNL312W
YBR009C	YOL006C
YBR009C	YOL031C
YBR009C	YOL054W
YBR009C	YOL077C
YBR009C	YOR191W
YBR009C	YOR217W
YBR009C	YPL001W
YBR009C	YPR052C
YBR010W	YBL002W
YBR010W	YBL094C
YBR010W	YBR090C-A
YBR010W	YBR245C
YBR010W	YCL016C
YBR010W	YDL048C
YBR010W	YDL117W
YBR010W	YDR174W
YBR010W	YDR176W
YBR010W	YEL056W
YBR010W	YFL004W
YBR010W	YGL097W
YBR010W	YGL122C
YBR010W	YGL207W
YBR010W	YGR081C
YBR010W	YGR160W
YBR010W	YIL070C
YBR010W	YIL168W
YBR010W	YJL115W
YBR010W	YKL010C
YBR010W	YKR048C
YBR010W	YLL022C
YBR010W	YLR150W
YBR010W	YML069W
YBR010W	YMR044W
YBR010W	YMR072W
YBR010W	YMR106C
YBR010W	YMR284W
YBR010W	YMR288W
YBR010W	YNL054W
YBR010W	YNL167C
YBR010W	YNL326C
YBR010W	YNL329C
YBR010W	YOL006C
YBR010W	YOL027C
YBR010W	YOL054W
YBR010W	YOR172W
YBR010W	YPL001W
YBR010W	YPL075W
YBR010W	YPR052C
YBR017C	YBR189W
YBR017C	YGL122C
YBR030W	YDR388W
YBR030W	YGL106W
YBR030W	YLR244C
YBR030W	YMR186W
YBR030W	YOR326W
YBR049C	YBL003C
YBR049C	YBL101W-B
YBR049C	YBR010W
YBR049C	YDL102W
YBR049C	YDR174W
YBR049C	YER007W
YBR049C	YER076C
YBR049C	YML127W
YBR049C	YMR035W
YBR049C	YMR196W
YBR049C	YOR261C
YBR054W	YBL084C
YBR054W	YDR381W
YBR055C	YDR378C
YBR055C	YER029C
YBR055C	YGR074W
YBR057C	YDL076C
YBR057C	YLL040C
YBR057C	YLR347C
YBR058C	YBL034C
YBR058C	YBR072W
YBR058C	YBR109C
YBR058C	YBR112C
YBR058C	YBR234C
YBR058C	YDL131W
YBR058C	YDL182W
YBR058C	YDL215C
YBR058C	YDR129C
YBR058C	YDR177W
YBR058C	YDR363W-A
YBR058C	YDR388W
YBR058C	YDR397C
YBR058C	YEL030W
YBR058C	YER098W
YBR058C	YFR034C
YBR058C	YGL106W
YBR058C	YGR116W
YBR058C	YIL094C
YBR058C	YIL116W
YBR058C	YIL126W
YBR058C	YIL148W
YBR058C	YKL165C-A
YBR058C	YLR177W
YBR058C	YLR226W
YBR058C	YLR320W
YBR058C	YLR384C
YBR058C	YML017W
YBR058C	YML072C
YBR058C	YMR028W
YBR058C	YMR108W
YBR058C	YOR046C
YBR058C	YOR198C
YBR058C	YOR329C
YBR058C	YPL084W
YBR058C	YPL085W
YBR058C	YPL183C
YBR058C	YPR042C
YBR058C	YPR127W
YBR060C	YBL002W
YBR060C	YBL003C
YBR060C	YBR009C
YBR060C	YBR010W
YBR060C	YDL053C
YBR060C	YDR174W
YBR060C	YDR310C
YBR060C	YDR381W
YBR060C	YGR167W
YBR060C	YHR118C
YBR060C	YJL087C
YBR060C	YLL004W
YBR060C	YLR150W
YBR060C	YLR185W
YBR060C	YML007W
YBR060C	YML065W
YBR060C	YMR025W
YBR060C	YMR072W
YBR060C	YMR233W
YBR060C	YOR294W
YBR060C	YPL001W
YBR060C	YPL216W
YBR060C	YPR052C
YBR060C	YPR162C
YBR061C	YAR070C
YBR061C	YIR026C
YBR061C	YKL210W
YBR062C	YMR083W
YBR067C	YER151C
YBR072W	YBR127C
YBR072W	YJL047C
YBR072W	YMR083W
YBR072W	YOR159C
YBR072W	YPR056W
YBR073W	YGR126W
YBR079C	YAL016W
YBR079C	YAL017W
YBR079C	YAL019W
YBR079C	YBL035C
YBR079C	YBR247C
YBR079C	YCR042C
YBR079C	YCR087C-A
YBR079C	YDL233W
YBR079C	YDR055W
YBR079C	YDR104C
YBR079C	YDR155C
YBR079C	YDR429C
YBR079C	YDR505C
YBR079C	YEL030W
YBR079C	YER025W
YBR079C	YGL106W
YBR079C	YGL136C
YBR079C	YGR258C
YBR079C	YJL187C
YBR079C	YJR007W
YBR079C	YJR045C
YBR079C	YKL182W
YBR079C	YLL057C
YBR079C	YLR127C
YBR079C	YLR192C
YBR079C	YLR259C
YBR079C	YML028W
YBR079C	YMR089C
YBR079C	YMR116C
YBR079C	YMR146C
YBR079C	YMR186W
YBR079C	YMR205C
YBR079C	YMR309C
YBR079C	YNL244C
YBR079C	YNL250W
YBR079C	YOR093C
YBR079C	YOR361C
YBR079C	YPL066W
YBR079C	YPR041W
YBR079C	YPR116W
YBR081C	YBR198C
YBR081C	YDR069C
YBR081C	YLR055C
YBR081C	YMR223W
YBR081C	YOL148C
YBR081C	YPL254W
YBR082C	YDL053C
YBR082C	YDR059C
YBR082C	YER068W
YBR082C	YKL010C
YBR082C	YOR257W
YBR082C	YOR294W
YBR084W	YDL130W
YBR084W	YDR535C
YBR084W	YIL152W
YBR084W	YOL138C
YBR087W	YBR010W
YBR087W	YCL016C
YBR087W	YDR087C
YBR087W	YDR171W
YBR087W	YEL026W
YBR087W	YJR068W
YBR087W	YLR150W
YBR087W	YLR223C
YBR087W	YML105C
YBR087W	YNL290W
YBR087W	YOR217W
YBR088C	YGR285C
YBR088C	YIL002C
YBR088C	YJL204C
YBR088C	YMR232W
YBR094W	YEL015W
YBR094W	YNL050C
YBR095C	YAL013W
YBR095C	YIL084C
YBR095C	YMR263W
YBR095C	YNL097C
YBR095C	YNL330C
YBR095C	YOL004W
YBR095C	YPL139C
YBR095C	YPL181W
YBR101C	YBL075C
YBR101C	YBR115C
YBR101C	YDL215C
YBR101C	YER129W
YBR101C	YHL009W-B
YBR101C	YJL073W
YBR101C	YJL076W
YBR101C	YJR155W
YBR101C	YLR433C
YBR101C	YNL318C
YBR101C	YPR105C
YBR103W	YCR033W
YBR103W	YDR087C
YBR103W	YDR155C
YBR103W	YDR464W
YBR103W	YEL026W
YBR103W	YHR121W
YBR103W	YIL112W
YBR103W	YJR009C
YBR103W	YKR029C
YBR103W	YLR347C
YBR103W	YOR028C
YBR107C	YBR211C
YBR107C	YDL215C
YBR107C	YDR254W
YBR107C	YDR318W
YBR107C	YFR022W
YBR107C	YGR179C
YBR107C	YJR135C
YBR107C	YLR315W
YBR107C	YPL018W
YBR107C	YPR046W
YBR108W	YCR009C
YBR108W	YDR388W
YBR108W	YGR086C
YBR108W	YPL004C
YBR109C	YGL242C
YBR109C	YMR109W
YBR109C	YMR315W
YBR112C	YHR019C
YBR112C	YNL311C
YBR115C	YCR030C
YBR115C	YKL101W
YBR115C	YPL070W
YBR115C	YPR074C
YBR119W	YBR101C
YBR119W	YDL215C
YBR119W	YDR122W
YBR119W	YDR247W
YBR119W	YER029C
YBR119W	YGR013W
YBR119W	YGR074W
YBR119W	YIL061C
YBR119W	YKL012W
YBR119W	YLR147C
YBR119W	YLR275W
YBR119W	YML046W
YBR119W	YPL051W
YBR119W	YPR182W
YBR123C	YDR362C
YBR123C	YGR047C
YBR123C	YJR007W
YBR123C	YNL020C
YBR123C	YOR110W
YBR123C	YPL007C
YBR125C	YBR169C
YBR125C	YDR071C
YBR125C	YKR081C
YBR127C	YDL185W
YBR127C	YDR328C
YBR127C	YEL051W
YBR127C	YGR020C
YBR127C	YHR039C-B
YBR127C	YJR033C
YBR127C	YJR076C
YBR127C	YKL082C
YBR127C	YPR036W
YBR130C	YAL029C
YBR130C	YBR109C
YBR130C	YDR381W
YBR130C	YGL106W
YBR130C	YKL130C
YBR131W	YGL124C
YBR133C	YGR041W
YBR133C	YHR121W
YBR135W	YDR099W
YBR135W	YJL138C
YBR135W	YLL050C
YBR135W	YLR079W
YBR135W	YLR109W
YBR135W	YNL209W
YBR139W	YDR087C
YBR139W	YER062C
YBR139W	YHR064C
YBR143C	YDR191W
YBR143C	YGR285C
YBR143C	YHL039W
YBR143C	YNL094W
YBR143C	YOR188W
YBR148W	YER006W
YBR148W	YHR121W
YBR149W	Q0070
YBR149W	YBL005W
YBR149W	YCR089W
YBR149W	YDR229W
YBR149W	YGL040C
YBR149W	YJL034W
YBR149W	YLR454W
YBR149W	YOR257W
YBR149W	YPR075C
YBR150C	YLR106C
YBR151W	YML028W
YBR154C	YDL115C
YBR154C	YDL140C
YBR154C	YDL150W
YBR154C	YDR156W
YBR154C	YFL023W
YBR154C	YGL043W
YBR154C	YGL070C
YBR154C	YGR005C
YBR154C	YGR063C
YBR154C	YGR186W
YBR154C	YIL021W
YBR154C	YJL140W
YBR154C	YJL148W
YBR154C	YLR200W
YBR154C	YNL113W
YBR154C	YNL248C
YBR154C	YOL005C
YBR154C	YOR151C
YBR154C	YOR210W
YBR154C	YOR224C
YBR154C	YOR340C
YBR154C	YOR341W
YBR154C	YPL129W
YBR154C	YPR110C
YBR154C	YPR133C
YBR154C	YPR187W
YBR155W	YJR031C
YBR155W	YKR048C
YBR155W	YMR186W
YBR155W	YNL209W
YBR159W	YAL023C
YBR159W	YBL060W
YBR159W	YBR109C
YBR159W	YCR009C
YBR159W	YDR129C
YBR159W	YDR174W
YBR159W	YDR381W
YBR159W	YGL008C
YBR159W	YGR080W
YBR159W	YHR121W
YBR159W	YIL105C
YBR159W	YIL148W
YBR159W	YJL072C
YBR159W	YJL123C
YBR159W	YJR065C
YBR159W	YKR081C
YBR159W	YLL050C
YBR159W	YLR005W
YBR159W	YLR197W
YBR159W	YLR314C
YBR159W	YLR429W
YBR159W	YNL055C
YBR159W	YNR035C
YBR159W	YOR233W
YBR159W	YPL004C
YBR159W	YPL146C
YBR162C	YOR323C
YBR167C	YHR062C
YBR167C	YNL221C
YBR167C	YNL246W
YBR169C	YBR084W
YBR169C	YDR171W
YBR169C	YGR171C
YBR169C	YGR241C
YBR169C	YNL209W
YBR169C	YOR304W
YBR169C	YOR334W
YBR172C	YDR381W
YBR172C	YEL026W
YBR172C	YGR144W
YBR172C	YHR121W
YBR172C	YKR048C
YBR172C	YNL288W
YBR173C	YBL039C
YBR173C	YDR400W
YBR173C	YER012W
YBR173C	YER094C
YBR173C	YER110C
YBR173C	YGL011C
YBR173C	YGL096W
YBR173C	YGR135W
YBR173C	YGR167W
YBR173C	YGR253C
YBR173C	YJL001W
YBR173C	YKL206C
YBR173C	YKR054C
YBR173C	YLR199C
YBR173C	YML092C
YBR173C	YML119W
YBR173C	YMR314W
YBR173C	YOL038W
YBR173C	YOR157C
YBR173C	YOR362C
YBR175W	YBL017C
YBR175W	YBL086C
YBR175W	YBR258C
YBR175W	YDR155C
YBR175W	YDR469W
YBR175W	YEL034W
YBR175W	YER062C
YBR175W	YER122C
YBR175W	YFR009W
YBR175W	YGL014W
YBR175W	YGL086W
YBR175W	YHR029C
YBR175W	YHR119W
YBR175W	YJL138C
YBR175W	YJR009C
YBR175W	YJR094W-A
YBR175W	YKL018W
YBR175W	YKR056W
YBR175W	YLR015W
YBR175W	YLR150W
YBR175W	YLR249W
YBR175W	YMR083W
YBR175W	YMR186W
YBR175W	YNR016C
YBR175W	YPL138C
YBR187W	YDR381W
YBR187W	YDR412W
YBR187W	YOL041C
YBR187W	YOR294W
YBR187W	YPL217C
YBR187W	YPR112C
YBR188C	YGR129W
YBR188C	YJR050W
YBR188C	YMR213W
YBR193C	YBL082C
YBR193C	YBR107C
YBR193C	YBR253W
YBR193C	YDR308C
YBR193C	YER022W
YBR193C	YGL025C
YBR193C	YGL151W
YBR193C	YGR116W
YBR193C	YGR167W
YBR193C	YHR058C
YBR193C	YLR150W
YBR193C	YMR112C
YBR193C	YNL236W
YBR193C	YNR010W
YBR193C	YOL051W
YBR193C	YOR174W
YBR193C	YOR192C
YBR193C	YPR070W
YBR193C	YPR168W
YBR194W	YLL036C
YBR194W	YPR152C
YBR195C	YBL003C
YBR195C	YBR088C
YBR195C	YDR174W
YBR195C	YDR388W
YBR195C	YKR081C
YBR195C	YML102W
YBR195C	YPR018W
YBR197C	YLR423C
YBR198C	YDR145W
YBR198C	YDR167W
YBR198C	YDR176W
YBR198C	YDR381W
YBR198C	YGL014W
YBR198C	YGL112C
YBR198C	YGR274C
YBR198C	YHL009W-B
YBR198C	YJR090C
YBR198C	YML015C
YBR198C	YMR005W
YBR198C	YMR227C
YBR198C	YMR236W
YBR198C	YOL148C
YBR198C	YPL011C
YBR198C	YPL254W
YBR211C	YDR383C
YBR211C	YGR179C
YBR211C	YLR315W
YBR211C	YPL018W
YBR212W	YDR099W
YBR212W	YDR304C
YBR212W	YHR064C
YBR212W	YIR037W
YBR212W	YNL135C
YBR212W	YPL037C
YBR215W	YBL003C
YBR215W	YDR381W
YBR215W	YOR038C
YBR218C	YBR109C
YBR218C	YBR142W
YBR218C	YBR169C
YBR218C	YDR171W
YBR218C	YGL062W
YBR218C	YGL106W
YBR218C	YLR429W
YBR218C	YNL079C
YBR218C	YOL088C
YBR218C	YOR326W
YBR225W	YGL197W
YBR225W	YLR310C
YBR229C	YDR221W
YBR229C	YDR388W
YBR229C	YEL034W
YBR229C	YJL034W
YBR229C	YLR150W
YBR231C	YDR190C
YBR231C	YDR334W
YBR231C	YDR485C
YBR231C	YGR002C
YBR231C	YJL081C
YBR231C	YLL007C
YBR231C	YLR385C
YBR231C	YLR399C
YBR231C	YNL107W
YBR231C	YPL235W
YBR234C	YDL029W
YBR234C	YDR127W
YBR234C	YGR149W
YBR234C	YIL062C
YBR234C	YJR065C
YBR234C	YJR066W
YBR234C	YKL013C
YBR234C	YLR370C
YBR234C	YLR429W
YBR234C	YMR276W
YBR234C	YNR035C
YBR234C	YOR206W
YBR245C	YAL062W
YBR245C	YDR121W
YBR245C	YFR013W
YBR245C	YGL133W
YBR245C	YGL224C
YBR245C	YLL021W
YBR245C	YLR095C
YBR245C	YLR424W
YBR245C	YMR321C
YBR245C	YOL006C
YBR245C	YOR304W
YBR245C	YPR052C
YBR247C	YBL002W
YBR247C	YBL003C
YBR247C	YBL075C
YBR247C	YBR011C
YBR247C	YDR174W
YBR247C	YDR319C
YBR247C	YDR346C
YBR247C	YDR381W
YBR247C	YIL150C
YBR247C	YKL109W
YBR247C	YKL143W
YBR247C	YLR186W
YBR247C	YLR405W
YBR247C	YMR210W
YBR247C	YNL055C
YBR248C	YBL085W
YBR248C	YBR198C
YBR248C	YER151C
YBR249C	YKL056C
YBR251W	YBR146W
YBR251W	YDR041W
YBR251W	YDR175C
YBR251W	YDR337W
YBR251W	YDR347W
YBR251W	YDR381W
YBR251W	YGL129C
YBR251W	YGR165W
YBR251W	YHL004W
YBR251W	YIL093C
YBR251W	YJR101W
YBR251W	YJR113C
YBR251W	YKL155C
YBR251W	YMR188C
YBR251W	YNL137C
YBR251W	YNL242W
YBR251W	YNL306W
YBR251W	YPL118W
YBR251W	YPL240C
YBR253W	YDR308C
YBR253W	YER022W
YBR253W	YGL025C
YBR253W	YGL127C
YBR253W	YHR041C
YBR253W	YHR058C
YBR253W	YHR202W
YBR253W	YIL068C
YBR253W	YLR150W
YBR253W	YNL209W
YBR253W	YNR010W
YBR253W	YOR174W
YBR253W	YPR070W
YBR253W	YPR168W
YBR260C	YAL001C
YBR260C	YGR196C
YBR260C	YLL005C
YBR260C	YLL021W
YBR264C	YAR010C
YBR267W	YBL089W
YBR267W	YDR381W
YBR267W	YER006W
YBR267W	YER075C
YBR267W	YIR039C
YBR267W	YJL076W
YBR267W	YKR048C
YBR267W	YNL227C
YBR267W	YOL012C
YBR268W	YDL202W
YBR268W	YGR218W
YBR268W	YML025C
YBR268W	YNL185C
YBR278W	YCL032W
YBR278W	YDR121W
YBR278W	YDR174W
YBR278W	YDR295C
YBR278W	YDR369C
YBR278W	YDR381W
YBR278W	YKL104C
YBR278W	YKL172W
YBR278W	YMR224C
YBR278W	YNL262W
YBR278W	YPR052C
YBR278W	YPR175W
YBR279W	YAL036C
YBR279W	YBR241C
YBR279W	YDL157C
YBR279W	YDR093W
YBR279W	YDR381W
YBR279W	YDR388W
YBR279W	YGL207W
YBR279W	YGL244W
YBR279W	YGR170W
YBR279W	YGR239C
YBR279W	YGR285C
YBR279W	YIL035C
YBR279W	YIL112W
YBR279W	YJL087C
YBR279W	YLL063C
YBR279W	YLR418C
YBR279W	YML069W
YBR279W	YML112W
YBR279W	YMR135C
YBR279W	YMR309C
YBR279W	YNR001W-A
YBR279W	YOL034W
YBR279W	YOL145C
YBR279W	YOR040W
YBR279W	YOR123C
YBR279W	YOR210W
YBR279W	YPL009C
YBR279W	YPL150W
YBR279W	YPR162C
YBR281C	YIL173W
YBR288C	YBR079C
YBR288C	YGR261C
YCL010C	YBR081C
YCL010C	YDR176W
YCL010C	YDR392W
YCL010C	YDR448W
YCL010C	YOL148C
YCL010C	YPL254W
YCL011C	YDR138W
YCL011C	YDR381W
YCL011C	YER030W
YCL011C	YHR167W
YCL011C	YKR081C
YCL011C	YLR432W
YCL011C	YML062C
YCL011C	YNL139C
YCL014W	YBR155W
YCL014W	YDR087C
YCL014W	YDR099W
YCL014W	YDR388W
YCL014W	YEL026W
YCL014W	YFR053C
YCL014W	YGL245W
YCL014W	YHR064C
YCL014W	YJL052W
YCL014W	YKR048C
YCL014W	YLR058C
YCL014W	YML010W
YCL014W	YMR186W
YCL014W	YNL209W
YCL016C	YHR191C
YCL016C	YMR078C
YCL016C	YPL023C
YCL017C	YKR064W
YCL024W	YJL082W
YCL024W	YKR048C
YCL024W	YMR132C
YCL024W	YOL097C
YCL029C	YDR466W
YCL029C	YGL245W
YCL029C	YMR019W
YCL029C	YMR134W
YCL029C	YOL004W
YCL029C	YOR269W
YCL031C	YBR189W
YCL031C	YGR090W
YCL031C	YLR150W
YCL031C	YOR294W
YCL031C	YPR067W
YCL032W	YBR185C
YCL032W	YDR381C-A
YCL032W	YGL157W
YCL040W	YBL113C
YCL040W	YBR019C
YCL040W	YFL013C
YCL040W	YHR121W
YCL040W	YHR156C
YCL040W	YJL155C
YCL040W	YLR069C
YCL040W	YLR249W
YCL040W	YML092C
YCL040W	YOR321W
YCL040W	YPL217C
YCL057W	YPR002W
YCR002C	YCR009C
YCR002C	YDL225W
YCR002C	YDR507C
YCR002C	YHR107C
YCR002C	YJR076C
YCR002C	YLR314C
YCR002C	YPL167C
YCR003W	YDL148C
YCR003W	YML025C
YCR003W	YNL254C
YCR003W	YNL284C
YCR003W	YOR294W
YCR003W	YPL173W
YCR005C	YOR323C
YCR008W	YAR044W
YCR008W	YBR109C
YCR008W	YCR009C
YCR008W	YDL053C
YCR008W	YDR129C
YCR008W	YDR388W
YCR008W	YER025W
YCR008W	YGL106W
YCR008W	YGR086C
YCR008W	YKR081C
YCR008W	YLR175W
YCR008W	YLR197W
YCR008W	YLR305C
YCR008W	YLR429W
YCR008W	YMR229C
YCR008W	YNL106C
YCR008W	YOR326W
YCR008W	YPL004C
YCR008W	YPR171W
YCR009C	YAR010C
YCR009C	YCR087C-A
YCR009C	YDR087C
YCR009C	YDR381W
YCR009C	YDR388W
YCR009C	YEL026W
YCR009C	YGL013C
YCR009C	YGL106W
YCR009C	YGR086C
YCR009C	YJL052W
YCR009C	YLR150W
YCR009C	YLR305C
YCR009C	YLR429W
YCR009C	YMR192W
YCR009C	YNL106C
YCR009C	YOL088C
YCR009C	YPL004C
YCR009C	YPL249C
YCR020C-A	YEL053C
YCR020C-A	YPR051W
YCR020W-B	YAL017W
YCR020W-B	YAL062W
YCR020W-B	YBL019W
YCR020W-B	YBR115C
YCR020W-B	YCR052W
YCR020W-B	YDL147W
YCR020W-B	YDR520C
YCR020W-B	YFR037C
YCR020W-B	YGL207W
YCR020W-B	YGR275W
YCR020W-B	YIL033C
YCR020W-B	YIL126W
YCR020W-B	YKR008W
YCR020W-B	YLR033W
YCR020W-B	YLR321C
YCR020W-B	YLR357W
YCR020W-B	YML127W
YCR020W-B	YMR033W
YCR020W-B	YMR091C
YCR020W-B	YOL070C
YCR020W-B	YOR115C
YCR020W-B	YPR034W
YCR030C	YBL047C
YCR030C	YDR388W
YCR030C	YFL010C
YCR033W	YIL112W
YCR033W	YKR029C
YCR043C	YAL023C
YCR043C	YBL002W
YCR043C	YBL003C
YCR043C	YBL075C
YCR043C	YBR009C
YCR043C	YBR159W
YCR043C	YBR169C
YCR043C	YCL014W
YCR043C	YCL016C
YCR043C	YCR009C
YCR043C	YDL053C
YCR043C	YDL095W
YCR043C	YDR174W
YCR043C	YDR381W
YCR043C	YDR388W
YCR043C	YDR513W
YCR043C	YEL036C
YCR043C	YHR121W
YCR043C	YJL076W
YCR043C	YJL123C
YCR043C	YLR150W
YCR043C	YLR429W
YCR043C	YMR072W
YCR043C	YNL209W
YCR043C	YOL012C
YCR043C	YPL146C
YCR043C	YPR067W
YCR047C	YBR049C
YCR047C	YGL173C
YCR052W	YCL040W
YCR052W	YEL042W
YCR052W	YFR037C
YCR052W	YGR056W
YCR052W	YGR275W
YCR052W	YIL126W
YCR052W	YKR008W
YCR052W	YLR259C
YCR052W	YLR321C
YCR052W	YLR357W
YCR052W	YMR033W
YCR052W	YMR091C
YCR052W	YPR034W
YCR052W	YPR191W
YCR053W	YBR172C
YCR053W	YDR011W
YCR053W	YLL034C
YCR053W	YMR294W-A
YCR053W	YNL048W
YCR053W	YPR116W
YCR058C	YJL069C
YCR058C	YLR129W
YCR058C	YLR222C
YCR058C	YLR409C
YCR060W	YDL014W
YCR060W	YDR087C
YCR060W	YDR190C
YCR060W	YDR381W
YCR060W	YDR388W
YCR060W	YEL026W
YCR060W	YGL106W
YCR060W	YGR237C
YCR060W	YHR034C
YCR060W	YIL095W
YCR060W	YJR009C
YCR060W	YKR081C
YCR060W	YKR092C
YCR060W	YMR309C
YCR060W	YNL106C
YCR060W	YOL139C
YCR060W	YOR310C
YCR060W	YPL235W
YCR060W	YPR171W
YCR066W	YGL058W
YCR066W	YJR009C
YCR066W	YML085C
YCR066W	YMR205C
YCR066W	YOL016C
YCR071C	YBL038W
YCR071C	YBR223C
YCR071C	YDR381W
YCR071C	YDR405W
YCR071C	YGR076C
YCR071C	YHR029C
YCR071C	YKR006C
YCR071C	YLR439W
YCR071C	YMR024W
YCR071C	YNL284C
YCR071C	YOR361C
YCR071C	YPL173W
YCRX13W	YBR058C
YCRX13W	YER064C
YCRX13W	YLR257W
YCR076C	YER094C
YCR077C	YBR189W
YCR077C	YEL034W
YCR077C	YER112W
YCR077C	YER146W
YCR077C	YGL056C
YCR077C	YJL013C
YCR077C	YJL052W
YCR077C	YJL124C
YCR077C	YJR045C
YCR077C	YKL081W
YCR077C	YMR186W
YCR077C	YNL147W
YCR077C	YPR074C
YCR079W	YBL003C
YCR079W	YBR139W
YCR079W	YDR087C
YCR079W	YDR388W
YCR079W	YLL022C
YCR079W	YOR323C
YCR081W	YDR308C
YCR081W	YDR443C
YCR081W	YGL127C
YCR081W	YPL042C
YCR084C	YBL003C
YCR084C	YDL126C
YCR084C	YKL213C
YCR086W	YDR388W
YCR086W	YDR439W
YCR086W	YGR126W
YCR086W	YLL029W
YCR087C-A	YBL003C
YCR087C-A	YBR010W
YCR087C-A	YLL004W
YCR087C-A	YML065W
YCR090C	YML105C
YCR092C	YDR174W
YCR092C	YMR196W
YCR092C	YNL312W
YCR093W	YOL100W
YDL002C	YBL003C
YDL002C	YBR010W
YDL002C	YDR190C
YDL002C	YER092W
YDL002C	YFL013C
YDL002C	YGL150C
YDL002C	YJL081C
YDL002C	YLR052W
YDL002C	YOR141C
YDL002C	YPL235W
YDL003W	YDR381W
YDL003W	YFL008W
YDL003W	YJL074C
YDL003W	YKR081C
YDL003W	YLL023C
YDL003W	YLR175W
YDL003W	YLR347C
YDL007W	YDL147W
YDL007W	YDR363W-A
YDL007W	YDR394W
YDL007W	YER021W
YDL007W	YFR004W
YDL007W	YFR010W
YDL007W	YFR052W
YDL007W	YGL048C
YDL007W	YHR027C
YDL007W	YHR200W
YDL007W	YIL075C
YDL007W	YKL145W
YDL007W	YMR191W
YDL007W	YOR117W
YDL007W	YOR259C
YDL007W	YOR261C
YDL013W	YBR054W
YDL013W	YER116C
YDL014W	YDR117C
YDL014W	YLR197W
YDL014W	YLR369W
YDL014W	YOR310C
YDL014W	YOR381W
YDL017W	YDR052C
YDL017W	YLR429W
YDL019C	YAL026C
YDL019C	YAL051W
YDL019C	YAR044W
YDL019C	YBL003C
YDL019C	YBL075C
YDL019C	YBR079C
YDL019C	YDL053C
YDL019C	YDL148C
YDL019C	YDR060W
YDL019C	YDR129C
YDL019C	YDR184C
YDL019C	YDR381W
YDL019C	YER162C
YDL019C	YGL092W
YDL019C	YGL137W
YDL019C	YGL216W
YDL019C	YGR258C
YDL019C	YHR208W
YDL019C	YJL207C
YDL019C	YJR009C
YDL019C	YJR126C
YDL019C	YKL054C
YDL019C	YKR081C
YDL019C	YLR407W
YDL019C	YMR309C
YDL019C	YOL077C
YDL019C	YOR172W
YDL019C	YPL146C
YDL019C	YPR055W
YDL025C	YMR186W
YDL031W	YDR388W
YDL031W	YGL245W
YDL031W	YHR154W
YDL036C	YAL019W
YDL036C	YDL007W
YDL036C	YDL097C
YDL036C	YDL147W
YDL036C	YHR200W
YDL040C	YBR189W
YDL040C	YCL059C
YDL040C	YDL014W
YDL040C	YDL031W
YDL040C	YDR174W
YDL040C	YDR381W
YDL040C	YGL078C
YDL040C	YHL009W-B
YDL040C	YHR013C
YDL040C	YHR089C
YDL040C	YJL033W
YDL040C	YLR175W
YDL040C	YLR197W
YDL040C	YML007W
YDL040C	YMR229C
YDL040C	YNL083W
YDL040C	YNL248C
YDL040C	YNL308C
YDL040C	YOR253W
YDL042C	YDL053C
YDL042C	YDL223C
YDL042C	YDR227W
YDL042C	YHR121W
YDL042C	YJL076W
YDL042C	YKR025W
YDL042C	YNL113W
YDL042C	YNL151C
YDL042C	YOR116C
YDL042C	YOR124C
YDL042C	YOR207C
YDL042C	YOR210W
YDL042C	YPR110C
YDL043C	YAL032C
YDL043C	YBL005W-A
YDL043C	YBR009C
YDL043C	YBR188C
YDL043C	YCR063W
YDL043C	YDL030W
YDL043C	YDL203C
YDL043C	YDR163W
YDL043C	YDR174W
YDL043C	YDR381W
YDL043C	YDR388W
YDL043C	YDR482C
YDL043C	YER029C
YDL043C	YGL174W
YDL043C	YGR024C
YDL043C	YGR074W
YDL043C	YGR129W
YDL043C	YHR165C
YDL043C	YIL105C
YDL043C	YJL203W
YDL043C	YJR050W
YDL043C	YKL095W
YDL043C	YLR016C
YDL043C	YLR147C
YDL043C	YLR150W
YDL043C	YLR275W
YDL043C	YML049C
YDL043C	YMR240C
YDL043C	YMR288W
YDL043C	YOR319W
YDL043C	YPL151C
YDL043C	YPL242C
YDL043C	YPR052C
YDL044C	YDR400W
YDL044C	YLR139C
YDL053C	YBL004W
YDL053C	YDL171C
YDL053C	YGL014W
YDL053C	YGL173C
YDL053C	YHR121W
YDL053C	YNL215W
YDL053C	YPR052C
YDL053C	YPR067W
YDL054C	YOR315W
YDL055C	YAL063C
YDL055C	YCL008C
YDL055C	YDR083W
YDL055C	YDR174W
YDL055C	YDR254W
YDL055C	YDR466W
YDL055C	YEL055C
YDL055C	YFL025C
YDL055C	YFR040W
YDL055C	YGL137W
YDL055C	YHL009W-B
YDL055C	YHR087W
YDL055C	YHR103W
YDL055C	YIL070C
YDL055C	YIL151C
YDL055C	YJL034W
YDL055C	YJL039C
YDL055C	YJR138W
YDL055C	YKL004W
YDL055C	YKR048C
YDL055C	YLR035C
YDL055C	YLR243W
YDL055C	YLR424W
YDL055C	YNL102W
YDL055C	YNL225C
YDL055C	YOL063C
YDL055C	YOL138C
YDL055C	YOR257W
YDL055C	YOR375C
YDL055C	YOR380W
YDL056W	YJL089W
YDL056W	YLR182W
YDL056W	YMR063W
YDL058W	YCR016W
YDL060W	YBL003C
YDL060W	YBL058W
YDL060W	YBR189W
YDL060W	YCL059C
YDL060W	YCR087C-A
YDL060W	YDL014W
YDL060W	YDL155W
YDL060W	YDR174W
YDL060W	YDR381W
YDL060W	YER131W
YDL060W	YGL106W
YDL060W	YGL122C
YDL060W	YGR126W
YDL060W	YHR072W-A
YDL060W	YHR089C
YDL060W	YHR099W
YDL060W	YIL091C
YDL060W	YIL095W
YDL060W	YJL093C
YDL060W	YJL129C
YDL060W	YKL145W
YDL060W	YKR081C
YDL060W	YLR150W
YDL060W	YLR197W
YDL060W	YLR435W
YDL060W	YNL106C
YDL060W	YNL308C
YDL060W	YOR198C
YDL060W	YOR206W
YDL060W	YPL146C
YDL060W	YPR052C
YDL060W	YPR169W
YDL070W	YBL003C
YDL070W	YDR087C
YDL070W	YDR381W
YDL070W	YEL026W
YDL070W	YIL035C
YDL070W	YIL036W
YDL070W	YLR399C
YDL070W	YOR061W
YDL074C	YAL001C
YDL074C	YAL022C
YDL074C	YAL048C
YDL074C	YBL041W
YDL074C	YDL148C
YDL074C	YDR174W
YDL074C	YER062C
YDL074C	YER164W
YDL074C	YFR024C
YDL074C	YGR184C
YDL074C	YIL036W
YDL074C	YKL035W
YDL074C	YKL112W
YDL074C	YLL021W
YDL074C	YMR314W
YDL074C	YOR362C
YDL074C	YPL055C
YDL076C	YBR095C
YDL076C	YIL084C
YDL076C	YOL004W
YDL076C	YPL004C
YDL078C	YAL001C
YDL078C	YDR304C
YDL078C	YHR121W
YDL078C	YKR025W
YDL078C	YML105C
YDL078C	YNL113W
YDL078C	YOR207C
YDL084W	YBR079C
YDL084W	YER105C
YDL084W	YKL014C
YDL084W	YKR092C
YDL084W	YLR384C
YDL084W	YMR309C
YDL087C	YBR119W
YDL087C	YGL238W
YDL087C	YGR013W
YDL087C	YGR074W
YDL087C	YIL061C
YDL087C	YKL012W
YDL087C	YLR147C
YDL087C	YLR275W
YDL087C	YML046W
YDL090C	YKL019W
YDL092W	YDL051W
YDL092W	YDR381W
YDL092W	YDR395W
YDL092W	YKL122C
YDL092W	YKR048C
YDL092W	YML105C
YDL092W	YPL210C
YDL092W	YPL243W
YDL092W	YPR088C
YDL095W	YAR010C
YDL095W	YBL002W
YDL095W	YBL003C
YDL095W	YBL075C
YDL095W	YBR009C
YDL095W	YBR171W
YDL095W	YBR283C
YDL095W	YCR009C
YDL095W	YDL022W
YDL095W	YDL143W
YDL095W	YDR129C
YDL095W	YDR174W
YDL095W	YDR272W
YDL095W	YDR385W
YDL095W	YDR388W
YDL095W	YEL002C
YDL095W	YER120W
YDL095W	YFR053C
YDL095W	YGL008C
YDL095W	YGL245W
YDL095W	YGR080W
YDL095W	YGR266W
YDL095W	YHR023W
YDL095W	YIL148W
YDL095W	YJL041W
YDL095W	YJL117W
YDL095W	YJR009C
YDL095W	YLR150W
YDL095W	YLR249W
YDL095W	YLR429W
YDL095W	YMR083W
YDL095W	YMR091C
YDL095W	YNL055C
YDL095W	YNL138W
YDL095W	YOR093C
YDL095W	YOR153W
YDL095W	YPL004C
YDL095W	YPL226W
YDL097C	YAL001C
YDL097C	YAL019W
YDL097C	YAL042W
YDL097C	YBL017C
YDL097C	YCL024W
YDL097C	YCR014C
YDL097C	YDL007W
YDL097C	YDL013W
YDL097C	YDL147W
YDL097C	YDL215C
YDL097C	YDR108W
YDL097C	YDR180W
YDL097C	YDR301W
YDL097C	YDR363W-A
YDL097C	YDR394W
YDL097C	YDR427W
YDL097C	YER021W
YDL097C	YFR004W
YDL097C	YFR010W
YDL097C	YFR052W
YDL097C	YGL048C
YDL097C	YGL094C
YDL097C	YGL095C
YDL097C	YGL161C
YDL097C	YGR161C
YDL097C	YGR232W
YDL097C	YHR027C
YDL097C	YHR200W
YDL097C	YIL075C
YDL097C	YIL099W
YDL097C	YJL109C
YDL097C	YJR099W
YDL097C	YKL027W
YDL097C	YKL104C
YDL097C	YKL145W
YDL097C	YLR347C
YDL097C	YLR421C
YDL097C	YMR191W
YDL097C	YNL014W
YDL097C	YOR110W
YDL097C	YOR117W
YDL097C	YOR176W
YDL097C	YOR259C
YDL097C	YOR261C
YDL097C	YOR367W
YDL097C	YPL082C
YDL097C	YPL158C
YDL097C	YPL197C
YDL097C	YPR108W
YDL100C	YAL017W
YDL100C	YBR069C
YDL100C	YDR451C
YDL100C	YER083C
YDL100C	YER162C
YDL100C	YGL150C
YDL100C	YHL022C
YDL100C	YHR121W
YDL100C	YJL050W
YDL100C	YJR140C
YDL100C	YKR031C
YDL101C	YGR061C
YDL101C	YGR130C
YDL101C	YIL022W
YDL101C	YMR031C
YDL103C	YBR269C
YDL103C	YGL245W
YDL103C	YIL075C
YDL103C	YPR133C
YDL105W	YBL003C
YDL105W	YCL014W
YDL105W	YCL054W
YDL105W	YDL115C
YDL105W	YDL148C
YDL105W	YDR288W
YDL105W	YDR365C
YDL105W	YDR388W
YDL105W	YDR507C
YDL105W	YEL019C
YDL105W	YFR053C
YDL105W	YGR237C
YDL105W	YHR121W
YDL105W	YJL033W
YDL105W	YKR048C
YDL105W	YLR197W
YDL105W	YLR314C
YDL105W	YNL061W
YDL105W	YOL034W
YDL105W	YOR294W
YDL105W	YOR310C
YDL105W	YPL146C
YDL105W	YPL217C
YDL105W	YPR169W
YDL108W	YDR460W
YDL108W	YGR040W
YDL108W	YPR056W
YDL110C	YFR015C
YDL115C	YBL022C
YDL115C	YBR155W
YDL115C	YDL140C
YDL115C	YDR404C
YDL115C	YGL070C
YDL115C	YGL150C
YDL115C	YGR005C
YDL115C	YGR186W
YDL115C	YHR124W
YDL115C	YIL021W
YDL115C	YJL140W
YDL115C	YML010W
YDL115C	YNL127W
YDL115C	YOL005C
YDL115C	YOR151C
YDL115C	YOR210W
YDL115C	YOR224C
YDL115C	YPR187W
YDL116W	YGL092W
YDL116W	YIL126W
YDL116W	YJR042W
YDL116W	YNL287W
YDL122W	Q0055
YDL122W	YBR220C
YDL122W	YDR291W
YDL122W	YER013W
YDL122W	YHR193C
YDL122W	YLR086W
YDL122W	YLR310C
YDL122W	YMR309C
YDL122W	YNL126W
YDL122W	YPL024W
YDL122W	YPL089C
YDL125C	YDR388W
YDL126C	YBL056W
YDL126C	YBR170C
YDL126C	YBR273C
YDL126C	YCR011C
YDL126C	YDL215C
YDL126C	YER129W
YDL126C	YGR048W
YDL126C	YHR194W
YDL126C	YLR347C
YDL126C	YMR067C
YDL131W	YBR143C
YDL131W	YEL023C
YDL131W	YGL086W
YDL131W	YHR121W
YDL134C	YAL029C
YDL134C	YBR189W
YDL134C	YDL014W
YDL134C	YDR174W
YDL134C	YEL030W
YDL134C	YER032W
YDL134C	YER126C
YDL134C	YGL190C
YDL134C	YGL251C
YDL134C	YHR068W
YDL134C	YHR132W-A
YDL134C	YKL172W
YDL134C	YKL203C
YDL134C	YKR081C
YDL134C	YLR106C
YDL134C	YLR259C
YDL134C	YLR429W
YDL134C	YML109W
YDL134C	YMR186W
YDL134C	YMR273C
YDL134C	YOL098C
YDL134C	YOR198C
YDL134C	YOR353C
YDL134C	YOR386W
YDL134C	YPL004C
YDL134C	YPL146C
YDL134C	YPL242C
YDL135C	YDL060W
YDL135C	YNL209W
YDL139C	YDR172W
YDL140C	YDR289C
YDL140C	YDR404C
YDL140C	YGL043W
YDL140C	YGL070C
[truncated: 12,317 more rows]
