# Supplementary material for: A new two-stage method for revealing missing parts of edges in protein-protein interaction networks
Source: PLoS One. 2017 May 11;12(5):e0177029. doi: 10.1371/journal.pone.0177029 (PMC5426645; doi:10.1371/journal.pone.0177029)
Supplement: S4 Text — (TXT) [file pone.0177029.s004.txt]

YAL016W	YAL024C
YAL026C	YAL053W
YAL007C	YAR002C-A
YAL005C	YAR002W
YAL023C	YAR027W
YAR027W	YAR028W
YAR027W	YAR030C
YAL011W	YBL007C
YAR003W	YBL026W
YBL007C	YBL037W
YBL004W	YBL038W
YBL007C	YBL047C
YAL028W	YBL050W
YBL030C	YBL050W
YAR008W	YBL051C
R0020C	YBL056W
YBL026W	YBL066C
YBL021C	YBL075C
YAL041W	YBL085W
YBL016W	YBL085W
YAL019W	YBL088C
YBL007C	YBL088C
Q0080	YBL099W
Q0085	YBL099W
Q0130	YBL099W
YAL021C	YBL099W
YAR003W	YBL099W
YAR007C	YBL099W
YBL026W	YBL099W
YBL036C	YBL099W
YBL043W	YBL100W-A
YBL007C	YBL105C
YBL037W	YBL105C
YBL047C	YBL105C
YAR018C	YBL106C
YBL085W	YBR003W
YAL032C	YBR017C
YBL003C	YBR017C
YBL030C	YBR017C
YBL039C	YBR017C
YBL075C	YBR017C
YBL099W	YBR017C
YBL026W	YBR019C
YBR017C	YBR019C
YAL015C	YBR020W
YAL021C	YBR020W
YAR007C	YBR020W
YBL049W	YBR020W
YBL061C	YBR023C
Q0250	YBR024W
YAL007C	YBR036C
YAL018C	YBR036C
Q0250	YBR037C
YBR024W	YBR037C
YBL056W	YBR039W
YBL099W	YBR039W
YBL105C	YBR045C
YAL012W	YBR055C
YBL075C	YBR055C
YBL076C	YBR055C
YBR011C	YBR055C
YBR019C	YBR055C
YBR020W	YBR055C
YBR025C	YBR055C
YBL076C	YBR058C
YBL007C	YBR059C
YBL047C	YBR059C
YBL105C	YBR059C
YBL089W	YBR068C
YAR031W	YBR069C
YAL021C	YBR072W
YAR007C	YBR072W
YBL049W	YBR072W
YBR017C	YBR072W
YAL041W	YBR079C
YAL029C	YBR081C
YBR020W	YBR082C
YBL016W	YBR083W
YAL019W	YBR084W
YAL035W	YBR084W
YBL024W	YBR084W
YBL032W	YBR084W
YBL035C	YBR084W
YBR028C	YBR084W
YBL035C	YBR087W
YBL099W	YBR088C
YBR087W	YBR088C
YAR007C	YBR089C-A
YBR039W	YBR093C
YBR072W	YBR094W
YBL056W	YBR097W
YBL007C	YBR098W
YBR014C	YBR101C
YBL085W	YBR102C
YBR072W	YBR103W
YAR027W	YBR106W
YBR036C	YBR106W
YBL007C	YBR108W
YBL085W	YBR108W
YAL029C	YBR109C
YAR064W	YBR109C
YBL030C	YBR109C
YBL047C	YBR109C
YBL076C	YBR109C
YBR011C	YBR109C
YBR050C	YBR109C
YBR072W	YBR109C
YBR106W	YBR110W
YBL002W	YBR114W
YBL058W	YBR114W
YBL099W	YBR114W
YBR072W	YBR114W
YAL059W	YBR115C
YAL003W	YBR118W
YAL036C	YBR118W
YAR019C	YBR118W
YBL026W	YBR118W
YBL049W	YBR118W
YBR059C	YBR118W
YBR109C	YBR118W
YBL038W	YBR120C
YBR017C	YBR120C
YBR055C	YBR121C
YBL038W	YBR122C
YBR120C	YBR122C
YAL001C	YBR123C
YBL023C	YBR126C
YBR055C	YBR126C
YAL015C	YBR127C
YAL021C	YBR127C
YAR007C	YBR127C
YBR017C	YBR127C
YBR055C	YBR127C
YBR109C	YBR127C
YAL029C	YBR130C
YBR109C	YBR130C
YBR055C	YBR133C
YAR027W	YBR135W
YBL072C	YBR135W
YAR007C	YBR136W
YBL007C	YBR136W
YBL004W	YBR143C
YBR079C	YBR143C
YBR084W	YBR143C
YBR130C	YBR143C
YBR136W	YBR143C
YBR055C	YBR149W
YBL007C	YBR150C
YBR055C	YBR152W
YBR019C	YBR155W
YAL022C	YBR159W
YAR027W	YBR159W
YAR028W	YBR159W
YBR036C	YBR159W
YBR054W	YBR159W
YBR110W	YBR159W
YAL019W	YBR160W
YAL024C	YBR160W
YAL028W	YBR160W
YAL031C	YBR160W
YAL040C	YBR160W
YAR002W	YBR160W
YBL013W	YBR160W
YBL105C	YBR160W
YBR038W	YBR160W
YBR060C	YBR160W
YBR072W	YBR160W
YBR098W	YBR160W
YBR102C	YBR160W
YBR135W	YBR160W
YBR138C	YBR160W
YBR036C	YBR161W
YBL095W	YBR162C
YAL033W	YBR167C
YBL018C	YBR167C
YBR055C	YBR169C
YAR003W	YBR175W
YAL007C	YBR183W
YBR106W	YBR183W
YBR159W	YBR183W
YAR014C	YBR186W
YBR162C	YBR192W
YBL093C	YBR193C
YAL027W	YBR196C
YAR007C	YBR196C
YBL036C	YBR196C
YBR017C	YBR196C
YBR055C	YBR196C
YBR073W	YBR196C
YBR088C	YBR196C
YBR109C	YBR196C
YAL034C	YBR198C
YBR020W	YBR198C
YBR025C	YBR198C
YBR072W	YBR198C
YBR081C	YBR198C
YBR127C	YBR198C
YAL041W	YBR200W
YBL005W	YBR200W
YBL079W	YBR200W
YBL085W	YBR200W
YBR112C	YBR200W
YBR114W	YBR200W
YBR160W	YBR200W
YBR127C	YBR203W
YBR196C	YBR203W
YBL007C	YBR205W
YBR017C	YBR205W
YBR107C	YBR211C
YBR109C	YBR213W
R0020C	YBR217W
YAR031W	YBR217W
YBL030C	YBR217W
YBL099W	YBR217W
YBR011C	YBR217W
YBR020W	YBR217W
YBR072W	YBR217W
YBR080C	YBR217W
YBR085W	YBR217W
YBR118W	YBR217W
YBR127C	YBR217W
YBR166C	YBR217W
YBR044C	YBR221C
YBR208C	YBR221C
YBL058W	YBR223C
YBL099W	YBR223C
YBR020W	YBR223C
YBR127C	YBR223C
YBR196C	YBR223C
YBR109C	YBR229C
YBR019C	YBR234C
YBL085W	YBR238C
YBR106W	YBR243C
YBL002W	YBR245C
YBR089C-A	YBR245C
YBL004W	YBR247C
YBL056W	YBR247C
YBR017C	YBR247C
YBL007C	YBR250W
YBL004W	YBR251W
YBL090W	YBR251W
YBR122C	YBR251W
YBR146W	YBR251W
YBR135W	YBR252W
YBR081C	YBR253W
YBR193C	YBR253W
YBR167C	YBR257W
YAR003W	YBR258C
YBR175W	YBR258C
YBL099W	YBR264C
YBR118W	YBR264C
YBR126C	YBR265W
YBR142W	YBR267W
YBL050W	YBR272C
YBL025W	YBR274W
YBL052C	YBR274W
YBR139W	YBR280C
YBR106W	YBR283C
YBR159W	YBR283C
YBR106W	YBR287W
YBL099W	YBR288C
YBR014C	YBR288C
YBR118W	YBR288C
YBL008W	YBR289W
YBR200W	YBR289W
YAL018C	YBR290W
YBR106W	YBR290W
YBR110W	YBR290W
YBR159W	YBR290W
YBR183W	YBR290W
YBR106W	YBR293W
YBR159W	YBR293W
YBR135W	YBR295W
YBR106W	YBR298C
YBR159W	YBR298C
YBR061C	YBR300C
YBR054W	YBR302C
YBR159W	YBR302C
YBR200W	YCL005W
YBL007C	YCL008C
YBR081C	YCL010C
YBL038W	YCL014W
YBR160W	YCL014W
YBL106C	YCL017C
YAL002W	YCL018W
YAL015C	YCL018W
YAL021C	YCL018W
YAL036C	YCL018W
YBL008W	YCL018W
YBL021C	YCL018W
YBL026W	YCL018W
YBL056W	YCL018W
YBR017C	YCL018W
YBR020W	YCL018W
YBR055C	YCL018W
YBR103W	YCL018W
YBR198C	YCL018W
YBR208C	YCL018W
YBR217W	YCL018W
YBR274W	YCL018W
YBR288C	YCL018W
YAL027W	YCL024W
YBL085W	YCL024W
YAL007C	YCL025C
YAL018C	YCL025C
YAR031W	YCL025C
YBR106W	YCL025C
YBR159W	YCL025C
YAL017W	YCL027W
YAL031C	YCL027W
YAR002W	YCL027W
YBL071C	YCL027W
YBL105C	YCL027W
YBR110W	YCL027W
YBR160W	YCL027W
YBR172C	YCL027W
YCL025C	YCL027W
YAL005C	YCL028W
YAL021C	YCL028W
YAR014C	YCL028W
YBR223C	YCL028W
YAR014C	YCL031C
YBL007C	YCL031C
YBL085W	YCL031C
YBR200W	YCL031C
YAL047C	YCL032W
YBR059C	YCL032W
YBL007C	YCL034W
YBR154C	YCL037C
YBR203W	YCL037C
YBR054W	YCL038C
YBR106W	YCL038C
YBL049W	YCL039W
YBR105C	YCL039W
YBR196C	YCL039W
YCL018W	YCL039W
YCL027W	YCL039W
YAR003W	YCL040W
YBL036C	YCL040W
YBR040W	YCL040W
YBR055C	YCL040W
YBR088C	YCL040W
YBR114W	YCL040W
YBR130C	YCL040W
YBR160W	YCL040W
YBR264C	YCL040W
YBR055C	YCL043C
YBR093C	YCL043C
YBL007C	YCL045C
YCL040W	YCL046W
YBR019C	YCL048W
YBR160W	YCL051W
YBR036C	YCL052C
YBR290W	YCL052C
YCL027W	YCL052C
YBR247C	YCL054W
YBR057C	YCL055W
YBR171W	YCL057W
YBL004W	YCL059C
YBR247C	YCL059C
YAL015C	YCL064C
YBL026W	YCL064C
YBL056W	YCL064C
YAR027W	YCL073C
YBL099W	YCR001W
YBL075C	YCR002C
YBR020W	YCR002C
YBR055C	YCR002C
YBR072W	YCR002C
YBR127C	YCR002C
YBR169C	YCR002C
YBR196C	YCR002C
YCL014W	YCR002C
YCL018W	YCR002C
YCL024W	YCR002C
YCL040W	YCR002C
YBL038W	YCR003W
YBL090W	YCR003W
YBR122C	YCR003W
YBR136W	YCR004C
YBR072W	YCR005C
YBR118W	YCR005C
YBR084W	YCR008W
YBL005W	YCR009C
YBL056W	YCR009C
YBR019C	YCR009C
YBR020W	YCR009C
YBR072W	YCR009C
YBR095C	YCR009C
YBR108W	YCR009C
YBR127C	YCR009C
YBR169C	YCR009C
YBR196C	YCR009C
YCL018W	YCR009C
YBR159W	YCR011C
YBR290W	YCR011C
YAR007C	YCR012W
YBL099W	YCR014C
YCL018W	YCR014C
YBR028C	YCR016W
YBL026W	YCR020C-A
YBR159W	YCR024C-A
YBR290W	YCR024C-A
YBR106W	YCR028C
YBR114W	YCR028C-A
YAR031W	YCR030C
YBL007C	YCR030C
YBL047C	YCR030C
YBL105C	YCR030C
YBR103W	YCR033W
YBR036C	YCR034W
YBR069C	YCR034W
YBR110W	YCR034W
YBR183W	YCR034W
YBR283C	YCR034W
YBR290W	YCR034W
YBR298C	YCR034W
YCL025C	YCR034W
YBR106W	YCR037C
YAL036C	YCR038C
YBL002W	YCR040W
YBR198C	YCR042C
YCL026C-A	YCR048W
YBR245C	YCR052W
YBR055C	YCR053W
YAL025C	YCR057C
YBL003C	YCR057C
YBL004W	YCR057C
YBR247C	YCR057C
YCL018W	YCR057C
YCL059C	YCR057C
YBR029C	YCR061W
YBR085W	YCR061W
YBR106W	YCR061W
YBR187W	YCR061W
YCR007C	YCR061W
YCR010C	YCR061W
YBR160W	YCR065W
YCR041W	YCR065W
YBL026W	YCR066W
YBR020W	YCR066W
YBR142W	YCR072C
YBR267W	YCR072C
YBL041W	YCR073C
YBR247C	YCR073C
YCL069W	YCR075C
YBL026W	YCR077C
YBR072W	YCR077C
YBR103W	YCR077C
YBR270C	YCR077C
YCL018W	YCR077C
YBL099W	YCR079W
YBR126C	YCR079W
YBR127C	YCR079W
YBR196C	YCR079W
YBR221C	YCR079W
YBL093C	YCR081W
YBR253W	YCR081W
YBL050W	YCR082W
YCL032W	YCR082W
YBR010W	YCR084C
YBR072W	YCR084C
YBR112C	YCR084C
YCL018W	YCR084C
YBL081W	YCR087C-A
YCR016W	YCR087C-A
YBL005W	YCR088W
YBL007C	YCR088W
YBR020W	YCR088W
YBR108W	YCR088W
YBR133C	YCR088W
YBR196C	YCR088W
YCR084C	YCR088W
YBR088C	YCR092C
YCL018W	YCR092C
YAL021C	YCR093W
YBR118W	YCR094W
YBL007C	YCR095C
YBR112C	YCR096C
YCR040W	YCR096C
YCR084C	YCR096C
YCR096C	YCR097W
YBR106W	YCR098C
YBL059W	YCR099C
YCR088W	YCR099C
YBL007C	YCR100C
YBL080C	YCR106W
YBR265W	YCR107W
YBL007C	YDL002C
YBR245C	YDL002C
YBL099W	YDL004W
YBR079C	YDL005C
YBR169C	YDL005C
YBR193C	YDL005C
YBR253W	YDL005C
YCR081W	YDL005C
YAR007C	YDL007W
YBR272C	YDL007W
YBL084C	YDL008W
YBL099W	YDL013W
YAL035W	YDL014W
YBR061C	YDL014W
YBR154C	YDL014W
YBR247C	YDL014W
YCL054W	YDL014W
YCL059C	YDL014W
YCR057C	YDL014W
YBR036C	YDL015C
YBR069C	YDL015C
YBR094W	YDL015C
YBR106W	YDL015C
YBR110W	YDL015C
YBR159W	YDL015C
YBR290W	YDL015C
YCR034W	YDL015C
YCL032W	YDL016C
YAL018C	YDL017W
YBL023C	YDL017W
YBL099W	YDL017W
YBR020W	YDL017W
YBR118W	YDL017W
YBR126C	YDL017W
YBR127C	YDL017W
YBR214W	YDL017W
YCL018W	YDL017W
YCL048W	YDL017W
YCR022C	YDL017W
YCR050C	YDL017W
YDL007W	YDL017W
YBL041W	YDL020C
YAL049C	YDL025C
YBR160W	YDL025C
YAL034W-A	YDL028C
YBL007C	YDL028C
YBR109C	YDL028C
YBR200W	YDL028C
YBR211C	YDL028C
YAL015C	YDL029W
YAR007C	YDL029W
YBL039C	YDL029W
YBL099W	YDL029W
YBR039W	YDL029W
YBR072W	YDL029W
YBR127C	YDL029W
YBR196C	YDL029W
YBR202W	YDL029W
YBR208C	YDL029W
YBR217W	YDL029W
YBR234C	YDL029W
YCL018W	YDL029W
YCL064C	YDL029W
YCR088W	YDL029W
YBR152W	YDL030W
YCL061C	YDL030W
YDL013W	YDL030W
YCR061W	YDL035C
YCL036W	YDL037C
YAL009W	YDL040C
YBR274W	YDL042C
YBR275C	YDL042C
YBR020W	YDL043C
YBR069C	YDL043C
YBR113W	YDL043C
YBR118W	YDL043C
YBR127C	YDL043C
YBR152W	YDL043C
YBR196C	YDL043C
YCL037C	YDL043C
YDL030W	YDL043C
YDL030W	YDL044C
YBL038W	YDL045W-A
YBR251W	YDL045W-A
YCR024C	YDL045W-A
YAR019C	YDL047W
YBL039C	YDL047W
YBL075C	YDL047W
YBR018C	YDL047W
YBR019C	YDL047W
YBR020W	YDL047W
YBR039W	YDL047W
YBR072W	YDL047W
YBR127C	YDL047W
YCL018W	YDL047W
YDL029W	YDL047W
YBR226C	YDL049C
YCR046C	YDL049C
YBL004W	YDL051W
YDL014W	YDL051W
YBL009W	YDL053C
YAL007C	YDL054C
YAR031W	YDL054C
YBR106W	YDL054C
YBR159W	YDL054C
YCR034W	YDL054C
YBL026W	YDL055C
YBR217W	YDL055C
YBR274W	YDL055C
YBR288C	YDL055C
YCR002C	YDL055C
YDL029W	YDL055C
YBL035C	YDL058W
YBR143C	YDL058W
YAL015C	YDL059C
YBL030C	YDL059C
YBL056W	YDL059C
YBR019C	YDL059C
YBR020W	YDL059C
YBR039W	YDL059C
YBR072W	YDL059C
YBR085W	YDL059C
YBR127C	YDL059C
YBR129C	YDL059C
YCL018W	YDL059C
YCL040W	YDL059C
YBL056W	YDL060W
YBR247C	YDL060W
YBR267W	YDL060W
YCL059C	YDL060W
YAL059W	YDL063C
YBR017C	YDL063C
YBR055C	YDL064W
YAL036C	YDL065C
YAL055W	YDL065C
YCR038C	YDL065C
YCR077C	YDL065C
YAR014C	YDL070W
YDL002C	YDL076C
YBR055C	YDL078C
YBR240C	YDL080C
YDL017W	YDL080C
YCL011C	YDL084W
YBR200W	YDL086W
YBR160W	YDL089W
YCR086W	YDL089W
YBL007C	YDL091C
YBR044C	YDL093W
YBR106W	YDL093W
YBL026W	YDL097C
YBR217W	YDL097C
YBR272C	YDL097C
YCR012W	YDL097C
YCR054C	YDL097C
YDL007W	YDL097C
YBR152W	YDL098C
YBL076C	YDL100C
YBR014C	YDL100C
YBR035C	YDL101C
YBR072W	YDL101C
YBR205W	YDL101C
YCL018W	YDL101C
YCR004C	YDL101C
YCR084C	YDL105W
YBR160W	YDL106C
YBL046W	YDL112W
YBR103W	YDL112W
YBL025W	YDL113C
YBR160W	YDL113C
YCL018W	YDL116W
YCL044C	YDL116W
YCL051W	YDL116W
YCL069W	YDL116W
YCR039C	YDL116W
YDL044C	YDL116W
YAL019W	YDL117W
YBL007C	YDL117W
YBL016W	YDL117W
YBR108W	YDL117W
YDL100C	YDL121C
YDL114W	YDL123W
YBR055C	YDL124W
YAL036C	YDL126C
YAR019C	YDL126C
YBL058W	YDL126C
YBL103C	YDL126C
YBR055C	YDL126C
YBR118W	YDL126C
YBR170C	YDL126C
YBR175W	YDL126C
YBR208C	YDL126C
YBR217W	YDL126C
YBR223C	YDL126C
YCR092C	YDL126C
YDL017W	YDL126C
YDL029W	YDL126C
YDL043C	YDL126C
YDL047W	YDL126C
YDL059C	YDL126C
YDL116W	YDL126C
YBR106W	YDL128W
YDL059C	YDL130W
YBL030C	YDL132W
YBL075C	YDL132W
YBL099W	YDL132W
YBL104C	YDL132W
YBR127C	YDL132W
YBR196C	YDL132W
YBR199W	YDL132W
YBR247C	YDL132W
YBR280C	YDL132W
YDL006W	YDL132W
YDL017W	YDL132W
YDL113C	YDL132W
YBL050W	YDL133W
YDL001W	YDL133W
YAL016W	YDL134C
YBR018C	YDL134C
YCL018W	YDL134C
YCL064C	YDL134C
YBR251W	YDL138W
YCR076C	YDL138W
YBL007C	YDL139C
YCR077C	YDL139C
YBR154C	YDL140C
YBR236C	YDL140C
YBR253W	YDL140C
YBR279W	YDL140C
YDL108W	YDL140C
YBL049W	YDL143W
YBR198C	YDL143W
YDL047W	YDL143W
YDL052C	YDL143W
YBL056W	YDL145C
YBL075C	YDL145C
YBR039W	YDL145C
YBR072W	YDL145C
YCL018W	YDL145C
YCR012W	YDL145C
YCR093W	YDL145C
YDL043C	YDL145C
YDL126C	YDL145C
YBL007C	YDL146W
YBR200W	YDL146W
YBL041W	YDL147W
YBL099W	YDL147W
YBR217W	YDL147W
YDL007W	YDL147W
YDL097C	YDL147W
YBR061C	YDL148C
YBR247C	YDL148C
YCL054W	YDL148C
YCL059C	YDL148C
YCR047C	YDL148C
YCR057C	YDL148C
YDL014W	YDL148C
YDL051W	YDL148C
YBR154C	YDL150W
YBR041W	YDL153C
YBR281C	YDL153C
YCL054W	YDL153C
YCR021C	YDL153C
YCR047C	YDL153C
YDL005C	YDL153C
YDL014W	YDL153C
YDL051W	YDL153C
YDL148C	YDL153C
YBR133C	YDL154W
YBL085W	YDL155W
YBR135W	YDL155W
YBR160W	YDL155W
YBR020W	YDL156W
YBR127C	YDL156W
YDL143W	YDL156W
YCL056C	YDL157C
YBL016W	YDL159W
YBR010W	YDL159W
YBL026W	YDL160C
YCL030C	YDL160C
YCR077C	YDL160C
YDL017W	YDL160C
YBL035C	YDL164C
YBL099W	YDL164C
YBR020W	YDL164C
YBR088C	YDL164C
YBR118W	YDL164C
YBR127C	YDL164C
YCL040W	YDL164C
YAL021C	YDL165W
YCR093W	YDL165W
YCL059C	YDL166C
YBL081W	YDL167C
YBR212W	YDL167C
YBL023C	YDL171C
YDL047W	YDL171C
YBL050W	YDL173W
YBL026W	YDL175C
YBR196C	YDL175C
YCL037C	YDL175C
YCR077C	YDL175C
YBL085W	YDL176W
YBL045C	YDL179W
YBR072W	YDL179W
YBR118W	YDL179W
YBR127C	YDL179W
YAL011W	YDL181W
YBL099W	YDL181W
YAR019C	YDL185W
YBL021C	YDL185W
YBR103W	YDL185W
YBR127C	YDL185W
YBR128C	YDL185W
YCL039W	YDL185W
YCR009C	YDL185W
YDL043C	YDL185W
YDL047W	YDL185W
YAL016W	YDL188C
YBL003C	YDL188C
YBL041W	YDL188C
YCL018W	YDL188C
YDL134C	YDL188C
YBR160W	YDL189W
YBL058W	YDL190C
YBR170C	YDL190C
YDL126C	YDL190C
YBL092W	YDL191W
YDL082W	YDL191W
YAL026C	YDL192W
YBR118W	YDL192W
YDL017W	YDL192W
YDL137W	YDL192W
YBR072W	YDL193W
YDL094C	YDL196W
YAR027W	YDL198C
YBR069C	YDL199C
YCL027W	YDL199C
YBL099W	YDL200C
YBR010W	YDL200C
YBR020W	YDL200C
YBR072W	YDL200C
YBR127C	YDL200C
YBR196C	YDL200C
YDL101C	YDL200C
YDL126C	YDL200C
YDL192W	YDL200C
YCL054W	YDL201W
YDL014W	YDL201W
YDL036C	YDL201W
YDL148C	YDL201W
YBL090W	YDL202W
YCR003W	YDL202W
YCR024C	YDL202W
YDL045W-A	YDL202W
YBL007C	YDL203C
YBR011C	YDL203C
YBR017C	YDL204W
YBL007C	YDL206W
YBR110W	YDL206W
YBR159W	YDL206W
YDL015C	YDL206W
YBL074C	YDL208W
YCL037C	YDL208W
YCL054W	YDL208W
YDL014W	YDL208W
YDL153C	YDL208W
YDL201W	YDL208W
YAL032C	YDL209C
YBR159W	YDL210W
YBR229C	YDL210W
YBR149W	YDL211C
YBR036C	YDL212W
YBR068C	YDL212W
YBR183W	YDL212W
YBR290W	YDL212W
YBR298C	YDL212W
YBR302C	YDL212W
YCL025C	YDL212W
YCR024C-A	YDL212W
YDL054C	YDL212W
YDL210W	YDL212W
YAR073W	YDL213C
YBL002W	YDL213C
YBL004W	YDL213C
YBR196C	YDL213C
YCL011C	YDL213C
YCL037C	YDL213C
YCL054W	YDL213C
YCL059C	YDL213C
YCR047C	YDL213C
YCR057C	YDL213C
YDL014W	YDL213C
YDL051W	YDL213C
YDL060W	YDL213C
YDL148C	YDL213C
YDL153C	YDL213C
YDL201W	YDL213C
YDL208W	YDL213C
YCR086W	YDL214C
YCR077C	YDL216C
YDL147W	YDL216C
YAR023C	YDL217C
YBR091C	YDL217C
YDL047W	YDL219W
YBR118W	YDL220C
YBL075C	YDL225W
YBR019C	YDL225W
YBR020W	YDL225W
YBR072W	YDL225W
YBR169C	YDL225W
YCL018W	YDL225W
YCL024W	YDL225W
YCL039W	YDL225W
YCR002C	YDL225W
YDL029W	YDL225W
YBL098W	YDL226C
YDL153C	YDL226C
YAR002W	YDL229W
YBR017C	YDL229W
YBR055C	YDL229W
YCR002C	YDL229W
YCR084C	YDL229W
YDL029W	YDL229W
YDL047W	YDL229W
YDL101C	YDL229W
YDL225W	YDL229W
YBR275C	YDL230W
YCR016W	YDL231C
YCL025C	YDL232W
YDL015C	YDL232W
YBR284W	YDL238C
YAL028W	YDL239C
YAL042W	YDL239C
YAR018C	YDL239C
YBR072W	YDL239C
YBR160W	YDL239C
YCL032W	YDL239C
YDL030W	YDL239C
YAR014C	YDL240W
YBR160W	YDR001C
YBR017C	YDR002W
YDL137W	YDR007W
YAR014C	YDR010C
YCL059C	YDR021W
YDL060W	YDR021W
YBR217W	YDR022C
YBL036C	YDR023W
YDL175C	YDR023W
YBL092W	YDR026C
YDL030W	YDR026C
YBR160W	YDR027C
YBR126C	YDR028C
YDL126C	YDR028C
YBR020W	YDR030C
YBR196C	YDR030C
YDL101C	YDR030C
YDL143W	YDR030C
YBR052C	YDR032C
YBR109C	YDR032C
YCL032W	YDR032C
YCR004C	YDR032C
YDL017W	YDR032C
YDL029W	YDR032C
YDL101C	YDR032C
YAR007C	YDR034C
YBR057C	YDR034C
YBR144C	YDR034C
YBR145W	YDR034C
YBR180W	YDR034C
YCR057C	YDR034C
YCR095C	YDR034C
YDL065C	YDR034C
YDL085W	YDR034C
YDL138W	YDR034C
YDL155W	YDR034C
YDR023W	YDR034C
YBL085W	YDR036C
YBR146W	YDR036C
YBR251W	YDR036C
YBR055C	YDR037W
YBR143C	YDR037W
YCL037C	YDR037W
YDL051W	YDR037W
YDL126C	YDR037W
YDL150W	YDR037W
YBR183W	YDR039C
YDL153C	YDR040C
YBR251W	YDR041W
YDR036C	YDR041W
YBR112C	YDR043C
YBR154C	YDR045C
YBR068C	YDR046C
YBR106W	YDR046C
YBR159W	YDR046C
YDL212W	YDR046C
YDL126C	YDR049W
YDL190C	YDR049W
YDL101C	YDR051C
YBL023C	YDR052C
YBR160W	YDR052C
YDL017W	YDR052C
YDL132W	YDR054C
YBL004W	YDR060W
YBR142W	YDR060W
YDL014W	YDR060W
YCR086W	YDR061W
YBR017C	YDR062W
YBR036C	YDR062W
YAR003W	YDR069C
YBL064C	YDR069C
YBR221C	YDR069C
YDL147W	YDR069C
YBL056W	YDR071C
YBR017C	YDR071C
YBR125C	YDR071C
YCL027W	YDR072C
YBR237W	YDR073W
YDL147W	YDR073W
YAR066W	YDR074W
YBR126C	YDR074W
YBL046W	YDR075W
YBL099W	YDR075W
YBR020W	YDR075W
YBR118W	YDR075W
YBR127C	YDR075W
YDL126C	YDR075W
YDL143W	YDR075W
YBL056W	YDR076W
YBR020W	YDR076W
YBR127C	YDR076W
YCL018W	YDR076W
YDR044W	YDR077W
YBR135W	YDR078C
YCL018W	YDR080W
YDL077C	YDR080W
YDL087C	YDR080W
YDL080C	YDR081C
YDL220C	YDR082W
YAR014C	YDR085C
YBL085W	YDR085C
YAL007C	YDR087C
YBR247C	YDR087C
YCL054W	YDR087C
YDL148C	YDR087C
YDL153C	YDR087C
YDL201W	YDR087C
YDL208W	YDR087C
YDL213C	YDR087C
YDL144C	YDR088C
YBL004W	YDR091C
YBR079C	YDR091C
YDL014W	YDR091C
YDL051W	YDR091C
YDL201W	YDR091C
YDL208W	YDR091C
YDL213C	YDR091C
YBR127C	YDR092W
YBR196C	YDR092W
YCR066W	YDR092W
YBR160W	YDR093W
YAR007C	YDR097C
YBR088C	YDR097C
YBR114W	YDR097C
YBR136W	YDR097C
YBR160W	YDR097C
YCR028C-A	YDR097C
YCR092C	YDR097C
YDL156W	YDR097C
YDL225W	YDR097C
YAL017W	YDR099W
YAR019C	YDR099W
YBL043W	YDR099W
YBL066C	YDR099W
YBR001C	YDR099W
YBR050C	YDR099W
YBR055C	YDR099W
YBR109C	YDR099W
YCL051W	YDR099W
YCR002C	YDR099W
YDL132W	YDR099W
YDL145C	YDR099W
YDL192W	YDR099W
YDR001C	YDR099W
YDR004W	YDR099W
YDR017C	YDR099W
YDR062W	YDR099W
YAR014C	YDR100W
YAL007C	YDR101C
YAL029C	YDR101C
YBR267W	YDR101C
YDL191W	YDR101C
YBL016W	YDR103W
YBR045C	YDR103W
YBR200W	YDR103W
YCL032W	YDR103W
YDL159W	YDR103W
YDL117W	YDR104C
YAR014C	YDR107C
YCR007C	YDR107C
YDR072C	YDR107C
YBR254C	YDR108W
YBR119W	YDR110W
YCR057C	YDR110W
YDR026C	YDR110W
YBR158W	YDR111C
YBR160W	YDR113C
YBR196C	YDR113C
YBR274W	YDR113C
YCL018W	YDR113C
YDL116W	YDR113C
YBL038W	YDR115W
YBR120C	YDR115W
YBR122C	YDR115W
YCR003W	YDR115W
YBL084C	YDR118W
YDL008W	YDR118W
YCL011C	YDR120C
YCL054W	YDR120C
YDL014W	YDR120C
YDL148C	YDR120C
YDL201W	YDR120C
YDL208W	YDR120C
YDL213C	YDR120C
YDR087C	YDR120C
YBL002W	YDR121W
YBR278W	YDR121W
YAR014C	YDR122W
YBR160W	YDR123C
YAL007C	YDR127W
YBR017C	YDR127W
YBR217W	YDR127W
YDL029W	YDR127W
YBL075C	YDR128W
YBR018C	YDR128W
YBR019C	YDR128W
YBR020W	YDR128W
YBR072W	YDR128W
YBR127C	YDR128W
YCL018W	YDR128W
YCL027W	YDR128W
YCL028W	YDR128W
YBR011C	YDR129C
YBR055C	YDR129C
YCL018W	YDR129C
YCR088W	YDR129C
YDR099W	YDR129C
YBR049C	YDR130C
YBR160W	YDR130C
YDR099W	YDR130C
YBL099W	YDR131C
YBR020W	YDR131C
YBR118W	YDR131C
YBR127C	YDR131C
YBR196C	YDR131C
YDL043C	YDR131C
YDR034C	YDR131C
YBR127C	YDR138W
YBR175W	YDR138W
YBR279W	YDR138W
YCL011C	YDR138W
YCL018W	YDR138W
YDL084W	YDR138W
YDL140C	YDR138W
YDL132W	YDR139C
YAR003W	YDR140W
YCR077C	YDR141C
YBL075C	YDR142C
YBR018C	YDR142C
YBR019C	YDR142C
YBR020W	YDR142C
YBR072W	YDR142C
YBR127C	YDR142C
YBR179C	YDR142C
YCL018W	YDR142C
YCL040W	YDR142C
YDL097C	YDR142C
YDL143W	YDR142C
YDL229W	YDR142C
YBL099W	YDR143C
YBR019C	YDR143C
YBR095C	YDR143C
YBR127C	YDR143C
YCL018W	YDR143C
YDL029W	YDR143C
YDL126C	YDR143C
YBR198C	YDR145W
YBR081C	YDR146C
YBR160W	YDR146C
YBR196C	YDR146C
YCR087W	YDR146C
YDL106C	YDR146C
YDL127W	YDR146C
YBL056W	YDR148C
YBR103W	YDR148C
YBR198C	YDR148C
YBR217W	YDR148C
YCR079W	YDR148C
YDL043C	YDR148C
YDL059C	YDR148C
YDL164C	YDR148C
YDL225W	YDR148C
YDL239C	YDR148C
YDL012C	YDR151C
YAL036C	YDR152W
YBR103W	YDR155C
YBR109C	YDR155C
YCR033W	YDR155C
YDL101C	YDR155C
YDL200C	YDR155C
YDL220C	YDR155C
YBR055C	YDR158W
YCR030C	YDR158W
YDL101C	YDR158W
YBL050W	YDR160W
YCL027W	YDR160W
YBR128C	YDR162C
YDL006W	YDR162C
YDL028C	YDR162C
YDL119C	YDR162C
YBL038W	YDR164C
YBR196C	YDR164C
YBR018C	YDR165W
YCL018W	YDR165W
YCL054W	YDR165W
YDL036C	YDR165W
YDL201W	YDR165W
YDL208W	YDR165W
YDR087C	YDR165W
YBL026W	YDR166C
YBR102C	YDR166C
YBR081C	YDR167W
YBR198C	YDR167W
YCR093W	YDR167W
YDL006W	YDR167W
YDL140C	YDR167W
YDR145W	YDR167W
YBR274W	YDR168W
YBR142W	YDR170C
YBR205W	YDR170C
YCR073C	YDR170C
YDL052C	YDR170C
YDL160C	YDR170C
YBR135W	YDR170W-A
YAL002W	YDR171W
YAL021C	YDR171W
YBR069C	YDR171W
YBR101C	YDR171W
YBR160W	YDR171W
YBR175W	YDR171W
YCR009C	YDR171W
YDL017W	YDR171W
YDL029W	YDR171W
YDL047W	YDR171W
YDL145C	YDR171W
YDL179W	YDR171W
YDL188C	YDR171W
YDL225W	YDR171W
YDR128W	YDR171W
YDR142C	YDR171W
YBL007C	YDR172W
YBR143C	YDR172W
YDL017W	YDR173C
YAL027W	YDR174W
YBR233W	YDR174W
YDL213C	YDR174W
YBL038W	YDR175C
YBR251W	YDR175C
YDR036C	YDR175C
YDR115W	YDR175C
YBL005W	YDR176W
YBR081C	YDR176W
YBR198C	YDR176W
YCL010C	YDR176W
YCR041W	YDR176W
YDL239C	YDR176W
YBR200W	YDR177W
YDL147W	YDR179C
YDL216C	YDR179C
YDL003W	YDR180W
YDL043C	YDR180W
YDL071C	YDR183W
YBR125C	YDR186C
YAL021C	YDR188W
YDL047W	YDR188W
YDR030C	YDR188W
YDR128W	YDR188W
YDR142C	YDR188W
YBL050W	YDR189W
YAL017W	YDR190C
YAL021C	YDR190C
YAR007C	YDR190C
YBR017C	YDR190C
YBR054W	YDR190C
YDL029W	YDR190C
YDL047W	YDR190C
YDL145C	YDR190C
YDL188C	YDR190C
YDL225W	YDR190C
YAL005C	YDR192C
YBL047C	YDR192C
YBR017C	YDR192C
YBR118W	YDR192C
YDL116W	YDR192C
YDL207W	YDR192C
YDR101C	YDR192C
YDL045W-A	YDR194C
YDL202W	YDR194C
YDL213C	YDR194C
YAL043C	YDR195W
YAR014C	YDR195W
YBR109C	YDR195W
YBL099W	YDR200C
YBR020W	YDR200C
YBR072W	YDR200C
YBR127C	YDR200C
YCL018W	YDR200C
YDL147W	YDR201W
YDR016C	YDR201W
YDR150W	YDR201W
YBR127C	YDR202C
YDL185W	YDR202C
YBR057C	YDR206W
YCL027W	YDR206W
YDL159W	YDR206W
YDL001W	YDR207C
YDL076C	YDR207C
YDR167W	YDR207C
YDL117W	YDR208W
YAL009W	YDR211W
YDL028C	YDR211W
YDL117W	YDR211W
YBL103C	YDR212W
YBR160W	YDR212W
YBR198C	YDR212W
YDL047W	YDR212W
YDR030C	YDR212W
YDR075W	YDR212W
YAL015C	YDR214W
YBR217W	YDR214W
YDL059C	YDR214W
YDL101C	YDR214W
YDL200C	YDR214W
YDR138W	YDR214W
YAR018C	YDR216W
YBL016W	YDR216W
YBR017C	YDR216W
YBR081C	YDR216W
YBR198C	YDR216W
YDL029W	YDR216W
YDL042C	YDR216W
YDL145C	YDR216W
YDL155W	YDR216W
YDL214C	YDR216W
YDR167W	YDR216W
YBR160W	YDR217C
YBR196C	YDR217C
YBR274W	YDR217C
YDL101C	YDR217C
YBR160W	YDR223W
YBR010W	YDR224C
YBR083W	YDR224C
YBR289W	YDR224C
YCR092C	YDR224C
YDL060W	YDR224C
YDL200C	YDR224C
YDL213C	YDR224C
YAL011W	YDR225W
YBR010W	YDR225W
YBR019C	YDR225W
YDR224C	YDR225W
YBL036C	YDR226W
YDL043C	YDR226W
YDR177W	YDR226W
YBL099W	YDR227W
YBR010W	YDR227W
YBR072W	YDR227W
YBR103W	YDR227W
YBR127C	YDR227W
YBR160W	YDR227W
YBR196C	YDR227W
YDL042C	YDR227W
YDR099W	YDR227W
YAL043C	YDR228C
YBR118W	YDR228C
YDL140C	YDR228C
YBR109C	YDR231C
YDL089W	YDR233C
YBR119W	YDR235W
YDL065C	YDR235W
YDL087C	YDR235W
YDR110W	YDR235W
YBL038W	YDR237W
YCR003W	YDR237W
YDL045W-A	YDR237W
YDL202W	YDR237W
YDR041W	YDR237W
YBR162C	YDR238C
YDL145C	YDR238C
YBL085W	YDR239C
YBR200W	YDR239C
YDL117W	YDR239C
YBR119W	YDR240C
YDL087C	YDR240C
YBR200W	YDR242W
YBR200W	YDR243C
YDR162C	YDR243C
YDR225W	YDR243C
YDL065C	YDR244W
YDR142C	YDR244W
YBR254C	YDR246W
YBL025W	YDR247W
YBL061C	YDR247W
YBL066C	YDR247W
YBR125C	YDR247W
YBR126C	YDR247W
YCL018W	YDR247W
YCR086W	YDR247W
YDL042C	YDR247W
YDL126C	YDR247W
YDR071C	YDR247W
YDR150W	YDR247W
YBR034C	YDR249C
YBR107C	YDR254W
YBL049W	YDR255C
YCL039W	YDR255C
YAR014C	YDR259C
YBR170C	YDR259C
YBR198C	YDR259C
YBR270C	YDR259C
YDL100C	YDR259C
YDR034C	YDR259C
YDR167W	YDR259C
YBL039C	YDR260C
YBR020W	YDR260C
YBR127C	YDR260C
YCL018W	YDR260C
YCL028W	YDR260C
YDL029W	YDR260C
YDR127W	YDR260C
YDR243C	YDR260C
YCL019W	YDR261W-A
YCL019W	YDR261W-B
YDR261W-A	YDR261W-B
YDL226C	YDR264C
YDR103W	YDR264C
YAL055W	YDR265W
YDL065C	YDR265W
YDL055C	YDR266C
YBR020W	YDR267C
YBR072W	YDR267C
YCL018W	YDR267C
YDL126C	YDR267C
YDL229W	YDR267C
YDR171W	YDR267C
YBR146W	YDR268W
YBR282W	YDR268W
YDL153C	YDR269C
YBL007C	YDR271C
YDL239C	YDR273W
YDL132W	YDR274C
YBR036C	YDR276C
YBR183W	YDR276C
YBR298C	YDR276C
YCL025C	YDR276C
YCR034W	YDR276C
YDL212W	YDR276C
YAR014C	YDR277C
YBL007C	YDR277C
YBL085W	YDR277C
YBR200W	YDR277C
YCR009C	YDR277C
YCR088W	YDR277C
YDR034C	YDR277C
YBL004W	YDR280W
YCR035C	YDR280W
YDL111C	YDR280W
YBL074C	YDR283C
YBR055C	YDR283C
YDL126C	YDR283C
YBR298C	YDR284C
YBR160W	YDR285W
YDL132W	YDR285W
YDL103C	YDR288W
YDL105W	YDR288W
YBR109C	YDR292C
YDL074C	YDR295C
YDR150W	YDR295C
YBR106W	YDR297W
YBR159W	YDR297W
YBR290W	YDR297W
YCR034W	YDR297W
Q0085	YDR298C
YBL099W	YDR298C
YAL059W	YDR299W
YCL059C	YDR299W
YCR057C	YDR299W
YDL017W	YDR299W
YDL063C	YDR299W
YDR172W	YDR300C
YAL043C	YDR301W
YDL140C	YDR301W
YDR195W	YDR301W
YDR228C	YDR301W
YBR049C	YDR303C
YCR088W	YDR303C
YDL100C	YDR304C
YBR020W	YDR306C
YBR118W	YDR306C
YBR200W	YDR306C
YDL132W	YDR306C
YDR099W	YDR306C
YBR036C	YDR307W
YBR106W	YDR307W
YBR110W	YDR307W
YBR159W	YDR307W
YCR034W	YDR307W
YDL015C	YDR307W
YDL054C	YDR307W
YDL153C	YDR307W
YDL212W	YDR307W
YDR276C	YDR307W
YBL093C	YDR308C
YBR253W	YDR308C
YCL032W	YDR308C
YDR176W	YDR308C
YCL032W	YDR309C
YCR086W	YDR309C
YDR099W	YDR309C
YDR116C	YDR309C
YAL043C	YDR311W
YBR286W	YDR311W
YBR302C	YDR311W
YDR259C	YDR311W
YBL104C	YDR316W
YBR196C	YDR316W
YDR099W	YDR316W
YBR107C	YDR318W
YDL026W	YDR318W
YDL041W	YDR318W
YDL046W	YDR318W
YDL050C	YDR318W
YDL053C	YDR318W
YDL061C	YDR318W
YDL067C	YDR318W
YDL096C	YDR318W
YDL098C	YDR318W
YDL110C	YDR318W
YDL118W	YDR318W
YDL162C	YDR318W
YDL181W	YDR318W
YBL099W	YDR322C-A
YBL038W	YDR322W
YBR122C	YDR322W
YCR003W	YDR322W
YCR024C	YDR322W
YDL045W-A	YDR322W
YDL202W	YDR322W
YDR115W	YDR322W
YDR175C	YDR322W
YDR194C	YDR322W
YDR237W	YDR322W
YBR142W	YDR324C
YBR267W	YDR324C
YCL059C	YDR324C
YCR002C	YDR324C
YCR057C	YDR324C
YCR072C	YDR324C
YDL229W	YDR324C
YAL045C	YDR328C
YAR035W	YDR328C
YBL075C	YDR328C
YBR127C	YDR328C
YBR139W	YDR328C
YBR203W	YDR328C
YBR280C	YDR328C
YDL132W	YDR328C
YDL172C	YDR328C
YDL185W	YDR328C
YDR005C	YDR328C
YDR054C	YDR328C
YDR099W	YDR328C
YDR131C	YDR328C
YDR139C	YDR328C
YDR202C	YDR328C
YDR219C	YDR328C
YDR306C	YDR328C
YDR318W	YDR328C
YBL085W	YDR329C
YDL065C	YDR329C
YBL034C	YDR330W
YAL018C	YDR331W
YAR028W	YDR331W
YBL040C	YDR331W
YBR106W	YDR331W
YBR110W	YDR331W
YBR159W	YDR331W
YBR183W	YDR331W
YCR024C-A	YDR331W
YCR034W	YDR331W
YCR044C	YDR331W
YCR068W	YDR331W
YDL015C	YDR331W
YDR276C	YDR331W
YDR297W	YDR331W
YBL085W	YDR332W
YAL011W	YDR334W
YBR231C	YDR334W
YDR190C	YDR334W
YDR224C	YDR334W
YDL116W	YDR335W
YDL126C	YDR335W
YDR146C	YDR335W
YDR174W	YDR335W
YDR192C	YDR335W
YBR251W	YDR337W
YDL126C	YDR337W
YDL195W	YDR337W
YDR036C	YDR337W
YDR175C	YDR337W
YDR311W	YDR337W
YBL004W	YDR339C
YBL045C	YDR339C
YBR072W	YDR339C
YCL054W	YDR339C
YDL014W	YDR339C
YDL051W	YDR339C
YDL148C	YDR339C
YDL153C	YDR339C
YDL208W	YDR339C
YDL213C	YDR339C
YDR091C	YDR339C
YDL147W	YDR341C
YBL036C	YDR342C
YBR106W	YDR342C
YCL039W	YDR342C
YCR088W	YDR342C
YDR034C	YDR342C
YBL036C	YDR343C
YDR331W	YDR343C
YBR251W	YDR347W
YDL045W-A	YDR347W
YDL202W	YDR347W
YDR036C	YDR347W
YBL047C	YDR348C
YBR160W	YDR348C
YDL114W	YDR348C
YBR055C	YDR353W
YDR129C	YDR353W
YBR109C	YDR356W
YBR160W	YDR356W
YDL028C	YDR356W
YDL159W	YDR356W
YDL063C	YDR361C
YDR101C	YDR361C
YBR123C	YDR362C
YDL042C	YDR363W
YDR275W	YDR363W
YBR272C	YDR363W-A
YDL147W	YDR363W-A
YAL032C	YDR364C
YBR247C	YDR365C
YCL054W	YDR365C
YCR057C	YDR365C
YCR087W	YDR365C
YDL051W	YDR365C
YDL148C	YDR365C
YDL201W	YDR365C
YDL213C	YDR365C
YDR102C	YDR365C
YDR194C	YDR365C
YDR224C	YDR365C
YDR339C	YDR365C
YDL130W	YDR367W
YBR200W	YDR368W
YBR063C	YDR369C
YBR127C	YDR369C
YBR196C	YDR369C
YCL018W	YDR369C
YDR032C	YDR369C
YBL085W	YDR372C
YBR141C	YDR372C
YCR093W	YDR376W
Q0085	YDR377W
YBL099W	YDR377W
YBL026W	YDR378C
YCR077C	YDR378C
YAL041W	YDR379W
YBR160W	YDR379W
YDR038C	YDR380W
YAL027W	YDR381W
YBR233W	YDR381W
YCL011C	YDR381W
YDL063C	YDR381W
YDL084W	YDR381W
YDL213C	YDR381W
YDR365C	YDR381W
YBL007C	YDR382W
YBL024W	YDR382W
YBR006W	YDR382W
YCR057C	YDR382W
YDL130W	YDR382W
YDL195W	YDR382W
YDR060W	YDR382W
YBR061C	YDR383C
YBR107C	YDR383C
YDL028C	YDR383C
YBR199W	YDR384C
YBR019C	YDR386W
YBR098W	YDR386W
YBR118W	YDR386W
YCL032W	YDR386W
YDL043C	YDR386W
YDL055C	YDR386W
YDL208W	YDR386W
YDR381W	YDR386W
YBL005W	YDR388W
YBL007C	YDR388W
YBL027W	YDR388W
YBL030C	YDR388W
YBL039C	YDR388W
YBL045C	YDR388W
YBR020W	YDR388W
YBR108W	YDR388W
YBR118W	YDR388W
YBR127C	YDR388W
YBR132C	YDR388W
YBR150C	YDR388W
YBR163W	YDR388W
YBR196C	YDR388W
YBR239C	YDR388W
YCL031C	YDR388W
YCL036W	YDR388W
YCL040W	YDR388W
YCL043C	YDR388W
YCL064C	YDR388W
YCR009C	YDR388W
YCR087W	YDR388W
YCR088W	YDR388W
YDL029W	YDR388W
YDL055C	YDR388W
YDL126C	YDR388W
YDL127W	YDR388W
YDL139C	YDR388W
YDL179W	YDR388W
YDL225W	YDR388W
YDR023W	YDR388W
YDR037W	YDR388W
YDR148C	YDR388W
YDR229W	YDR388W
YDR239C	YDR388W
YDR277C	YDR388W
YDR362C	YDR388W
YDR386W	YDR388W
YBR160W	YDR389W
YCR077C	YDR389W
YBL039C	YDR394W
YBR017C	YDR394W
YBR020W	YDR394W
YBR118W	YDR394W
YBR127C	YDR394W
YBR211C	YDR394W
YBR217W	YDR394W
YBR272C	YDR394W
YBR288C	YDR394W
YCL018W	YDR394W
YCL064C	YDR394W
YDL007W	YDR394W
YDL017W	YDR394W
YDL029W	YDR394W
YDL047W	YDR394W
YDL055C	YDR394W
YDL059C	YDR394W
YDL097C	YDR394W
YDL147W	YDR394W
YDL225W	YDR394W
YDR128W	YDR394W
YAL059W	YDR395W
YCR009C	YDR395W
YDL051W	YDR395W
YDR101C	YDR395W
YDR132C	YDR395W
YBL092W	YDR398W
YBR018C	YDR398W
YBR019C	YDR398W
YBR020W	YDR398W
YBR025C	YDR398W
YBR072W	YDR398W
YBR141C	YDR398W
YCL018W	YDR398W
YDL036C	YDR398W
YDR127W	YDR398W
YDR165W	YDR398W
YDR171W	YDR398W
YDR190C	YDR398W
YDR236C	YDR398W
YDL130W	YDR399W
YCR059C	YDR400W
YBR154C	YDR404C
YDL140C	YDR404C
YAR027W	YDR406W
YBR254C	YDR407C
YCR063W	YDR408C
YDL043C	YDR409W
YDL064W	YDR409W
YBR061C	YDR412W
YBR247C	YDR412W
YCL054W	YDR412W
YDL014W	YDR412W
YDL051W	YDR412W
YDL148C	YDR412W
YDL201W	YDR412W
YDL208W	YDR412W
YDR087C	YDR412W
YDR091C	YDR412W
YDR120C	YDR412W
YDR165W	YDR412W
YDR339C	YDR412W
YDR365C	YDR412W
YBL040C	YDR414C
YBL102W	YDR414C
YBR106W	YDR414C
YBR159W	YDR414C
YCR024C-A	YDR414C
YCR034W	YDR414C
YCR100C	YDR414C
YDL198C	YDR414C
YDR245W	YDR414C
YDL100C	YDR415C
YAL032C	YDR416W
YBR188C	YDR416W
YCL032W	YDR416W
YDR247W	YDR416W
YBL099W	YDR419W
YCL040W	YDR419W
YDL055C	YDR419W
YDL030W	YDR421W
YDL153C	YDR422C
YBL007C	YDR423C
YCR088W	YDR425W
YBR272C	YDR427W
YDL097C	YDR427W
YDL147W	YDR427W
YDR127W	YDR427W
YDR394W	YDR427W
YBR079C	YDR429C
YBR143C	YDR429C
YDL082W	YDR429C
YBR221C	YDR430C
YDR171W	YDR430C
YDL100C	YDR431W
YBL017C	YDR432W
YDL175C	YDR432W
YDL213C	YDR432W
YBR196C	YDR436W
YCL040W	YDR436W
YDR034C	YDR438W
YBR160W	YDR439W
YBR274W	YDR439W
YCR086W	YDR439W
YDL017W	YDR439W
YDL214C	YDR439W
YDR247W	YDR439W
YBL026W	YDR440W
YBR010W	YDR440W
YDR084C	YDR441C
YDR084C	YDR442W
YAL021C	YDR443C
YBL093C	YDR443C
YBR253W	YDR443C
YCR093W	YDR443C
YDL005C	YDR443C
YDL165W	YDR443C
YCR088W	YDR444W
YBL103C	YDR448W
YBR081C	YDR448W
YBR198C	YDR448W
YBR253W	YDR448W
YBR278W	YDR448W
YDL165W	YDR448W
YDR167W	YDR448W
YDR176W	YDR448W
YDR216W	YDR448W
YDR228C	YDR448W
YDR308C	YDR448W
YDR392W	YDR448W
YBR247C	YDR449C
YCL054W	YDR449C
YCL059C	YDR449C
YCR057C	YDR449C
YDL014W	YDR449C
YDL148C	YDR449C
YDL201W	YDR449C
YDL208W	YDR449C
YDR034C	YDR449C
YDR087C	YDR449C
YDR120C	YDR449C
YDR165W	YDR449C
YDR339C	YDR449C
YDR412W	YDR449C
YBR114W	YDR453C
YDR262W	YDR454C
YDR318W	YDR455C
YBR106W	YDR456W
YCR034W	YDR456W
YCR075C	YDR456W
YDR034C	YDR456W
YDR331W	YDR456W
YCL059C	YDR457W
YDR176W	YDR457W
YBL072C	YDR459C
YDL108W	YDR460W
YBR061C	YDR461W
YBL038W	YDR462W
YBR155W	YDR463W
YDL132W	YDR463W
YDR328C	YDR463W
YBR217W	YDR465C
YBR261C	YDR465C
YDL047W	YDR465C
YBR084W	YDR466W
YBR142W	YDR466W
YDR251W	YDR466W
YDR299W	YDR466W
YAL030W	YDR468C
YBL050W	YDR468C
YBR159W	YDR468C
YDR027C	YDR468C
YAR003W	YDR469W
YBL016W	YDR469W
YBR175W	YDR469W
YBR258C	YDR469W
YBR254C	YDR472W
YBR055C	YDR473C
YBR152W	YDR473C
YBR010W	YDR477W
YBR020W	YDR477W
YBR066C	YDR477W
YBR118W	YDR477W
YCL037C	YDR477W
YDL126C	YDR477W
YDL192W	YDR477W
YDR028C	YDR477W
YDR043C	YDR477W
YDR128W	YDR477W
YDR170C	YDR477W
YDR422C	YDR477W
YDR318W	YDR478W
YDR018C	YDR479C
YAR014C	YDR480W
YBL016W	YDR480W
YBL085W	YDR480W
YBR118W	YDR480W
YDR099W	YDR480W
YAL016W	YDR482C
YDR027C	YDR484W
YDR259C	YDR484W
YDL030W	YDR485C
YDR225W	YDR485C
YDR334W	YDR485C
YBL064C	YDR488C
YCL018W	YDR488C
YDR171W	YDR488C
YDR394W	YDR488C
YDR424C	YDR488C
YBL006C	YDR489W
YDR013W	YDR489W
YAL035W	YDR496C
YAL059W	YDR496C
YBL002W	YDR496C
YBR142W	YDR496C
YDL063C	YDR496C
YDL208W	YDR496C
YDL213C	YDR496C
YDR299W	YDR496C
YAL022C	YDR497C
YDL132W	YDR497C
YBR136W	YDR499W
YBR145W	YDR499W
YCL018W	YDR499W
YCL028W	YDR499W
YCL064C	YDR499W
YDR097C	YDR499W
YBR160W	YDR501W
YBL021C	YDR502C
YBR217W	YDR502C
YCR057C	YDR502C
YDL164C	YDR502C
YDR062W	YDR502C
YDR386W	YDR502C
YDR414C	YDR503C
YDL044C	YDR505C
YBR183W	YDR506C
YBR230C	YDR506C
YDL015C	YDR506C
YAL027W	YDR507C
YBR125C	YDR507C
YBR160W	YDR507C
YCR002C	YDR507C
YDL155W	YDR507C
YDL225W	YDR507C
YDR201W	YDR507C
YAL059W	YDR508C
YBR106W	YDR508C
YBR159W	YDR508C
YDL212W	YDR508C
YDR299W	YDR508C
YDR496C	YDR508C
YDR271C	YDR509W
YBL001C	YDR510W
YBR223C	YDR510W
YCR087C-A	YDR510W
YDL013W	YDR510W
YDL064W	YDR510W
[truncated: 26,069 more rows]
