# Supplementary material for: A new two-stage method for revealing missing parts of edges in protein-protein interaction networks
Source: PLoS One. 2017 May 11;12(5):e0177029. doi: 10.1371/journal.pone.0177029 (PMC5426645; doi:10.1371/journal.pone.0177029)
Supplement: S7 Text — (TXT) [file pone.0177029.s007.txt]

YAL016W	YAL024C
YAL026C	YAL053W
YAL007C	YAR002C-A
YAL005C	YAR002W
YAL023C	YAR027W
YAR027W	YAR028W
YAR027W	YAR030C
YAR003W	YBL026W
YBL004W	YBL038W
YAL028W	YBL050W
YBL030C	YBL050W
YAR008W	YBL051C
YBL026W	YBL066C
YAL019W	YBL088C
Q0080	YBL099W
Q0085	YBL099W
Q0130	YBL099W
YBL043W	YBL101W-A
YAR018C	YBL106C
YAL035W	YBR009C
YAR002C-A	YBR009C
YBL004W	YBR009C
YBL032W	YBR009C
YBL088C	YBR009C
YBR009C	YBR010W
YAL032C	YBR017C
YBL003C	YBR017C
YBL030C	YBR017C
YBL061C	YBR023C
Q0250	YBR024W
YAL007C	YBR036C
YAL018C	YBR036C
Q0250	YBR037C
YBR024W	YBR037C
YBL099W	YBR039W
YBL105C	YBR045C
YAL012W	YBR055C
YBL076C	YBR055C
YBR025C	YBR055C
YBL076C	YBR058C
YBL089W	YBR068C
YAR031W	YBR069C
YAL029C	YBR081C
YBR009C	YBR083W
YAL019W	YBR084W
YAL035W	YBR084W
YBL024W	YBR084W
YBL032W	YBR084W
YBL035C	YBR084W
YBR009C	YBR084W
YBL035C	YBR087W
YBR087W	YBR088C
YAR007C	YBR089C-A
YBL056W	YBR097W
YBL007C	YBR098W
YBR014C	YBR101C
YAR027W	YBR106W
YBR036C	YBR106W
YAL029C	YBR109C
YAR064W	YBR109C
YBL047C	YBR109C
YBL076C	YBR109C
YBR011C	YBR109C
YBR050C	YBR109C
YBR106W	YBR110W
YBL002W	YBR114W
YBL058W	YBR114W
YBR009C	YBR114W
YAL059W	YBR115C
YAL003W	YBR118W
YBL038W	YBR120C
YBR017C	YBR120C
YBR055C	YBR121C
YBL038W	YBR122C
YBR120C	YBR122C
YAL001C	YBR123C
YBL023C	YBR126C
YBR055C	YBR126C
YAL029C	YBR130C
YBR109C	YBR130C
YBR055C	YBR133C
YAR027W	YBR135W
YAR007C	YBR136W
YBL004W	YBR143C
YBR079C	YBR143C
YBR084W	YBR143C
YBR130C	YBR143C
YBR136W	YBR143C
YBR055C	YBR149W
YBR055C	YBR152W
YAL022C	YBR159W
YAR027W	YBR159W
YAR028W	YBR159W
YBR036C	YBR159W
YBR054W	YBR159W
YBR110W	YBR159W
YAL019W	YBR160W
YAL024C	YBR160W
YAL028W	YBR160W
YAL031C	YBR160W
YAL040C	YBR160W
YAR002W	YBR160W
YBL013W	YBR160W
YBL105C	YBR160W
YBR038W	YBR160W
YBR060C	YBR160W
YBR098W	YBR160W
YBR102C	YBR160W
YBR135W	YBR160W
YBR138C	YBR160W
YBR036C	YBR161W
YBL095W	YBR162C
YAL033W	YBR167C
YBL018C	YBR167C
YAR003W	YBR175W
YAL007C	YBR183W
YBR106W	YBR183W
YBR159W	YBR183W
YBL038W	YBR185C
YBR162C	YBR192W
YBL093C	YBR193C
YAL027W	YBR196C
YAL034C	YBR198C
YBR025C	YBR198C
YBR081C	YBR198C
YAL041W	YBR200W
YBL085W	YBR200W
YBR160W	YBR200W
YBL007C	YBR205W
YBR017C	YBR205W
YBR107C	YBR211C
YBR109C	YBR213W
YAR031W	YBR217W
YBR011C	YBR217W
YBR080C	YBR217W
YBR085W	YBR217W
YBR166C	YBR217W
YBR044C	YBR221C
YBR208C	YBR221C
YAR020C	YBR222C
YBL058W	YBR223C
YBR109C	YBR229C
YBL085W	YBR238C
YBR106W	YBR243C
YBL002W	YBR245C
YBR089C-A	YBR245C
YBL004W	YBR247C
YBL056W	YBR247C
YBR017C	YBR247C
YBL004W	YBR251W
YBL090W	YBR251W
YBR146W	YBR251W
YBR135W	YBR252W
YBR081C	YBR253W
YBR193C	YBR253W
YBR167C	YBR257W
YAR003W	YBR258C
YBR175W	YBR258C
YBR126C	YBR265W
YBR142W	YBR267W
YBL050W	YBR272C
YBR009C	YBR272C
YBL052C	YBR274W
YBR139W	YBR280C
YBR106W	YBR283C
YBR159W	YBR283C
YBR106W	YBR287W
YBR014C	YBR288C
YBL008W	YBR289W
YAL018C	YBR290W
YBR106W	YBR290W
YBR110W	YBR290W
YBR159W	YBR290W
YBR183W	YBR290W
YBR106W	YBR293W
YBR159W	YBR293W
YBR135W	YBR295W
YBR106W	YBR298C
YBR159W	YBR298C
YBR061C	YBR300C
YBR054W	YBR302C
YBR159W	YBR302C
YBR081C	YCL010C
YBL038W	YCL014W
YBR160W	YCL014W
YBL106C	YCL017C
YBR038W	YCL022C
YAL027W	YCL024W
YAL007C	YCL025C
YAL018C	YCL025C
YAR031W	YCL025C
YBR106W	YCL025C
YBR159W	YCL025C
YAL017W	YCL027W
YAL031C	YCL027W
YBL071C	YCL027W
YBL105C	YCL027W
YBR160W	YCL027W
YCL025C	YCL027W
YAL021C	YCL028W
YBR223C	YCL028W
YAL047C	YCL032W
YBR059C	YCL032W
YBL007C	YCL034W
YBR054W	YCL038C
YBR106W	YCL038C
YBL049W	YCL039W
YBR105C	YCL039W
YBR040W	YCL040W
YBR160W	YCL051W
YBR036C	YCL052C
YBR290W	YCL052C
YBR154C	YCL054W
YBR247C	YCL054W
YBR057C	YCL055W
YBR171W	YCL057W
YBL004W	YCL059C
YBR247C	YCL059C
YBL002W	YCL066W
YAR027W	YCL073C
YBR055C	YCR002C
YCL024W	YCR002C
YBL005W	YCR009C
YBR108W	YCR009C
YBR159W	YCR011C
YBR290W	YCR011C
YAR007C	YCR012W
YBL026W	YCR020C-A
YBR159W	YCR024C-A
YBR290W	YCR024C-A
YBR106W	YCR028C
YBR114W	YCR028C-A
YAR031W	YCR030C
YBL007C	YCR030C
YBL047C	YCR030C
YBR103W	YCR033W
YBR036C	YCR034W
YBR069C	YCR034W
YBR110W	YCR034W
YBR183W	YCR034W
YBR283C	YCR034W
YBR290W	YCR034W
YBR298C	YCR034W
YCL025C	YCR034W
YBR106W	YCR037C
YAL036C	YCR038C
YBR198C	YCR042C
YCL026C-A	YCR048W
YBR245C	YCR052W
YBR055C	YCR053W
YAL025C	YCR057C
YBL003C	YCR057C
YBL004W	YCR057C
YBR009C	YCR057C
YBR247C	YCR057C
YCL059C	YCR057C
YBR029C	YCR061W
YBR085W	YCR061W
YBR106W	YCR061W
YBR187W	YCR061W
YCR007C	YCR061W
YCR010C	YCR061W
YBR160W	YCR065W
YCR041W	YCR065W
YBL026W	YCR066W
YBR142W	YCR072C
YBR267W	YCR072C
YBL041W	YCR073C
YCL069W	YCR075C
YBL026W	YCR077C
YBR103W	YCR077C
YBR270C	YCR077C
YBR126C	YCR079W
YBL093C	YCR081W
YBR253W	YCR081W
YBL050W	YCR082W
YCL032W	YCR082W
YBR009C	YCR084C
YBR010W	YCR084C
YBR112C	YCR084C
YCR016W	YCR087C-A
YBL007C	YCR088W
YCR084C	YCR088W
YBR088C	YCR092C
YAL021C	YCR093W
YBR112C	YCR096C
YCL066W	YCR096C
YCR084C	YCR096C
YCR096C	YCR097W
YBR106W	YCR098C
YBL059W	YCR099C
YBL080C	YCR106W
YBR265W	YCR107W
YBR245C	YDL002C
YBL099W	YDL004W
YBR079C	YDL005C
YBR169C	YDL005C
YBR193C	YDL005C
YBR253W	YDL005C
YCR081W	YDL005C
YAR007C	YDL007W
YBR272C	YDL007W
YBL084C	YDL008W
YAL035W	YDL014W
YBR154C	YDL014W
YBR247C	YDL014W
YCL054W	YDL014W
YCL059C	YDL014W
YCR057C	YDL014W
YBR036C	YDL015C
YBR069C	YDL015C
YBR094W	YDL015C
YBR106W	YDL015C
YBR110W	YDL015C
YBR159W	YDL015C
YBR290W	YDL015C
YCR034W	YDL015C
YCL032W	YDL016C
YBL023C	YDL017W
YBR126C	YDL017W
YCR022C	YDL017W
YCR050C	YDL017W
YBL041W	YDL020C
YAL049C	YDL025C
YBR160W	YDL025C
YAL015C	YDL029W
YAR007C	YDL029W
YBR039W	YDL029W
YBR202W	YDL029W
YBR208C	YDL029W
YBR217W	YDL029W
YBR234C	YDL029W
YCR088W	YDL029W
YBR152W	YDL030W
YCL061C	YDL030W
YDL013W	YDL030W
YCR061W	YDL035C
YCL036W	YDL037C
YAL009W	YDL040C
YBR069C	YDL043C
YBR113W	YDL043C
YBR152W	YDL043C
YDL030W	YDL043C
YDL030W	YDL044C
YBL038W	YDL045W-A
YBR185C	YDL045W-A
YBR251W	YDL045W-A
YCR024C	YDL045W-A
YBR230C	YDL046W
YBR039W	YDL047W
YDL029W	YDL047W
YBR226C	YDL049C
YCR046C	YDL049C
YBL004W	YDL051W
YDL014W	YDL051W
YAL007C	YDL054C
YAR031W	YDL054C
YBR106W	YDL054C
YBR159W	YDL054C
YCR034W	YDL054C
YBL035C	YDL058W
YBR009C	YDL058W
YBR143C	YDL058W
YAL015C	YDL059C
YBL056W	YDL059C
YBR039W	YDL059C
YBR085W	YDL059C
YBR129C	YDL059C
YBL056W	YDL060W
YBR247C	YDL060W
YBR267W	YDL060W
YCL059C	YDL060W
YAL059W	YDL063C
YBR017C	YDL063C
YBR055C	YDL064W
YAL036C	YDL065C
YAL055W	YDL065C
YCR038C	YDL065C
YCR077C	YDL065C
YBR009C	YDL070W
YDL002C	YDL076C
YBR055C	YDL078C
YDL017W	YDL080C
YCL011C	YDL084W
YBR160W	YDL089W
YCR086W	YDL089W
YBR044C	YDL093W
YBR106W	YDL093W
YBL026W	YDL097C
YBR217W	YDL097C
YBR272C	YDL097C
YCR012W	YDL097C
YCR054C	YDL097C
YDL007W	YDL097C
YBR152W	YDL098C
YBL076C	YDL100C
YBR014C	YDL100C
YBR035C	YDL101C
YBR205W	YDL101C
YCR084C	YDL105W
YBR160W	YDL106C
YBL046W	YDL112W
YBR103W	YDL112W
YBL025W	YDL113C
YBR160W	YDL113C
YCL044C	YDL116W
YCL051W	YDL116W
YCL069W	YDL116W
YCR096C	YDL116W
YDL044C	YDL116W
YDL100C	YDL121C
YDL114W	YDL123W
YBR055C	YDL124W
YBL058W	YDL126C
YBL103C	YDL126C
YBR170C	YDL126C
YBR106W	YDL128W
YDL059C	YDL130W
YBR280C	YDL132W
YDL006W	YDL132W
YDL017W	YDL132W
YBL050W	YDL133W
YDL001W	YDL133W
YAL016W	YDL134C
YBR251W	YDL138W
YCR076C	YDL138W
YCR077C	YDL139C
YBR154C	YDL140C
YBR236C	YDL140C
YBR253W	YDL140C
YBR279W	YDL140C
YDL108W	YDL140C
YDL052C	YDL143W
YBL056W	YDL145C
YBR039W	YDL145C
YCR012W	YDL145C
YCR093W	YDL145C
YDL043C	YDL145C
YBL041W	YDL147W
YBR217W	YDL147W
YDL007W	YDL147W
YDL097C	YDL147W
YBR061C	YDL148C
YBR154C	YDL148C
YBR247C	YDL148C
YCL054W	YDL148C
YCL059C	YDL148C
YCR057C	YDL148C
YDL014W	YDL148C
YDL051W	YDL148C
YBR154C	YDL150W
YCL037C	YDL150W
YCL054W	YDL150W
YDL014W	YDL150W
YDL051W	YDL150W
YDL148C	YDL150W
YBR041W	YDL153C
YBR154C	YDL153C
YBR281C	YDL153C
YCR021C	YDL153C
YCR047C	YDL153C
YDL005C	YDL153C
YDL148C	YDL153C
YBR133C	YDL154W
YBR135W	YDL155W
YBR160W	YDL155W
YCL056C	YDL157C
YBL016W	YDL159W
YBL026W	YDL160C
YCL030C	YDL160C
YCR077C	YDL160C
YDL017W	YDL160C
YBR088C	YDL164C
YAL021C	YDL165W
YCR093W	YDL165W
YCL059C	YDL166C
YBL081W	YDL167C
YBR212W	YDL167C
YBL023C	YDL171C
YDL047W	YDL171C
YBL050W	YDL173W
YBL026W	YDL175C
YCR077C	YDL175C
YBL045C	YDL179W
YAL011W	YDL181W
YBL099W	YDL181W
YAR019C	YDL185W
YBL021C	YDL185W
YBR103W	YDL185W
YBR127C	YDL185W
YBR128C	YDL185W
YCL039W	YDL185W
YDL043C	YDL185W
YAL016W	YDL188C
YBL003C	YDL188C
YBL041W	YDL188C
YDL134C	YDL188C
YBR160W	YDL189W
YBL058W	YDL190C
YBR170C	YDL190C
YAL026C	YDL192W
YDL137W	YDL192W
YDL094C	YDL193W
YAR027W	YDL198C
YBR069C	YDL199C
YCL027W	YDL199C
YBR010W	YDL200C
YDL101C	YDL200C
YDL192W	YDL200C
YBR247C	YDL201W
YCL054W	YDL201W
YDL036C	YDL201W
YDL150W	YDL201W
YCR024C	YDL202W
YBR011C	YDL203C
YBR017C	YDL204W
YBR110W	YDL206W
YBR159W	YDL206W
YDL015C	YDL206W
YBL074C	YDL208W
YBR154C	YDL208W
YCL037C	YDL208W
YCL054W	YDL208W
YDL014W	YDL208W
YDL150W	YDL208W
YDL201W	YDL208W
YAL032C	YDL209C
YBR159W	YDL210W
YBR229C	YDL210W
YBR149W	YDL211C
YBR036C	YDL212W
YBR068C	YDL212W
YBR183W	YDL212W
YBR290W	YDL212W
YBR298C	YDL212W
YBR302C	YDL212W
YCL025C	YDL212W
YCR024C-A	YDL212W
YDL054C	YDL212W
YDL210W	YDL212W
YAR073W	YDL213C
YBL002W	YDL213C
YBL004W	YDL213C
YCL011C	YDL213C
YCL059C	YDL213C
YCR047C	YDL213C
YCR057C	YDL213C
YDL051W	YDL213C
YDL060W	YDL213C
YDL148C	YDL213C
YDL150W	YDL213C
YDL153C	YDL213C
YCR086W	YDL214C
YCR077C	YDL216C
YDL147W	YDL216C
YAR023C	YDL217C
YBR091C	YDL217C
YDL047W	YDL219W
YCL039W	YDL225W
YCR002C	YDL225W
YDL029W	YDL225W
YBL098W	YDL226C
YDL153C	YDL226C
YAR002W	YDL229W
YCR016W	YDL231C
YCL025C	YDL232W
YDL015C	YDL232W
YBR284W	YDL238C
YAL028W	YDL239C
YAL042W	YDL239C
YAR018C	YDL239C
YBR072W	YDL239C
YBR160W	YDL239C
YCL032W	YDL239C
YDL030W	YDL239C
YBR160W	YDR001C
YBR017C	YDR002W
YDL137W	YDR007W
YDL060W	YDR021W
YBR217W	YDR022C
YBL036C	YDR023W
YDL175C	YDR023W
YBL092W	YDR026C
YDL030W	YDR026C
YBR160W	YDR027C
YBR126C	YDR028C
YDL126C	YDR028C
YDL101C	YDR030C
YBR052C	YDR032C
YBR109C	YDR032C
YCL032W	YDR032C
YCR004C	YDR032C
YDL017W	YDR032C
YDL029W	YDR032C
YAR007C	YDR034C
YBR057C	YDR034C
YBR144C	YDR034C
YBR145W	YDR034C
YBR180W	YDR034C
YCR057C	YDR034C
YCR095C	YDR034C
YDL065C	YDR034C
YDL085W	YDR034C
YDL138W	YDR034C
YDL155W	YDR034C
YDL247W	YDR034C
YDR023W	YDR034C
YBR146W	YDR036C
YBR251W	YDR036C
YBR055C	YDR037W
YBR143C	YDR037W
YCL037C	YDR037W
YDL126C	YDR037W
YDL150W	YDR037W
YDL201W	YDR037W
YDL208W	YDR037W
YBR183W	YDR039C
YDL153C	YDR040C
YBR251W	YDR041W
YDR036C	YDR041W
YBR112C	YDR043C
YBR068C	YDR046C
YBR106W	YDR046C
YBR159W	YDR046C
YDL212W	YDR046C
YDL126C	YDR049W
YDL190C	YDR049W
YDL101C	YDR051C
YBL023C	YDR052C
YBR160W	YDR052C
YDL017W	YDR052C
YDL132W	YDR054C
YBL004W	YDR060W
YBR142W	YDR060W
YDL014W	YDR060W
YCR086W	YDR061W
YBR017C	YDR062W
YBR036C	YDR062W
YAR003W	YDR069C
YBL064C	YDR069C
YBR221C	YDR069C
YDL147W	YDR069C
YBL056W	YDR071C
YBR017C	YDR071C
YBR125C	YDR071C
YBR237W	YDR073W
YDL147W	YDR073W
YAR066W	YDR074W
YBR126C	YDR074W
YBL046W	YDR075W
YBL056W	YDR076W
YDR044W	YDR077W
YBR135W	YDR078C
YDL077C	YDR080W
YDL087C	YDR080W
YDL220C	YDR082W
YBL085W	YDR085C
YAL007C	YDR087C
YBR154C	YDR087C
YBR247C	YDR087C
YCL054W	YDR087C
YDL150W	YDR087C
YDL201W	YDR087C
YDL144C	YDR088C
YBR079C	YDR091C
YDL014W	YDR091C
YDL051W	YDR091C
YDL208W	YDR091C
YDL213C	YDR091C
YDR037W	YDR091C
YCR066W	YDR092W
YBR160W	YDR093W
YAR007C	YDR097C
YBR088C	YDR097C
YBR114W	YDR097C
YBR136W	YDR097C
YBR160W	YDR097C
YCR028C-A	YDR097C
YCR092C	YDR097C
YDL156W	YDR097C
YDL225W	YDR097C
YAL017W	YDR099W
YBL043W	YDR099W
YBR001C	YDR099W
YBR050C	YDR099W
YCL051W	YDR099W
YDR001C	YDR099W
YDR017C	YDR099W
YDR062W	YDR099W
YAL007C	YDR101C
YAL029C	YDR101C
YBR267W	YDR101C
YBL016W	YDR103W
YBR045C	YDR103W
YBR200W	YDR103W
YCL032W	YDR103W
YDL159W	YDR103W
YCR007C	YDR107C
YDR072C	YDR107C
YBR254C	YDR108W
YBR119W	YDR110W
YCR057C	YDR110W
YDR026C	YDR110W
YBR158W	YDR111C
YBR160W	YDR113C
YBR274W	YDR113C
YDL116W	YDR113C
YCR003W	YDR115W
YBL084C	YDR118W
YDL008W	YDR118W
YBR154C	YDR120C
YCL011C	YDR120C
YCL054W	YDR120C
YDL014W	YDR120C
YDL148C	YDR120C
YDL150W	YDR120C
YDL153C	YDR120C
YDL208W	YDR120C
YDL213C	YDR120C
YDR087C	YDR120C
YBL002W	YDR121W
YBR278W	YDR121W
YBR160W	YDR123C
YAL007C	YDR127W
YBR217W	YDR127W
YCL028W	YDR128W
YBR055C	YDR129C
YCR088W	YDR129C
YBR049C	YDR130C
YBR160W	YDR130C
YDR099W	YDR130C
YDL043C	YDR131C
YDR034C	YDR131C
YBR175W	YDR138W
YBR279W	YDR138W
YCL011C	YDR138W
YDL084W	YDR138W
YDL140C	YDR138W
YDL132W	YDR139C
YAR003W	YDR140W
YCR077C	YDR141C
YBR179C	YDR142C
YDL097C	YDR142C
YDL029W	YDR143C
YBR198C	YDR145W
YBR081C	YDR146C
YBR160W	YDR146C
YCR087W	YDR146C
YDL106C	YDR146C
YDL127W	YDR146C
YDL225W	YDR148C
YDL239C	YDR148C
YDL012C	YDR151C
YAL036C	YDR152W
YBR009C	YDR155C
YBR103W	YDR155C
YBR109C	YDR155C
YCR033W	YDR155C
YDL101C	YDR155C
YDL200C	YDR155C
YDL220C	YDR155C
YBR055C	YDR158W
YCR030C	YDR158W
YDL101C	YDR158W
YBL050W	YDR160W
YDL006W	YDR162C
YBL038W	YDR164C
YBR196C	YDR164C
YBR247C	YDR165W
YCL054W	YDR165W
YDL036C	YDR165W
YDL111C	YDR165W
YDL201W	YDR165W
YDL208W	YDR165W
YDR087C	YDR165W
YBL026W	YDR166C
YBR102C	YDR166C
YBR081C	YDR167W
YBR198C	YDR167W
YCR093W	YDR167W
YDL006W	YDR167W
YDL140C	YDR167W
YDR145W	YDR167W
YBR142W	YDR170C
YBR205W	YDR170C
YDL052C	YDR170C
YDL160C	YDR170C
YBR135W	YDR170W-A
YBR069C	YDR171W
YBR101C	YDR171W
YBL007C	YDR172W
YBR143C	YDR172W
YDL017W	YDR173C
YAL027W	YDR174W
YBR233W	YDR174W
YDL213C	YDR174W
YBR251W	YDR175C
YDR036C	YDR175C
YDR115W	YDR175C
YBL005W	YDR176W
YBR081C	YDR176W
YBR198C	YDR176W
YCL010C	YDR176W
YCR041W	YDR176W
YDL239C	YDR176W
YDL147W	YDR179C
YDL216C	YDR179C
YDL003W	YDR180W
YDL043C	YDR180W
YDL071C	YDR183W
YBR125C	YDR186C
YAL021C	YDR188W
YDL047W	YDR188W
YDR030C	YDR188W
YDR128W	YDR188W
YDR142C	YDR188W
YBL050W	YDR189W
YAL017W	YDR190C
YAL021C	YDR190C
YAR007C	YDR190C
YBR054W	YDR190C
YDL029W	YDR190C
YDL188C	YDR190C
YAL005C	YDR192C
YBL047C	YDR192C
YBR017C	YDR192C
YBR118W	YDR192C
YDL116W	YDR192C
YDL207W	YDR192C
YDR101C	YDR192C
YDL202W	YDR194C
YDL213C	YDR194C
YAL043C	YDR195W
YAR014C	YDR195W
YBR109C	YDR195W
YDL147W	YDR201W
YDR016C	YDR201W
YDR150W	YDR201W
YBR127C	YDR202C
YDL185W	YDR202C
YBR057C	YDR206W
YDL001W	YDR207C
YDL076C	YDR207C
YDR167W	YDR207C
YAL009W	YDR211W
YBR160W	YDR212W
YBR198C	YDR212W
YDR030C	YDR212W
YDR075W	YDR212W
YAL015C	YDR214W
YBR217W	YDR214W
YDL059C	YDR214W
YDL101C	YDR214W
YDL200C	YDR214W
YDR138W	YDR214W
YBR017C	YDR216W
YBR198C	YDR216W
YDL029W	YDR216W
YDL145C	YDR216W
YDR167W	YDR216W
YBR160W	YDR217C
YBR274W	YDR217C
YDL101C	YDR217C
YBR160W	YDR223W
YBR009C	YDR224C
YBR010W	YDR224C
YBR083W	YDR224C
YBR289W	YDR224C
YCR092C	YDR224C
YDL060W	YDR224C
YDL200C	YDR224C
YDL213C	YDR224C
YBR009C	YDR225W
YBR010W	YDR225W
YDR224C	YDR225W
YBL036C	YDR226W
YDL043C	YDR226W
YDR177W	YDR226W
YBR009C	YDR227W
YBR010W	YDR227W
YBR103W	YDR227W
YBR160W	YDR227W
YDL042C	YDR227W
YAL043C	YDR228C
YDL140C	YDR228C
YBR109C	YDR231C
YDL089W	YDR233C
YBR119W	YDR235W
YDL065C	YDR235W
YDL087C	YDR235W
YDR110W	YDR235W
YBL038W	YDR237W
YBR162C	YDR238C
YDL145C	YDR238C
YBR119W	YDR240C
YDL087C	YDR240C
YDR225W	YDR243C
YDL065C	YDR244W
YDR142C	YDR244W
YBR254C	YDR246W
YBL061C	YDR247W
YBL066C	YDR247W
YBR125C	YDR247W
YBR126C	YDR247W
YDR071C	YDR247W
YDR150W	YDR247W
YBR034C	YDR249C
YBR107C	YDR254W
YBL049W	YDR255C
YCL039W	YDR255C
YBR170C	YDR259C
YBR198C	YDR259C
YBR270C	YDR259C
YDL100C	YDR259C
YDR034C	YDR259C
YDR167W	YDR259C
YBL039C	YDR260C
YCL028W	YDR260C
YDL029W	YDR260C
YDR127W	YDR260C
YDR243C	YDR260C
YDL226C	YDR264C
YDR103W	YDR264C
YAL055W	YDR265W
YDL065C	YDR265W
YBR282W	YDR268W
YDL153C	YDR269C
YDL239C	YDR273W
YDL132W	YDR274C
YBR036C	YDR276C
YBR183W	YDR276C
YBR298C	YDR276C
YCL025C	YDR276C
YCR034W	YDR276C
YDL212W	YDR276C
YCR009C	YDR277C
YDR034C	YDR277C
YBL004W	YDR280W
YCR035C	YDR280W
YDL111C	YDR280W
YBL074C	YDR283C
YBR055C	YDR283C
YBR298C	YDR284C
YBR160W	YDR285W
YDL132W	YDR285W
YDL103C	YDR288W
YDL105W	YDR288W
YBR109C	YDR292C
YDL074C	YDR295C
YDR150W	YDR295C
YBR106W	YDR297W
YBR159W	YDR297W
YBR290W	YDR297W
YCR034W	YDR297W
Q0085	YDR298C
YBL099W	YDR298C
YAL059W	YDR299W
YCL059C	YDR299W
YCR057C	YDR299W
YDL017W	YDR299W
YDL063C	YDR299W
YBR009C	YDR300C
YDR172W	YDR300C
YAL043C	YDR301W
YDL140C	YDR301W
YDR195W	YDR301W
YDR228C	YDR301W
YBR009C	YDR303C
YBR049C	YDR303C
YDL100C	YDR304C
YDL132W	YDR306C
YBR036C	YDR307W
YBR106W	YDR307W
YBR110W	YDR307W
YBR159W	YDR307W
YCR034W	YDR307W
YDL015C	YDR307W
YDL054C	YDR307W
YDL153C	YDR307W
YDL212W	YDR307W
YDR276C	YDR307W
YBL093C	YDR308C
YBR253W	YDR308C
YCL032W	YDR308C
YDR176W	YDR308C
YCL032W	YDR309C
YCR086W	YDR309C
YDR099W	YDR309C
YDR116C	YDR309C
YAL043C	YDR311W
YBR286W	YDR311W
YBR302C	YDR311W
YDR259C	YDR311W
YBL104C	YDR316W
YBR107C	YDR318W
YDL026W	YDR318W
YDL041W	YDR318W
YDL046W	YDR318W
YDL050C	YDR318W
YDL053C	YDR318W
YDL061C	YDR318W
YDL067C	YDR318W
YDL096C	YDR318W
YDL098C	YDR318W
YDL110C	YDR318W
YDL118W	YDR318W
YDL162C	YDR318W
YDL181W	YDR318W
YBL099W	YDR322C-A
YBL038W	YDR322W
YBR185C	YDR322W
YCR024C	YDR322W
YDL045W-A	YDR322W
YDL202W	YDR322W
YBR142W	YDR324C
YCL059C	YDR324C
YCR002C	YDR324C
YCR057C	YDR324C
YCR072C	YDR324C
YBR127C	YDR328C
YBR203W	YDR328C
YBR280C	YDR328C
YDL132W	YDR328C
YDL185W	YDR328C
YDR054C	YDR328C
YDR131C	YDR328C
YDR139C	YDR328C
YDR202C	YDR328C
YDR219C	YDR328C
YDR306C	YDR328C
YDR318W	YDR328C
YDL065C	YDR329C
YBL034C	YDR330W
YAL018C	YDR331W
YAR028W	YDR331W
YBL040C	YDR331W
YBR106W	YDR331W
YBR110W	YDR331W
YBR159W	YDR331W
YBR183W	YDR331W
YCR024C-A	YDR331W
YCR034W	YDR331W
YCR044C	YDR331W
YCR068W	YDR331W
YDL015C	YDR331W
YDR276C	YDR331W
YDR297W	YDR331W
YDL116W	YDR335W
YDR146C	YDR335W
YDR174W	YDR335W
YDR192C	YDR335W
YBR251W	YDR337W
YDL126C	YDR337W
YDL195W	YDR337W
YDR036C	YDR337W
YDR175C	YDR337W
YDR311W	YDR337W
YBL045C	YDR339C
YBR061C	YDR339C
YBR154C	YDR339C
YDL014W	YDR339C
YDL051W	YDR339C
YDL148C	YDR339C
YDL153C	YDR339C
YDL208W	YDR339C
YDR045C	YDR339C
YDR091C	YDR339C
YDL147W	YDR341C
YBL036C	YDR342C
YBR106W	YDR342C
YCL039W	YDR342C
YCR088W	YDR342C
YDR034C	YDR342C
YBL036C	YDR343C
YDR331W	YDR343C
YBR251W	YDR347W
YDR036C	YDR347W
YBL047C	YDR348C
YBR160W	YDR348C
YDL114W	YDR348C
YBR055C	YDR353W
YDR129C	YDR353W
YBR109C	YDR356W
YBR160W	YDR356W
YDL063C	YDR361C
YDR101C	YDR361C
YBR123C	YDR362C
YDL042C	YDR363W
YDR275W	YDR363W
YAL032C	YDR364C
YCL054W	YDR365C
YCR057C	YDR365C
YCR087W	YDR365C
YDL051W	YDR365C
YDL150W	YDR365C
YDR102C	YDR365C
YDR194C	YDR365C
YDR224C	YDR365C
YBR063C	YDR369C
YDR032C	YDR369C
YBR141C	YDR372C
YCR093W	YDR376W
Q0085	YDR377W
YBL099W	YDR377W
YBL026W	YDR378C
YCR077C	YDR378C
YBR160W	YDR379W
YDR038C	YDR380W
YAL027W	YDR381W
YBR233W	YDR381W
YCL011C	YDR381W
YDL063C	YDR381W
YDL084W	YDR381W
YDL213C	YDR381W
YDR365C	YDR381W
YBL024W	YDR382W
YBR006W	YDR382W
YCR057C	YDR382W
YDL130W	YDR382W
YDL195W	YDR382W
YDR060W	YDR382W
YBR061C	YDR383C
YBR107C	YDR383C
YBR199W	YDR384C
YAR002W	YDR385W
YBR068C	YDR385W
YDR328C	YDR385W
YBR009C	YDR386W
YBR098W	YDR386W
YCL032W	YDR386W
YDL043C	YDR386W
YDL208W	YDR386W
YDR381W	YDR386W
YBL005W	YDR388W
YBL007C	YDR388W
YBL039C	YDR388W
YBL045C	YDR388W
YBR108W	YDR388W
YCL036W	YDR388W
YCR009C	YDR388W
YCR088W	YDR388W
YDL127W	YDR388W
YDL179W	YDR388W
YDR023W	YDR388W
YDR037W	YDR388W
YDR148C	YDR388W
YDR229W	YDR388W
YDR277C	YDR388W
YDR362C	YDR388W
YDR386W	YDR388W
YBR160W	YDR389W
YCR077C	YDR389W
YBL039C	YDR394W
YBR211C	YDR394W
YBR217W	YDR394W
YBR272C	YDR394W
YDL007W	YDR394W
YDL029W	YDR394W
YDL059C	YDR394W
YDL097C	YDR394W
YDL147W	YDR394W
YAL059W	YDR395W
YCR009C	YDR395W
YDL051W	YDR395W
YDR132C	YDR395W
YBL092W	YDR398W
YBR025C	YDR398W
YBR141C	YDR398W
YDR165W	YDR398W
YDR236C	YDR398W
YDL130W	YDR399W
YCR059C	YDR400W
YBR154C	YDR404C
YDL140C	YDR404C
YAR027W	YDR406W
YBR254C	YDR407C
YCR063W	YDR408C
YDL043C	YDR409W
YDL064W	YDR409W
YBR061C	YDR412W
YBR154C	YDR412W
YCL054W	YDR412W
YDL014W	YDR412W
YDL148C	YDR412W
YDL150W	YDR412W
YDL201W	YDR412W
YDL208W	YDR412W
YDR037W	YDR412W
YDR087C	YDR412W
YDR091C	YDR412W
YDR339C	YDR412W
YDR365C	YDR412W
YBL040C	YDR414C
YBL102W	YDR414C
YBR106W	YDR414C
YBR159W	YDR414C
YCR024C-A	YDR414C
YCR034W	YDR414C
YCR100C	YDR414C
YDL198C	YDR414C
YDR245W	YDR414C
YDL100C	YDR415C
YAL032C	YDR416W
YBR188C	YDR416W
YCL032W	YDR416W
YDR247W	YDR416W
YDL081C	YDR418W
YDL130W	YDR418W
YDR084C	YDR418W
YDR382W	YDR418W
YDL030W	YDR421W
YDL153C	YDR422C
YBR272C	YDR427W
YDL097C	YDR427W
YDL147W	YDR427W
YDR127W	YDR427W
YDR394W	YDR427W
YBR079C	YDR429C
YBR143C	YDR429C
YBR221C	YDR430C
YDR171W	YDR430C
YDL100C	YDR431W
YBL017C	YDR432W
YDL175C	YDR432W
YDL213C	YDR432W
YBR160W	YDR439W
YCR086W	YDR439W
YBL026W	YDR440W
YBR010W	YDR440W
YDR084C	YDR441C
YDR084C	YDR442W
YAL021C	YDR443C
YBL093C	YDR443C
YBR253W	YDR443C
YCR093W	YDR443C
YDL005C	YDR443C
YDL165W	YDR443C
YBR081C	YDR448W
YBR198C	YDR448W
YBR253W	YDR448W
YBR278W	YDR448W
YDL165W	YDR448W
YDR167W	YDR448W
YDR176W	YDR448W
YDR216W	YDR448W
YDR228C	YDR448W
YDR308C	YDR448W
YDR392W	YDR448W
YBR154C	YDR449C
YBR247C	YDR449C
YCL054W	YDR449C
YCL059C	YDR449C
YCR057C	YDR449C
YDL014W	YDR449C
YDL201W	YDR449C
YDL208W	YDR449C
YDR087C	YDR449C
YDR120C	YDR449C
YDR165W	YDR449C
YDR339C	YDR449C
YDR412W	YDR449C
YBR114W	YDR453C
YAR020C	YDR455C
YDR318W	YDR455C
YBR106W	YDR456W
YCR034W	YDR456W
YCR075C	YDR456W
YDR331W	YDR456W
YCL059C	YDR457W
YDR176W	YDR457W
YDL108W	YDR460W
YBR061C	YDR461W
YBL038W	YDR462W
YBR155W	YDR463W
YBR217W	YDR465C
YBR261C	YDR465C
YDL047W	YDR465C
YAL030W	YDR468C
YBL050W	YDR468C
YBR159W	YDR468C
YDR027C	YDR468C
YAR003W	YDR469W
YBL016W	YDR469W
YBR175W	YDR469W
YBR258C	YDR469W
YBR254C	YDR472W
YBR055C	YDR473C
YBR152W	YDR473C
YBR010W	YDR477W
YBR066C	YDR477W
YDL192W	YDR477W
YDR028C	YDR477W
YDR043C	YDR477W
YDR170C	YDR477W
YDR422C	YDR477W
YDR318W	YDR478W
YDR018C	YDR479C
YBL016W	YDR480W
YAL016W	YDR482C
YDR027C	YDR484W
YDR259C	YDR484W
YDL030W	YDR485C
YBL064C	YDR488C
YDR424C	YDR488C
YBL006C	YDR489W
YDR013W	YDR489W
YAL035W	YDR496C
YAL059W	YDR496C
YBL002W	YDR496C
YBR142W	YDR496C
YDL063C	YDR496C
YDL213C	YDR496C
YDR299W	YDR496C
YAL022C	YDR497C
YBR009C	YDR499W
YBR136W	YDR499W
YBR145W	YDR499W
YCL028W	YDR499W
YDR097C	YDR499W
YBR160W	YDR501W
YDR062W	YDR502C
YDR414C	YDR503C
YDL044C	YDR505C
YBR183W	YDR506C
YBR230C	YDR506C
YDL015C	YDR506C
YAL027W	YDR507C
YBR125C	YDR507C
YBR160W	YDR507C
YCR002C	YDR507C
YDL225W	YDR507C
YDR201W	YDR507C
YAL059W	YDR508C
YBR106W	YDR508C
YBR159W	YDR508C
YDL212W	YDR508C
YDR299W	YDR508C
YDR496C	YDR508C
YDR271C	YDR509W
YBL001C	YDR510W
YBR223C	YDR510W
YCR087C-A	YDR510W
YDL013W	YDR510W
YDL064W	YDR510W
YDR148C	YDR510W
YDR155C	YDR510W
YDR390C	YDR510W
YDR446W	YDR510W
YDL100C	YDR513W
YDR388W	YDR515W
YCL040W	YDR516C
YBR246W	YDR520C
YBR039W	YDR523C
YCR088W	YDR523C
YDL029W	YDR523C
YDL134C	YDR523C
YDL188C	YDR523C
YDR214W	YDR523C
YDR372C	YDR523C
YBR141C	YDR527W
YBR082C	YDR529C
YCR038C	YDR532C
YDR318W	YDR542W
YAL007C	YEL002C
YBL105C	YEL002C
YBR106W	YEL002C
YBR110W	YEL002C
YBR159W	YEL002C
YCR034W	YEL002C
YDL212W	YEL002C
YDL232W	YEL002C
YDR126W	YEL002C
YDR276C	YEL002C
YDR297W	YEL002C
YDR414C	YEL004W
YDR469W	YEL005C
YBL019W	YEL009C
YBR198C	YEL009C
YDL097C	YEL009C
YDR176W	YEL009C
YDR308C	YEL009C
YDR448W	YEL009C
YDL214C	YEL013W
YEL005C	YEL013W
YBL026W	YEL015W
YBL061C	YEL015W
YBL066C	YEL015W
YDL160C	YEL015W
YBR106W	YEL017C-A
YBR110W	YEL017C-A
YBR159W	YEL017C-A
YCR034W	YEL017C-A
YDL212W	YEL017C-A
YDR414C	YEL017C-A
YDL024C	YEL017W
YDR120C	YEL017W
YBL030C	YEL020W-A
YCL028W	YEL021W
YBR207W	YEL022W
YDR062W	YEL022W
YDL011C	YEL023C
YDL017W	YEL023C
YDL200C	YEL024W
YDL138W	YEL026W
YDR060W	YEL026W
YBR036C	YEL027W
YBR106W	YEL027W
YBR298C	YEL027W
YDL054C	YEL027W
YDR331W	YEL027W
YAL015C	YEL030W
YBR155W	YEL030W
YCR084C	YEL030W
YDL017W	YEL030W
YDL059C	YEL030W
YDL164C	YEL030W
YDL220C	YEL030W
YCR012W	YEL031W
YBL023C	YEL032W
YBR160W	YEL032W
YBR202W	YEL032W
YBR055C	YEL034W
YBR109C	YEL034W
YBR135W	YEL034W
YBR272C	YEL034W
YDR394W	YEL034W
YBR290W	YEL036C
YDR245W	YEL036C
YBR193C	YEL037C
YCR001W	YEL037C
YDL007W	YEL037C
YDL097C	YEL037C
YDL140C	YEL037C
YDL190C	YEL037C
YDR311W	YEL037C
YDR314C	YEL037C
YDR394W	YEL037C
YDR427W	YEL037C
YAR027W	YEL041W
YBR161W	YEL042W
YEL017W	YEL042W
YBR200W	YEL043W
YDL074C	YEL043W
YDR201W	YEL043W
YBR009C	YEL046C
YBR249C	YEL047C
YBR185C	YEL050C
YCR057C	YEL050C
YDL045W-A	YEL050C
YDL202W	YEL050C
YDR322W	YEL050C
YDR347W	YEL050C
YBR017C	YEL051W
YCL032W	YEL051W
YDL059C	YEL051W
YDL185W	YEL051W
YDR202C	YEL051W
YDR328C	YEL051W
YDR523C	YEL051W
YCR020C-A	YEL053C
YDL213C	YEL055C
YBR009C	YEL056W
YBR272C	YEL056W
YDR233C	YEL056W
YAL015C	YEL060C
YBR217W	YEL060C
YBR280C	YEL060C
YCL052C	YEL060C
YDL059C	YEL060C
YDL132W	YEL060C
YDL145C	YEL060C
YDR138W	YEL060C
YDR260C	YEL060C
YDR328C	YEL060C
YDR477W	YEL060C
YDR523C	YEL060C
YAL047C	YEL061C
YCR038C	YEL061C
YDR128W	YEL062W
YAL007C	YEL063C
YAR027W	YEL063C
YBL040C	YEL063C
YBR036C	YEL063C
YBR106W	YEL063C
YBR110W	YEL063C
YBR159W	YEL063C
YCL052C	YEL063C
YCR010C	YEL063C
YCR024C-A	YEL063C
YCR034W	YEL063C
YCR061W	YEL063C
YDL212W	YEL063C
YBR103W	YEL064C
YDL226C	YEL064C
YBR160W	YEL065W
YDL071C	YEL068C
YDR318W	YEL068C
YBL053W	YEL069C
YCR061W	YER001W
YDL060W	YER002W
YDR021W	YER002W
YBR055C	YER003C
YDR388W	YER003C
YDL128W	YER005W
YDR414C	YER005W
YEL017C-A	YER005W
YDL060W	YER006W
YDL213C	YER006W
YDR101C	YER006W
YDR386W	YER006W
YDR326C	YER007C-A
YBR102C	YER008C
YBR160W	YER008C
YDR166C	YER008C
YDL202W	YER009W
YER004W	YER009W
YDR084C	YER011W
YBL041W	YER012W
YBR193C	YER012W
YDL007W	YER012W
YDL097C	YER012W
YDL147W	YER012W
YDL188C	YER012W
YDR394W	YER012W
YDR427W	YER012W
YEL037C	YER012W
YDR088C	YER013W
YDR167W	YER013W
YDR146C	YER015W
YCL029C	YER016W
YBR034C	YER017C
YBR247C	YER017C
YDR074W	YER019C-A
YCR068W	YER019W
YAL056W	YER020W
YDL035C	YER020W
YBL042C	YER021W
YBR207W	YER021W
YBR217W	YER021W
YBR272C	YER021W
YDL097C	YER021W
YDL147W	YER021W
YDR363W-A	YER021W
YDR394W	YER021W
YEL037C	YER021W
YER012W	YER021W
YBL065W	YER022W
YBL093C	YER022W
YBR003W	YER022W
YBR047W	YER022W
YBR193C	YER022W
YBR234C	YER022W
YBR253W	YER022W
YCR082W	YER022W
YDL005C	YER022W
YDL202W	YER022W
YDR069C	YER022W
YDR176W	YER022W
YDR225W	YER022W
YDR259C	YER022W
YDR448W	YER022W
YDR532C	YER022W
YEL009C	YER022W
YEL012W	YER022W
YER019W	YER022W
YBR109C	YER023W
YBL026W	YER025W
YBR217W	YER025W
YDL059C	YER025W
YDR211W	YER025W
YBR036C	YER026C
YCL025C	YER026C
YDR297W	YER026C
YDR307W	YER026C
YDR331W	YER026C
YEL002C	YER026C
YDR206W	YER027C
YDR477W	YER027C
YBR061C	YER028C
YBR152W	YER029C
YDL087C	YER029C
YDL208W	YER029C
YDR318W	YER029C
YDR422C	YER029C
YDL059C	YER031C
YBR160W	YER032W
YCL027W	YER032W
YDR130C	YER032W
YDR195W	YER032W
YDR259C	YER032W
YEL015W	YER032W
YDR318W	YER035W
YAL035W	YER036C
YCR016W	YER036C
YCR087C-A	YER036C
YDR101C	YER036C
YDR034C	YER038C
YBR023C	YER039C
YBR106W	YER039C
YCL032W	YER040W
YDR477W	YER040W
YBR088C	YER041W
YBR160W	YER041W
YDR034C	YER043C
YDR306C	YER043C
YDR034C	YER044C
YCL032W	YER047C
YDR342C	YER048C
YCL037C	YER049W
YDR503C	YER049W
YDL059C	YER052C
YER037W	YER052C
YBR171W	YER053C
YAR014C	YER054C
YBR045C	YER054C
YBR106W	YER056C
YDL190C	YER057C
YBR141C	YER059W
YBR160W	YER059W
YDL224C	YER059W
YBR106W	YER060W-A
YCL036W	YER062C
YDL059C	YER062C
YDL084W	YER063W
YDR034C	YER064C
YBR009C	YER065C
YBL049W	YER066C-A
YDL065C	YER066C-A
YDL225W	YER066C-A
YBL001C	YER067W
YAL021C	YER068W
YCR093W	YER068W
YDL165W	YER068W
YBL035C	YER070W
YDL164C	YER070W
YBR154C	YER071C
YCL007C	YER071C
YDL196W	YER071C
YDR366C	YER071C
YDR445C	YER071C
YEL042W	YER073W
YBL016W	YER075C
YBR009C	YER075C
YDL125C	YER075C
YAR007C	YER078C
YBR192W	YER078C
YDR386W	YER078C
YAL011W	YER081W
YAL060W	YER081W
YAR003W	YER081W
YBR018C	YER081W
YBR020W	YER081W
YBR042C	YER081W
YBR065C	YER081W
YBR074W	YER081W
YBR107C	YER081W
YBR128C	YER081W
YBR143C	YER081W
YBR155W	YER081W
YBR168W	YER081W
YBR170C	YER081W
YBR221C	YER081W
YBR240C	YER081W
YBR241C	YER081W
YBR243C	YER081W
YBR249C	YER081W
YBR274W	YER081W
YCL038C	YER081W
YCR072C	YER081W
YDL105W	YER081W
YDL160C	YER081W
YDL168W	YER081W
YDR005C	YER081W
YDR012W	YER081W
YDR105C	YER081W
YDR142C	YER081W
YDR155C	YER081W
YDR192C	YER081W
YDR194C	YER081W
YDR266C	YER081W
YDR306C	YER081W
YDR307W	YER081W
YDR331W	YER081W
YDR343C	YER081W
YDR394W	YER081W
YDR479C	YER081W
YDR483W	YER081W
YDR512C	YER081W
YDR524C	YER081W
YDR528W	YER081W
YDR531W	YER081W
YER051W	YER081W
YER078C	YER081W
YBL004W	YER082C
YBL008W	YER082C
YBR141C	YER082C
YBR247C	YER082C
YCL014W	YER082C
YCL054W	YER082C
YCL059C	YER082C
YCR057C	YER082C
YDL014W	YER082C
YDL036C	YER082C
YDL201W	YER082C
YDR087C	YER082C
YDR165W	YER082C
YDR188W	YER082C
YDR190C	YER082C
YDR224C	YER082C
YDR293C	YER082C
YDR324C	YER082C
YDR398W	YER082C
YDR449C	YER082C
YEL055C	YER082C
YEL061C	YER082C
YDL100C	YER083C
YDR318W	YER084W
YBR162C	YER086W
YDL044C	YER086W
YDL239C	YER086W
YDR311W	YER086W
YBR183W	YER087C-B
YBR133C	YER087W
YDL036C	YER087W
YDL076C	YER088C
YDR071C	YER089C
YDL002C	YER092W
YBR009C	YER093C
YBR270C	YER093C
YCL009C	YER094C
YDL188C	YER094C
YER012W	YER094C
YAR007C	YER095W
YDL064W	YER095W
YDR076W	YER095W
YDR127W	YER095W
YDR394W	YER095W
YER047C	YER095W
YER086W	YER095W
YDR267C	YER098W
YAL053W	YER100W
YBL004W	YER100W
YDR170C	YER100W
YDR190C	YER100W
YEL055C	YER100W
YBL050W	YER101C
YBR135W	YER102W
YDR459C	YER102W
YDR068W	YER103W
YER019W	YER104W
YBL041W	YER105C
YEL015W	YER105C
YCR086W	YER106W
YDR192C	YER107C
YDR300C	YER107C
YAL007C	YER110C
YAL029C	YER110C
YAL034C	YER110C
YAL059W	YER110C
YAR002W	YER110C
YBR009C	YER110C
YBR017C	YER110C
YBR069C	YER110C
YBR143C	YER110C
YBR207W	YER110C
YDL052C	YER110C
YDR062W	YER110C
YDR148C	YER110C
YDR170C	YER110C
YDR192C	YER110C
YER095W	YER110C
YBL026W	YER112W
YBR126C	YER112W
YBR289W	YER112W
YCR077C	YER112W
YDL043C	YER112W
YDL145C	YER112W
YDR082W	YER112W
YDR238C	YER112W
YDR289C	YER112W
YDR378C	YER112W
YDR386W	YER112W
YDR452W	YER112W
YDR485C	YER112W
YER029C	YER112W
YDL043C	YER113C
YAL041W	YER114C
YBR200W	YER114C
YEL043W	YER114C
YCR077C	YER115C
YDL013W	YER116C
YDL171C	YER117W
YDR361C	YER117W
YER103W	YER117W
YER110C	YER117W
YAL067C	YER118C
YBL105C	YER118C
YCL027W	YER118C
YDL155W	YER118C
YDL204W	YER118C
YDL226C	YER118C
YDR159W	YER118C
YDR216W	YER118C
YDR414C	YER118C
YER039C	YER118C
YER040W	YER118C
YER082C	YER118C
YER113C	YER118C
YER114C	YER118C
YAR042W	YER120W
YAR044W	YER120W
YBR160W	YER120W
YDL019C	YER120W
YDR150W	YER120W
YER056C	YER120W
YDL145C	YER122C
YDR238C	YER122C
YBL085W	YER124C
YEL015W	YER124C
YER112W	YER124C
YER114C	YER124C
YBR154C	YER125W
YCL028W	YER125W
YDL101C	YER125W
YDL140C	YER125W
YDL160C	YER125W
YDL203C	YER125W
YDR343C	YER125W
YDR388W	YER125W
YBR154C	YER126C
YBR247C	YER126C
YCL054W	YER126C
YCR072C	YER126C
YDL014W	YER126C
YDL148C	YER126C
YDL150W	YER126C
YDL153C	YER126C
YDL201W	YER126C
YDL208W	YER126C
YDL213C	YER126C
YDR087C	YER126C
YDR101C	YER126C
YDR120C	YER126C
YDR165W	YER126C
YDR339C	YER126C
YDR412W	YER126C
YDR449C	YER126C
YER006W	YER126C
YER082C	YER126C
YER083C	YER126C
YCL059C	YER127W
YDR087C	YER127W
YDR299W	YER127W
YDR388W	YER127W
YBR160W	YER129W
YDR477W	YER129W
YBR079C	YER131W
YDR429C	YER131W
YDR103W	YER132C
YAL014C	YER133W
YAL043C	YER133W
YAR014C	YER133W
YBL007C	YER133W
YBR045C	YER133W
YBR050C	YER133W
YBR099C	YER133W
YCL054W	YER133W
YDL070W	YER133W
YDR028C	YER133W
YDR130C	YER133W
YDR195W	YER133W
YDR301W	YER133W
YDR412W	YER133W
YER054C	YER133W
YBR264C	YER136W
YER031C	YER136W
YCR016W	YER137C
YCR087C-A	YER137C
YER036C	YER137C
YBR135W	YER138C
YDL059C	YER138C
YDR398W	YER138C
YDL054C	YER140W
YDL160C	YER140W
Q0050	YER142C
YAL035W	YER142C
YBL002W	YER142C
YBR010W	YER142C
YEL037C	YER143W
YBR059C	YER144C
YDL044C	YER144C
YDR307W	YER145C
YDR456W	YER145C
YER081W	YER145C
YBL026W	YER146W
YBR055C	YER146W
YBR181C	YER146W
YCR024C	YER146W
YCR077C	YER146W
YDL112W	YER146W
YDR110W	YER146W
YDR378C	YER146W
YER025W	YER146W
YER112W	YER146W
YER131W	YER146W
YDL003W	YER147C
YDR180W	YER147C
YBR193C	YER148W
YBR198C	YER148W
YCR042C	YER148W
YDL165W	YER148W
YDR145W	YER148W
YDR176W	YER148W
YDR216W	YER148W
YDR392W	YER148W
YDR427W	YER148W
YDR448W	YER148W
YEL009C	YER148W
YEL037C	YER148W
YCL027W	YER149C
YDL233W	YER149C
YCL063W	YER150W
Q0250	YER154W
Q0275	YER154W
YDR405W	YER154W
YAR014C	YER155C
YBL038W	YER155C
YBR251W	YER155C
YDL047W	YER155C
YDL059C	YER155C
YER059W	YER156C
YDL005C	YER157W
YAR014C	YER158C
YBL085W	YER158C
YBR090C	YER158C
YBR160W	YER158C
YDR397C	YER159C
YBR198C	YER160C
YBR085W	YER161C
YBR143C	YER161C
YDL014W	YER161C
YDR091C	YER161C
YDR110W	YER161C
YDR496C	YER161C
YER043C	YER161C
YER047C	YER161C
YER082C	YER161C
YEL037C	YER162C
YBR009C	YER164W
YBR245C	YER164W
YAL059W	YER165W
YAR002W	YER165W
YBL105C	YER165W
YBR055C	YER165W
YDR192C	YER165W
YDR228C	YER165W
YBR160W	YER167W
YBR039W	YER171W
YBR085W	YER171W
YBR184W	YER171W
YBR274W	YER171W
YDL108W	YER171W
YDL185W	YER171W
YDR343C	YER171W
YDR394W	YER171W
YDR460W	YER171W
YER062C	YER171W
YBR055C	YER172C
YDR088C	YER172C
YBR087W	YER173W
YDL101C	YER173W
YDL154W	YER173W
YDR004W	YER173W
YDR212W	YER173W
YDR214W	YER173W
YDR394W	YER173W
YER122C	YER176W
YBL034C	YER177W
YDL117W	YER177W
YDR001C	YER177W
YDR006C	YER177W
YDR017C	YER177W
YDR028C	YER177W
YDR062W	YER177W
YDR099W	YER177W
YDR216W	YER177W
YER114C	YER177W
YBR221C	YER178W
YDR430C	YER178W
YBR073W	YER179W
YCR027C	YER179W
YDL148C	YER179W
YDR128W	YER182W
YCL043C	YER189W
YBR247C	YFL001W
YCL054W	YFL001W
YDL150W	YFL001W
YDL153C	YFL001W
YDL201W	YFL001W
YDR037W	YFL001W
[truncated: 18,470 more rows]
