# Supplementary material for: A new two-stage method for revealing missing parts of edges in protein-protein interaction networks
Source: PLoS One. 2017 May 11;12(5):e0177029. doi: 10.1371/journal.pone.0177029 (PMC5426645; doi:10.1371/journal.pone.0177029)
Supplement: S8 Text — (TXT) [file pone.0177029.s008.txt]

YAL019W	YAL026C
YAL027W	YAL029C
YAL043C	YAL046C
YAL060W	YAL061W
YAL007C	YAR002C-A
YAL021C	YAR010C
YAR007C	YAR010C
YAR015W	YAR044W
YAR042W	YAR044W
YAL062W	YAR071W
YAL007C	YBL002W
YAR007C	YBL002W
YAL007C	YBL003C
YAL011W	YBL003C
YAL017W	YBL003C
YAL021C	YBL003C
YAR007C	YBL003C
YBL002W	YBL003C
YBL023C	YBL024W
YAL059W	YBL039C
YBL003C	YBL046W
YBL003C	YBL052C
YAL001C	YBL058W
YAL024C	YBL058W
YAL020C	YBL071W-A
YAL007C	YBL075C
YAL043C	YBL076C
YBL056W	YBL079W
YAL043C	YBL101C
YBL002W	YBL103C
YAL007C	YBR009C
YAL039C	YBR009C
YAR007C	YBR009C
YBL002W	YBR009C
YBL003C	YBR009C
YAL007C	YBR010W
YAL011W	YBR010W
YAL021C	YBR010W
YAR007C	YBR010W
YBL002W	YBR010W
YBL003C	YBR010W
YBL052C	YBR010W
YBL094C	YBR010W
YBL103C	YBR010W
YBR009C	YBR010W
YBL032W	YBR017C
YBL071W-A	YBR019C
YAL016W	YBR023C
YBL003C	YBR049C
YBL101W-B	YBR049C
YBR010W	YBR049C
YBL084C	YBR054W
YBL034C	YBR058C
YBL002W	YBR060C
YBL003C	YBR060C
YBR009C	YBR060C
YBR010W	YBR060C
YAR070C	YBR061C
YBL016W	YBR072W
YBL091C	YBR072W
YBR058C	YBR072W
YAL016W	YBR079C
YAL017W	YBR079C
YAL019W	YBR079C
YAR044W	YBR079C
YAR071W	YBR079C
YBL017C	YBR079C
YBL035C	YBR079C
YBL103C	YBR081C
YBR049C	YBR084W
YBR010W	YBR087W
YBR010W	YBR090C-A
YAR071W	YBR093C
YAL013W	YBR095C
YBL002W	YBR097W
YBL075C	YBR101C
YAL027W	YBR109C
YBR001C	YBR109C
YBR058C	YBR109C
YBR058C	YBR112C
YBR101C	YBR115C
YAL043C	YBR119W
YBR101C	YBR119W
YAL001C	YBR123C
YBR009C	YBR125C
YBR001C	YBR127C
YBR072W	YBR127C
YAL029C	YBR130C
YBR109C	YBR130C
Q0070	YBR149W
YBL005W	YBR149W
YBL058W	YBR155W
YAL023C	YBR159W
YBL060W	YBR159W
YBR109C	YBR159W
YBL105C	YBR166C
YAL033W	YBR167C
YBR084W	YBR169C
YBR125C	YBR169C
YBL039C	YBR173C
YAR003W	YBR175W
YBL017C	YBR175W
YBL086C	YBR175W
YAL016W	YBR185C
YBR017C	YBR189W
YBL082C	YBR193C
YBL093C	YBR193C
YBR107C	YBR193C
YBL003C	YBR195C
YBR088C	YBR195C
YBR081C	YBR198C
YBR107C	YBR211C
YBL003C	YBR215W
YBL008W	YBR215W
YBR109C	YBR218C
YBR142W	YBR218C
YBR169C	YBR218C
YAL011W	YBR231C
YBR058C	YBR234C
YAL062W	YBR245C
YBR009C	YBR245C
YBR010W	YBR245C
YAL059W	YBR247C
YBL002W	YBR247C
YBL003C	YBR247C
YBL075C	YBR247C
YBR011C	YBR247C
YBR079C	YBR247C
YBL085W	YBR248C
YBR198C	YBR248C
YBR146W	YBR251W
YBL093C	YBR253W
YBR193C	YBR253W
YAL033W	YBR257W
YBR167C	YBR257W
YBR175W	YBR258C
YAL001C	YBR260C
YAR010C	YBR264C
YAR015W	YBR267W
YBL089W	YBR267W
YBR247C	YBR267W
YAL036C	YBR279W
YBR241C	YBR279W
YBR079C	YBR288C
YAL021C	YBR299W
YBR081C	YCL010C
YBL003C	YCL011C
YBR155W	YCL014W
YBR010W	YCL016C
YBR087W	YCL016C
YBR189W	YCL031C
YBR185C	YCL032W
YBR278W	YCL032W
YBR141C	YCL036W
YBR238C	YCL036W
YBL113C	YCL040W
YBR009C	YCL040W
YBR019C	YCL040W
YBR126C	YCL040W
YAL059W	YCL054W
YBL039C	YCL054W
YBR247C	YCL054W
YAR044W	YCR008W
YBR109C	YCR008W
YAL027W	YCR009C
YAR010C	YCR009C
YBL071W-A	YCR009C
YBR108W	YCR009C
YBR159W	YCR009C
YCR002C	YCR009C
YCR008W	YCR009C
YAL017W	YCR020W-B
YAL062W	YCR020W-B
YBL019W	YCR020W-B
YBR115C	YCR020W-B
YAL027W	YCR028C-A
YAR007C	YCR028C-A
YBL003C	YCR028C-A
YBL019W	YCR028C-A
YBL032W	YCR028C-A
YBR009C	YCR028C-A
YBL047C	YCR030C
YBL074C	YCR030C
YBR115C	YCR030C
YBR103W	YCR033W
YAR071W	YCR038C
YBR079C	YCR042C
YAL023C	YCR043C
YBL002W	YCR043C
YBL003C	YCR043C
YBL075C	YCR043C
YBR009C	YCR043C
YBR159W	YCR043C
YBR169C	YCR043C
YCL014W	YCR043C
YCL016C	YCR043C
YCR009C	YCR043C
YBR049C	YCR047C
YCL040W	YCR052W
YCR020W-B	YCR052W
YAR073W	YCR053W
YBR172C	YCR053W
YBL038W	YCR071C
YBR223C	YCR071C
YBR141C	YCR072C
YBR142W	YCR072C
YBR238C	YCR072C
YCL036W	YCR072C
YBL026W	YCR077C
YBR189W	YCR077C
YBL003C	YCR079W
YBR139W	YCR079W
YBR066C	YCR082W
YBL003C	YCR084C
YAL027W	YCR087C-A
YAL051W	YCR087C-A
YBL003C	YCR087C-A
YBR010W	YCR087C-A
YBR079C	YCR087C-A
YCL059C	YCR087C-A
YCR009C	YCR087C-A
YBR149W	YCR089W
YAL021C	YCR093W
YCR065W	YCR105W
YBR058C	YCRX13W
YBL003C	YDL002C
YBR010W	YDL002C
YBR234C	YDL002C
YBL093C	YDL005C
YBR054W	YDL013W
YAL001C	YDL014W
YAL027W	YDL014W
YBL003C	YDL014W
YBL024W	YDL014W
YBR009C	YDL014W
YBR079C	YDL014W
YCR060W	YDL014W
YAL026C	YDL019C
YAL051W	YDL019C
YAR044W	YDL019C
YBL003C	YDL019C
YBL075C	YDL019C
YBR079C	YDL019C
YAR007C	YDL022W
YBR234C	YDL029W
YBR251W	YDL029W
YAL059W	YDL031W
YCL054W	YDL031W
YAL019W	YDL036C
YDL007W	YDL036C
YAL036C	YDL040C
YAR044W	YDL040C
YBR189W	YDL040C
YCL059C	YDL040C
YDL014W	YDL040C
YDL031W	YDL040C
YAL032C	YDL043C
YBL005W-A	YDL043C
YBR009C	YDL043C
YBR188C	YDL043C
YCR063W	YDL043C
YDL030W	YDL043C
YBR214W	YDL047W
YBR010W	YDL048C
YCL059C	YDL051W
YAL021C	YDL053C
YBL004W	YDL053C
YBR060C	YDL053C
YBR082C	YDL053C
YCR008W	YDL053C
YCR043C	YDL053C
YDL019C	YDL053C
YDL042C	YDL053C
YAL063C	YDL055C
YCL008C	YDL055C
YCR016W	YDL058W
YAL059W	YDL060W
YBL003C	YDL060W
YBL039C	YDL060W
YBL058W	YDL060W
YBR189W	YDL060W
YBR247C	YDL060W
YBR267W	YDL060W
YCL054W	YDL060W
YCL059C	YDL060W
YCR087C-A	YDL060W
YDL014W	YDL060W
YDL031W	YDL060W
YAL059W	YDL063C
YBL039C	YDL063C
YBR247C	YDL063C
YBR267W	YDL063C
YCL054W	YDL063C
YDL036C	YDL063C
YDL060W	YDL063C
YBL003C	YDL070W
YAL001C	YDL074C
YAL022C	YDL074C
YAL048C	YDL074C
YBL041W	YDL074C
YBR057C	YDL076C
YBR095C	YDL076C
YAL001C	YDL078C
YAL016W	YDL080C
YAL021C	YDL081C
YBR079C	YDL084W
YCL011C	YDL084W
YBR119W	YDL087C
YDL051W	YDL092W
YAR010C	YDL095W
YBL002W	YDL095W
YBL003C	YDL095W
YBL075C	YDL095W
YBR009C	YDL095W
YBR171W	YDL095W
YBR283C	YDL095W
YCR009C	YDL095W
YCR043C	YDL095W
YDL022W	YDL095W
YAL001C	YDL097C
YAL019W	YDL097C
YAL042W	YDL097C
YBL017C	YDL097C
YCL024W	YDL097C
YCR014C	YDL097C
YDL007W	YDL097C
YDL013W	YDL097C
YDL025C	YDL097C
YDL036C	YDL097C
YBR152W	YDL098C
YAL017W	YDL100C
YBR069C	YDL100C
YBR088C	YDL101C
YBR049C	YDL102W
YBR269C	YDL103C
YBL003C	YDL105W
YCL014W	YDL105W
YCL054W	YDL105W
YCR035C	YDL111C
YCL059C	YDL112W
YDL014W	YDL112W
YBL022C	YDL115C
YBR154C	YDL115C
YBR155W	YDL115C
YDL105W	YDL115C
YBR010W	YDL117W
Q0055	YDL122W
YBR220C	YDL122W
YBL056W	YDL126C
YBL058W	YDL126C
YBR009C	YDL126C
YBR170C	YDL126C
YBR273C	YDL126C
YCR011C	YDL126C
YCR084C	YDL126C
YBR084W	YDL130W
YBR058C	YDL131W
YBR143C	YDL131W
YAL016W	YDL134C
YAL029C	YDL134C
YBR189W	YDL134C
YDL014W	YDL134C
YDL060W	YDL135C
YAR007C	YDL140C
YBR154C	YDL140C
YDL115C	YDL140C
YDL095W	YDL143W
YAL001C	YDL147W
YAL019W	YDL147W
YAL027W	YDL147W
YAL042W	YDL147W
YAL043C	YDL147W
YBL054W	YDL147W
YBL076C	YDL147W
YBR080C	YDL147W
YBR126C	YDL147W
YBR150C	YDL147W
YBR245C	YDL147W
YCR014C	YDL147W
YCR020W-B	YDL147W
YCR032W	YDL147W
YDL007W	YDL147W
YDL013W	YDL147W
YDL036C	YDL147W
YDL097C	YDL147W
YBL074C	YDL148C
YBR143C	YDL148C
YCL059C	YDL148C
YCR003W	YDL148C
YCR016W	YDL148C
YCR087C-A	YDL148C
YDL019C	YDL148C
YDL074C	YDL148C
YDL105W	YDL148C
YBL039C	YDL150W
YBR154C	YDL150W
YCL054W	YDL150W
YCR047C	YDL153C
YBR135W	YDL155W
YBR160W	YDL155W
YDL060W	YDL155W
YAL016W	YDL156W
YAL027W	YDL156W
YBL002W	YDL156W
YBR279W	YDL157C
YCR077C	YDL160C
YAR044W	YDL164C
YAL036C	YDL168W
YBR142W	YDL168W
YDL014W	YDL168W
YDL053C	YDL171C
YDL130W-A	YDL181W
Q0055	YDL182W
YAL001C	YDL182W
YAL031C	YDL182W
YBL010C	YDL182W
YBL076C	YDL182W
YBL086C	YDL182W
YBL091C	YDL182W
YBR058C	YDL182W
YBR072W	YDL182W
YBR140C	YDL182W
YBR189W	YDL182W
YBR274W	YDL182W
YCR035C	YDL182W
YDL070W	YDL182W
YDL081C	YDL182W
YDL131W	YDL182W
YBR127C	YDL185W
YDL182W	YDL185W
YAL016W	YDL188C
YBR189W	YDL188C
YDL126C	YDL190C
YAL029C	YDL195W
YAL043C	YDL199C
YBL026W	YDL199C
YBL039C	YDL201W
YCL054W	YDL201W
YDL060W	YDL201W
YDL063C	YDL201W
YBR268W	YDL202W
YDL043C	YDL203C
YBL003C	YDL208W
YCL059C	YDL208W
YCR016W	YDL208W
YDL014W	YDL208W
YDL153C	YDL213C
YDL208W	YDL213C
YBL074C	YDL215C
YBR009C	YDL215C
YBR058C	YDL215C
YBR101C	YDL215C
YBR107C	YDL215C
YBR119W	YDL215C
YDL097C	YDL215C
YDL126C	YDL215C
YDL147W	YDL215C
YDL132W	YDL216C
YDL147W	YDL216C
YAR019C	YDL220C
YDL042C	YDL223C
YCL014W	YDL225W
YCR002C	YDL225W
YBR009C	YDL231C
YAR007C	YDL233W
YBR079C	YDL233W
YBR221C	YDL239C
YAR010C	YDL240W
YBR142W	YDL240W
YCR016W	YDL240W
YBR001C	YDR001C
YDL014W	YDR001C
YCR053W	YDR011W
YBR233W-A	YDR016C
YBL039C	YDR021W
YDL148C	YDR021W
YBL023C	YDR022C
YBR249C	YDR035W
YDL240W	YDR036C
YBR095C	YDR037W
YDL234C	YDR037W
YBL074C	YDR040C
YBR251W	YDR041W
YAR010C	YDR044W
YBL002W	YDR044W
YBL003C	YDR044W
YBL075C	YDR044W
YBR009C	YDR044W
YCL043C	YDR044W
YDL150W	YDR045C
YDL126C	YDR049W
YBL003C	YDR052C
YBR010W	YDR052C
YDL017W	YDR052C
YAL010C	YDR054C
YAL026C	YDR054C
YAL060W	YDR054C
YBL003C	YDR054C
YBL035C	YDR054C
YBL041W	YDR054C
YBL077W	YDR054C
YBL088C	YDR054C
YBR026C	YDR054C
YBR130C	YDR054C
YBR280C	YDR054C
YBR296C	YDR054C
YCR024C	YDR054C
YCR026C	YDR054C
YDL106C	YDR054C
YDL132W	YDR054C
YDL164C	YDR054C
YDL215C	YDR054C
YBR079C	YDR055W
YDL147W	YDR055W
YBR082C	YDR059C
YAL027W	YDR060W
YAL051W	YDR060W
YCR016W	YDR060W
YDL014W	YDR060W
YDL019C	YDR060W
YBR081C	YDR069C
YBL056W	YDR071C
YBR125C	YDR071C
YDL053C	YDR071C
YAL032C	YDR074W
YBR126C	YDR074W
YBR270C	YDR074W
YCR030C	YDR074W
YBL002W	YDR075W
YBL003C	YDR075W
YBL046W	YDR075W
YBL079W	YDR075W
YBR050C	YDR075W
YCL036W	YDR075W
YDL021W	YDR075W
YDL014W	YDR083W
YDL055C	YDR083W
YDL226C	YDR083W
YAL007C	YDR086C
YAL021C	YDR087C
YBL039C	YDR087C
YBL086C	YDR087C
YBR087W	YDR087C
YBR103W	YDR087C
YBR139W	YDR087C
YCL014W	YDR087C
YCL054W	YDR087C
YCR009C	YDR087C
YCR060W	YDR087C
YCR079W	YDR087C
YDL063C	YDR087C
YDL070W	YDR087C
YDL141W	YDR087C
YDL143W	YDR087C
YDL240W	YDR087C
YDR021W	YDR087C
YBR109C	YDR091C
YDL130W	YDR091C
YBR279W	YDR093W
YDL147W	YDR093W
YBR088C	YDR097C
YCR089W	YDR097C
YAR042W	YDR099W
YBR135W	YDR099W
YBR212W	YDR099W
YCL014W	YDR099W
YDR001C	YDR099W
YDR017C	YDR099W
YDR054C	YDR099W
YAL001C	YDR101C
YAL059W	YDR101C
YBL024W	YDR101C
YBL039C	YDR101C
YBL109W	YDR101C
YBR104W	YDR101C
YBR247C	YDR101C
YBR267W	YDR101C
YCL054W	YDR101C
YDL060W	YDR101C
YDL063C	YDR101C
YDL148C	YDR101C
YDL201W	YDR101C
YDR049W	YDR101C
YDR087C	YDR101C
YDR099W	YDR101C
YBR079C	YDR104C
YDL097C	YDR108W
YDL147W	YDR108W
YDR087C	YDR111C
YCR071C	YDR116C
YDL014W	YDR117C
YBL084C	YDR118W
YBR245C	YDR121W
YBR278W	YDR121W
YBR119W	YDR122W
YBR251W	YDR124W
YBR234C	YDR127W
YCR093W	YDR127W
YBL075C	YDR128W
YAR007C	YDR129C
YBL079W	YDR129C
YBR023C	YDR129C
YBR058C	YDR129C
YBR159W	YDR129C
YBR253W	YDR129C
YCR008W	YDR129C
YDL019C	YDR129C
YDL095W	YDR129C
YBL003C	YDR138W
YBL005W	YDR138W
YBL038W	YDR138W
YCL011C	YDR138W
YDL084W	YDR138W
YDL215C	YDR138W
YDL093W	YDR139C
YDR054C	YDR139C
YBL003C	YDR145W
YBR081C	YDR145W
YBR109C	YDR145W
YBR198C	YDR145W
YCL010C	YDR145W
YBL003C	YDR146C
YAR044W	YDR148C
YDR103W	YDR148C
YDL143W	YDR150W
YAL062W	YDR152W
YBR009C	YDR152W
YBR023C	YDR152W
YBR237W	YDR152W
YDR087C	YDR153C
YAL001C	YDR155C
YAR071W	YDR155C
YBR079C	YDR155C
YBR103W	YDR155C
YBR109C	YDR155C
YBR175W	YDR155C
YBR154C	YDR156W
YDR092W	YDR156W
YDL043C	YDR163W
YDL063C	YDR165W
YDL201W	YDR165W
YDR101C	YDR165W
YBR081C	YDR167W
YBR198C	YDR167W
YDR145W	YDR167W
YCR002C	YDR168W
YDR101C	YDR168W
YBL016W	YDR171W
YBR001C	YDR171W
YBR087W	YDR171W
YBR169C	YDR171W
YBR218C	YDR171W
YDL215C	YDR171W
YAR003W	YDR172W
YAR007C	YDR172W
YBR112C	YDR172W
YBR143C	YDR172W
YBR196C	YDR172W
YBR248C	YDR172W
YCL035C	YDR172W
YCR052W	YDR172W
YCR089W	YDR172W
YDL088C	YDR172W
YDL138W	YDR172W
YDL139C	YDR172W
YDL224C	YDR172W
YAL007C	YDR174W
YAL011W	YDR174W
YAL021C	YDR174W
YAL027W	YDR174W
YAR007C	YDR174W
YBL002W	YDR174W
YBL003C	YDR174W
YBL071W-A	YDR174W
YBL103C	YDR174W
YBR009C	YDR174W
YBR010W	YDR174W
YBR049C	YDR174W
YBR060C	YDR174W
YBR159W	YDR174W
YBR195C	YDR174W
YBR247C	YDR174W
YBR278W	YDR174W
YCR043C	YDR174W
YCR092C	YDR174W
YDL040C	YDR174W
YDL043C	YDR174W
YDL055C	YDR174W
YDL060W	YDR174W
YDL074C	YDR174W
YDL095W	YDR174W
YDL097C	YDR174W
YDL134C	YDR174W
YDL182W	YDR174W
YDL201W	YDR174W
YDL208W	YDR174W
YDL240W	YDR174W
YDR044W	YDR174W
YDR101C	YDR174W
YDR153C	YDR174W
YBR251W	YDR175C
YDR124W	YDR175C
YBL103C	YDR176W
YBR010W	YDR176W
YBR081C	YDR176W
YBR198C	YDR176W
YCL010C	YDR176W
YDR054C	YDR176W
YDR145W	YDR176W
YDR167W	YDR176W
YDR174W	YDR176W
YBR058C	YDR177W
YAL047C	YDR179C
YBR020W	YDR179C
YDL132W	YDR179C
YDL147W	YDR179C
YDL216C	YDR179C
YDL097C	YDR180W
YAR044W	YDR183W
YBR034C	YDR184C
YDL019C	YDR184C
YDL143W	YDR188W
YDR101C	YDR188W
YAL011W	YDR190C
YBL002W	YDR190C
YBR009C	YDR190C
YBR231C	YDR190C
YCR060W	YDR190C
YDL002C	YDR190C
YBR143C	YDR191W
YAL043C	YDR195W
YBR079C	YDR198C
YBR233W-A	YDR201W
YDR016C	YDR201W
YBR127C	YDR202C
YBL003C	YDR207C
YDL014W	YDR207C
YDL053C	YDR207C
YDR069C	YDR207C
YDR165W	YDR207C
YDR176W	YDR208W
YBR227C	YDR211W
YCL027C-A	YDR211W
YDL005C	YDR211W
YDR036C	YDR212W
YDR101C	YDR212W
YBR072W	YDR213W
YDR099W	YDR219C
YBR121C	YDR221W
YBR229C	YDR221W
YBR235W	YDR221W
YCR063W	YDR221W
YCR105W	YDR221W
YDL148C	YDR221W
YDR054C	YDR222W
YDR054C	YDR223W
YBL002W	YDR224C
YBL003C	YDR224C
YBR009C	YDR224C
YBR208C	YDR224C
YDR174W	YDR224C
YBL002W	YDR225W
YBL003C	YDR225W
YBL046W	YDR225W
YBR030W	YDR225W
YDL058W	YDR225W
YDR075W	YDR225W
YDR173C	YDR225W
YAL011W	YDR227W
YDL042C	YDR227W
YBR149W	YDR229W
YDL161W	YDR229W
YBR109C	YDR234W
YDR155C	YDR234W
YBR119W	YDR235W
YBL076C	YDR238C
YBR047W	YDR238C
YDL145C	YDR238C
YBR119W	YDR240C
YDL215C	YDR240C
YDR235W	YDR240C
YCL014W	YDR243C
YCR009C	YDR243C
YDR060W	YDR243C
YBR119W	YDR247W
YDL130W	YDR251W
YDR099W	YDR251W
YAL021C	YDR252W
YBR107C	YDR254W
YBR211C	YDR254W
YDL055C	YDR254W
YDL215C	YDR254W
YAR007C	YDR264C
YDR159W	YDR264C
YDL147W	YDR266C
YDR240C	YDR267C
YBR011C	YDR272W
YDL095W	YDR272W
YBL055C	YDR280W
YCR035C	YDR280W
YDL111C	YDR280W
YBL024W	YDR283C
YBL058W	YDR283C
YDR174W	YDR283C
YDR181C	YDR283C
YCL014W	YDR288W
YCL054W	YDR288W
YDL105W	YDR288W
YDL115C	YDR288W
YDL148C	YDR288W
YDR172W	YDR288W
YBL056W	YDR289C
YBL086C	YDR289C
YBR127C	YDR289C
YCR042C	YDR289C
YDL140C	YDR289C
YDL122W	YDR291W
YBL046W	YDR293C
YCR013C	YDR293C
YDR075W	YDR293C
YBL058W	YDR295C
YBR278W	YDR295C
YDL030W	YDR295C
YDL126C	YDR295C
YBL003C	YDR299W
YBL039C	YDR299W
YCL054W	YDR299W
YDL060W	YDR299W
YDL063C	YDR299W
YDL150W	YDR299W
YDL201W	YDR299W
YDR021W	YDR299W
YDR087C	YDR299W
YDR101C	YDR299W
YDR165W	YDR299W
YAL043C	YDR301W
YDL097C	YDR301W
YAL036C	YDR303C
YCR052W	YDR303C
YDL040C	YDR303C
YDR036C	YDR303C
YBR212W	YDR304C
YDL078C	YDR304C
YDR099W	YDR304C
YDR248C	YDR304C
YBR009C	YDR306C
YDR054C	YDR306C
YBL093C	YDR308C
YBR193C	YDR308C
YBR253W	YDR308C
YCR081W	YDR308C
YDL005C	YDR308C
YBL003C	YDR310C
YBR060C	YDR310C
YDR017C	YDR310C
YDR225W	YDR310C
YDR272W	YDR310C
YDR128W	YDR311W
YBL086C	YDR314C
YDL097C	YDR314C
YDR174W	YDR314C
YBR107C	YDR318W
YBR211C	YDR318W
YBR247C	YDR319C
YBL002W	YDR320C
YDL147W	YDR320C
YDR016C	YDR320C-A
YDR201W	YDR320C-A
YBR122C	YDR322W
YCR003W	YDR322W
YCR071C	YDR322W
YDL202W	YDR322W
YDR237W	YDR322W
YCR042C	YDR324C
YCR072C	YDR324C
YBL097W	YDR325W
YBR127C	YDR328C
YDL216C	YDR328C
YDR054C	YDR328C
YDR179C	YDR328C
YDL126C	YDR330W
YAL011W	YDR334W
YBR231C	YDR334W
YDR190C	YDR334W
YDR172W	YDR335W
YBR146W	YDR337W
YBR251W	YDR337W
YDR041W	YDR337W
YDR175C	YDR337W
YBR247C	YDR346C
YBR251W	YDR347W
YDR124W	YDR347W
YDR175C	YDR347W
YDR337W	YDR347W
YDR099W	YDR348C
YBR143C	YDR353W
YDR235W	YDR353W
YBL087C	YDR361C
YDR101C	YDR361C
YDR121W	YDR361C
YDR165W	YDR361C
YAL001C	YDR362C
YBL003C	YDR362C
YBR123C	YDR362C
YCL069W	YDR362C
YDR087C	YDR362C
YDR099W	YDR362C
YDR155C	YDR362C
YDR174W	YDR362C
YBL003C	YDR363W
YBL026W	YDR363W
YBR079C	YDR363W
YBR169C	YDR363W
YAL001C	YDR363W-A
YAL019W	YDR363W-A
YAR007C	YDR363W-A
YBL054W	YDR363W-A
YBR034C	YDR363W-A
YBR058C	YDR363W-A
YBR080C	YDR363W-A
YCL017C	YDR363W-A
YCR014C	YDR363W-A
YCR093W	YDR363W-A
YDL007W	YDR363W-A
YDL030W	YDR363W-A
YDL097C	YDR363W-A
YDL134C	YDR363W-A
YDL147W	YDR363W-A
YDR091C	YDR363W-A
YDR108W	YDR363W-A
YDR165W	YDR363W-A
YAL019W	YDR365C
YBL086C	YDR365C
YCR087C-A	YDR365C
YDL014W	YDR365C
YDL053C	YDR365C
YDL060W	YDR365C
YDL099W	YDR365C
YDL105W	YDR365C
YDR071C	YDR365C
YDR152W	YDR365C
YDR227W	YDR365C
YDR288W	YDR365C
YDR299W	YDR365C
YBR278W	YDR369C
YDR365C	YDR377W
YBL026W	YDR378C
YBR055C	YDR378C
YCR077C	YDR378C
YCL032W	YDR381C-A
YDL208W	YDR381C-A
YAL001C	YDR381W
YAL007C	YDR381W
YAL019W	YDR381W
YAL027W	YDR381W
YAL034W-A	YDR381W
YBL024W	YDR381W
YBL091C	YDR381W
YBL093C	YDR381W
YBR054W	YDR381W
YBR060C	YDR381W
YBR130C	YDR381W
YBR159W	YDR381W
YBR172C	YDR381W
YBR187W	YDR381W
YBR198C	YDR381W
YBR215W	YDR381W
YBR247C	YDR381W
YBR251W	YDR381W
YBR267W	YDR381W
YBR278W	YDR381W
YBR279W	YDR381W
YCL011C	YDR381W
YCR009C	YDR381W
YCR043C	YDR381W
YCR060W	YDR381W
YCR071C	YDR381W
YDL003W	YDR381W
YDL019C	YDR381W
YDL040C	YDR381W
YDL043C	YDR381W
YDL060W	YDR381W
YDL070W	YDR381W
YDL092W	YDR381W
YDL145C	YDR381W
YDL182W	YDR381W
YDL201W	YDR381W
YDR001C	YDR381W
YDR099W	YDR381W
YDR101C	YDR381W
YDR110W	YDR381W
YDR138W	YDR381W
YDR153C	YDR381W
YDR170C	YDR381W
YDR174W	YDR381W
YDR195W	YDR381W
YDR201W	YDR381W
YDR207C	YDR381W
YDR283C	YDR381W
YDR346C	YDR381W
YDR362C	YDR381W
YDR365C	YDR381W
YBR211C	YDR383C
YAR007C	YDR385W
YBL071W-A	YDR385W
YBR186W	YDR385W
YCL050C	YDR385W
YDL014W	YDR385W
YDL095W	YDR385W
YDL140C	YDR385W
YDL148C	YDR385W
YDR044W	YDR385W
YDR075W	YDR385W
YDR166C	YDR385W
YDR363W-A	YDR385W
YBR098W	YDR386W
YBR100W	YDR386W
YAL027W	YDR388W
YBL058W	YDR388W
YBL071W-A	YDR388W
YBL079W	YDR388W
YBL091C	YDR388W
YBL097W	YDR388W
YBR001C	YDR388W
YBR009C	YDR388W
YBR030W	YDR388W
YBR058C	YDR388W
YBR097W	YDR388W
YBR108W	YDR388W
YBR195C	YDR388W
YBR229C	YDR388W
YBR278W	YDR388W
YBR279W	YDR388W
YCL014W	YDR388W
YCR008W	YDR388W
YCR009C	YDR388W
YCR030C	YDR388W
YCR043C	YDR388W
YCR060W	YDR388W
YCR079W	YDR388W
YCR086W	YDR388W
YDL031W	YDR388W
YDL043C	YDR388W
YDL095W	YDR388W
YDL105W	YDR388W
YDL125C	YDR388W
YDR052C	YDR388W
YDR101C	YDR388W
YDR129C	YDR388W
YDR221W	YDR388W
YDR243C	YDR388W
YDR288W	YDR388W
YDR314C	YDR388W
YDR365C	YDR388W
YBR081C	YDR392W
YBR198C	YDR392W
YCL010C	YDR392W
YDL193W	YDR392W
YDR145W	YDR392W
YDR176W	YDR392W
YDL007W	YDR394W
YDL097C	YDR394W
YDL147W	YDR394W
YDR363W-A	YDR394W
YDL092W	YDR395W
YBR058C	YDR397C
YBR123C	YDR397C
YDR272W	YDR397C
YBR141C	YDR398W
YBR238C	YDR398W
YCL036W	YDR398W
YCR072C	YDR398W
YCR087C-A	YDR398W
YDL111C	YDR398W
YDR324C	YDR398W
YDR381W	YDR398W
YBR173C	YDR400W
YDL044C	YDR400W
YDR054C	YDR400W
YDL115C	YDR404C
YDL140C	YDR404C
YCR071C	YDR405W
YDR322W	YDR405W
YDR172W	YDR406W
YAL027W	YDR412W
YAL051W	YDR412W
YBL039C	YDR412W
YBR187W	YDR412W
YCL054W	YDR412W
YCL059C	YDR412W
YCR087C-A	YDR412W
YDL150W	YDR412W
YDL201W	YDR412W
YAL032C	YDR416W
YBR139W	YDR416W
YBR188C	YDR416W
YDR074W	YDR416W
YDR388W	YDR416W
YBL002W	YDR420W
YDL182W	YDR420W
YDR293C	YDR422C
YBL054W	YDR427W
YBR069C	YDR427W
YBR080C	YDR427W
YCR014C	YDR427W
YCR093W	YDR427W
YDL007W	YDR427W
YDL028C	YDR427W
YDL053C	YDR427W
YDL097C	YDR427W
YDL147W	YDR427W
YDR108W	YDR427W
YDR109C	YDR427W
YDR159W	YDR427W
YDR217C	YDR427W
YDR363W-A	YDR427W
YDR394W	YDR427W
YBR065C	YDR429C
YBR079C	YDR429C
YDR388W	YDR430C
YCR086W	YDR439W
YCR009C	YDR440W
YDL014W	YDR440W
YDR174W	YDR440W
YDR381W	YDR440W
YCR081W	YDR443C
YDR308C	YDR443C
YAL019W	YDR448W
YBR081C	YDR448W
YBR198C	YDR448W
YCL010C	YDR448W
YCR082W	YDR448W
YDR145W	YDR448W
YDR167W	YDR448W
YDR176W	YDR448W
YDR392W	YDR448W
YAL001C	YDR449C
YBL039C	YDR449C
YBL075C	YDR449C
YBL081W	YDR449C
YCL054W	YDR449C
YDL014W	YDR449C
YDR087C	YDR449C
YDR101C	YDR449C
YDR299W	YDR449C
YDR381W	YDR449C
YDR388W	YDR449C
YDR436W	YDR449C
YDL100C	YDR451C
YDR054C	YDR452W
YAL029C	YDR457W
YBR079C	YDR457W
YBR109C	YDR457W
YDR041W	YDR457W
YDR155C	YDR457W
YDR317W	YDR457W
YDR037W	YDR459C
YDL108W	YDR460W
YDR311W	YDR460W
YDR322W	YDR462W
YDR381W	YDR462W
YBL003C	YDR463W
YBR010W	YDR463W
YDL140C	YDR463W
YDR168W	YDR463W
YDR457W	YDR463W
YBR103W	YDR464W
YDR172W	YDR464W
YCL029C	YDR466W
YDL055C	YDR466W
YDR365C	YDR466W
YAR003W	YDR469W
YBR175W	YDR469W
YBR258C	YDR469W
YDR108W	YDR472W
YDR246W	YDR472W
YDR407C	YDR472W
YBR055C	YDR473C
YDR378C	YDR473C
YDR381W	YDR474C
YDR474C	YDR475C
YAL016W	YDR477W
YAR007C	YDR477W
YDR028C	YDR477W
YDR419W	YDR477W
YDR422C	YDR477W
YBR257W	YDR478W
YDL038C	YDR478W
YBR058C	YDR480W
YCR063W	YDR482C
YDL030W	YDR482C
YDL043C	YDR482C
YDR027C	YDR484W
YDR036C	YDR484W
YAL011W	YDR485C
YBL003C	YDR485C
YBR010W	YDR485C
YBR231C	YDR485C
YDR190C	YDR485C
YDR334W	YDR485C
YDR424C	YDR488C
YBR049C	YDR490C
YDR099W	YDR490C
YAR007C	YDR495C
YAR060C	YDR495C
YDR172W	YDR495C
YAL059W	YDR496C
YBL039C	YDR496C
YBR142W	YDR496C
YBR247C	YDR496C
YCL054W	YDR496C
YDL014W	YDR496C
YDL060W	YDR496C
YDL063C	YDR496C
YDL112W	YDR496C
YDL201W	YDR496C
YDR087C	YDR496C
YDR101C	YDR496C
YDR155C	YDR496C
YDR165W	YDR496C
YDR174W	YDR496C
YDR299W	YDR496C
YDR312W	YDR496C
YDR385W	YDR496C
YDR449C	YDR496C
YAR007C	YDR499W
YCL063W	YDR499W
YDL182W	YDR500C
YAL061W	YDR502C
YBR123C	YDR502C
YBR235W	YDR502C
YDL048C	YDR502C
YDL138W	YDR502C
YDR101C	YDR502C
YDR168W	YDR502C
YBR079C	YDR505C
YDR099W	YDR505C
YAL027W	YDR507C
YCR002C	YDR507C
YDL014W	YDR507C
YDL105W	YDR507C
YDL225W	YDR507C
YDR288W	YDR507C
YDR365C	YDR507C
YDR388W	YDR507C
YBR020W	YDR510W
YDL121C	YDR510W
YDR233C	YDR510W
YDR385W	YDR510W
YAR007C	YDR513W
YCR043C	YDR513W
YDL030W	YDR515W
YDR235W	YDR515W
YDR240C	YDR515W
YDR381W	YDR515W
YDR416W	YDR515W
YDL073W	YDR516C
YDL099W	YDR517W
YDR388W	YDR517W
YAL007C	YDR519W
YCR020W-B	YDR520C
YAL001C	YDR523C
YDR388W	YDR523C
YBL046W	YDR533C
YBR020W	YDR533C
YDR019C	YDR533C
YBR084W	YDR535C
YDR172W	YDR537C
YDL014W	YEL001C
YDR174W	YEL001C
YAR007C	YEL002C
YDL095W	YEL002C
YDL073W	YEL003W
YDR285W	YEL003W
YDR357C	YEL005C
YDR089W	YEL011W
YBL003C	YEL012W
YDL068W	YEL012W
YDR255C	YEL012W
YBR094W	YEL015W
YBR279W	YEL015W
YDL160C	YEL015W
YBR034C	YEL016C
YBL003C	YEL018W
YDR174W	YEL018W
YDR359C	YEL018W
YDR381W	YEL018W
YDL105W	YEL019C
YDR288W	YEL019C
YBL003C	YEL023C
YCL014W	YEL023C
YDL131W	YEL023C
YDL155W	YEL023C
YDL185W	YEL023C
YDR099W	YEL023C
YDR103W	YEL023C
YDR422C	YEL023C
YDR454C	YEL023C
YAL001C	YEL026W
YAL021C	YEL026W
YBR087W	YEL026W
YBR103W	YEL026W
YBR172C	YEL026W
YCL014W	YEL026W
YCR009C	YEL026W
YCR060W	YEL026W
YDL070W	YEL026W
YDL141W	YEL026W
YDR299W	YEL026W
YDR363W	YEL026W
YDR419W	YEL026W
YDR457W	YEL026W
YAR007C	YEL030W
YBR058C	YEL030W
YBR079C	YEL030W
YDL134C	YEL030W
YDR044W	YEL030W
YDR111C	YEL030W
YBR175W	YEL034W
YBR229C	YEL034W
YCR077C	YEL034W
YDL190C	YEL034W
YDR234W	YEL034W
YDR362C	YEL034W
YDR444W	YEL034W
YDR496C	YEL034W
YDR510W	YEL034W
YCR043C	YEL036C
YAR010C	YEL037C
YBL023C	YEL037C
YBL071W-A	YEL037C
YBL075C	YEL037C
YBR072W	YEL037C
YBR109C	YEL037C
YBR203W	YEL037C
YBR234C	YEL037C
YCR009C	YEL037C
YDL007W	YEL037C
YDL029W	YEL037C
YDL171C	YEL037C
YDL190C	YEL037C
YDR081C	YEL037C
YDR129C	YEL037C
YDR172W	YEL037C
YDR174W	YEL037C
YDR229W	YEL037C
YDR320C	YEL037C
YDR363W-A	YEL037C
YDR385W	YEL037C
YDR388W	YEL037C
YDR394W	YEL037C
YDR427W	YEL037C
YDR101C	YEL040W
YDR272W	YEL040W
YDR069C	YEL041W
YCR052W	YEL042W
YDR190C	YEL044W
YDR176W	YEL046C
YBR127C	YEL051W
YDL185W	YEL051W
YDR101C	YEL051W
YCR095C	YEL052W
YDL097C	YEL052W
YCR020C-A	YEL053C
YDL014W	YEL054C
YDL060W	YEL054C
YBL003C	YEL055C
YDL014W	YEL055C
YDL055C	YEL055C
YDR155C	YEL055C
YDR324C	YEL055C
YDR398W	YEL055C
YEL026W	YEL055C
YBR009C	YEL056W
YBR010W	YEL056W
YBR039W	YEL056W
YDR105C	YEL056W
YDR099W	YEL061C
YDR365C	YEL070W
YDR171W	YEL071W
YBL039C	YER002W
YDR087C	YER002W
YDR299W	YER002W
YDR496C	YER002W
YBL039C	YER006W
YBR148W	YER006W
YBR267W	YER006W
YCL059C	YER006W
YCR087C-A	YER006W
YDL031W	YER006W
YDL148C	YER006W
YDL150W	YER006W
YDL213C	YER006W
YDR101C	YER006W
YDR165W	YER006W
YEL056W	YER006W
YAL016W	YER007C-A
YBR152W	YER007C-A
YDR172W	YER007C-A
YBL003C	YER007W
YBR049C	YER007W
YDR324C	YER007W
YDR381W	YER007W
YBL041W	YER012W
YBR058C	YER012W
YBR173C	YER012W
YDL203C	YER012W
YDR254W	YER012W
YEL061C	YER012W
YAL021C	YER013W
YDL122W	YER013W
YDL073W	YER018C
YBL057C	YER021W
YBR168W	YER021W
YBR237W	YER021W
YCL061C	YER021W
YDL007W	YER021W
YDL014W	YER021W
YDL097C	YER021W
YDL147W	YER021W
YDL199C	YER021W
YDR052C	YER021W
YDR275W	YER021W
YDR363W-A	YER021W
YDR379W	YER021W
YDR385W	YER021W
YDR394W	YER021W
YDR427W	YER021W
YEL057C	YER021W
YBL093C	YER022W
YBR193C	YER022W
YBR253W	YER022W
YDL003W	YER022W
YDL005C	YER022W
YDL195W	YER022W
YDR111C	YER022W
YDR308C	YER022W
YDR422C	YER022W
YDR443C	YER022W
YBL037W	YER023W
YDR174W	YER023W
YDR385W	YER023W
YBL054W	YER025W
YBR079C	YER025W
YCR008W	YER025W
YDR087C	YER025W
YDR211W	YER025W
YDR028C	YER027C
YDR099W	YER027C
YDR419W	YER027C
YDR477W	YER027C
YBR055C	YER029C
YBR119W	YER029C
YBR152W	YER029C
YDL043C	YER029C
YDR240C	YER029C
YBL067C	YER030W
YCL011C	YER030W
YDL190C	YER030W
YDR295C	YER030W
YDR318W	YER030W
YDR388W	YER030W
YDL134C	YER032W
YDR293C	YER033C
YBR142W	YER035W
YDL148C	YER035W
YDL160C	YER035W
YDR174W	YER035W
YDR378C	YER035W
YDR381W	YER035W
YEL015W	YER035W
YDL148C	YER036C
YDL153C	YER036C
YDL213C	YER036C
YDR021W	YER036C
YER006W	YER036C
YDL008W	YER047C
YDR016C	YER047C
YDR060W	YER048C
YEL037C	YER048C
YCL017C	YER048W-A
YAL027W	YER049W
YBL039C	YER049W
YBR109C	YER049W
YCL054W	YER049W
YDL063C	YER049W
YDL201W	YER049W
YDR087C	YER049W
YDR101C	YER049W
YDR120C	YER049W
YDR165W	YER049W
YDR299W	YER049W
YDR388W	YER049W
YDR449C	YER049W
YDR496C	YER049W
YBR146W	YER050C
YBR251W	YER050C
YDR041W	YER050C
YDR175C	YER050C
YDR304C	YER050C
YDR337W	YER050C
YDR347W	YER050C
YDR381W	YER050C
YDR494W	YER050C
YDR054C	YER053C
YDR099W	YER053C
YDR171W	YER053C
YDR502C	YER053C
YBL002W	YER060W
YAR003W	YER062C
YBL022C	YER062C
YBL023C	YER062C
YBR105C	YER062C
YBR139W	YER062C
YBR175W	YER062C
YDL074C	YER062C
YDR165W	YER062C
YDR272W	YER062C
YDR362C	YER062C
YER007C-A	YER062C
YDL014W	YER063W
YCRX13W	YER064C
YDR354W	YER065C
YAL021C	YER068W
YBR082C	YER068W
YBL023C	YER069W
YBR027C	YER070W
YBR072W	YER070W
YBR079C	YER070W
YBR127C	YER070W
YDR156W	YER070W
YDR166C	YER070W
YDR174W	YER070W
YDR301W	YER070W
YDR388W	YER070W
YER006W	YER070W
YDR429C	YER071C
YDR381W	YER073W
YBR267W	YER075C
YBR049C	YER076C
YDR226W	YER078C
YDR101C	YER082C
YDR165W	YER082C
YDR398W	YER082C
YDR496C	YER082C
YER049W	YER082C
YDL100C	YER083C
YDL147W	YER083C
YBL076C	YER086W
YBR196C	YER086W
YDR054C	YER086W
YDR099W	YER086W
YDR388W	YER086W
YAR007C	YER087C-B
YDR071C	YER089C
YDR388W	YER089C
YER062C	YER089C
YBR160W	YER090W
YDR169C	YER090W
YBL002W	YER091C
YBR198C	YER091C
YDL199C	YER091C
YDL221W	YER091C
YEL061C	YER091C
YER040W	YER091C
YBL003C	YER092W
YBR010W	YER092W
YDL002C	YER092W
YDR190C	YER092W
YEL044W	YER092W
YBR173C	YER094C
YCR076C	YER094C
YER012W	YER094C
YBL003C	YER095W
YBR131W	YER095W
YBR193C	YER095W
YBR235W	YER095W
YBR236C	YER095W
YCR077C	YER095W
YDR171W	YER095W
YDR174W	YER095W
YDR308C	YER095W
YEL037C	YER095W
YER022W	YER095W
YBR058C	YER098W
YBR109C	YER098W
YBR170C	YER098W
YDR104C	YER098W
YEL011W	YER098W
YDR457W	YER099C
YCR009C	YER105C
YDL014W	YER105C
YDL084W	YER105C
YDR087C	YER105C
YDR099W	YER105C
YDR129C	YER105C
YDR224C	YER105C
YAL034C	YER110C
YAR002W	YER110C
YBR173C	YER110C
YDL241W	YER110C
YBR055C	YER112W
YCR077C	YER112W
YDR378C	YER112W
YDR381W	YER112W
YDR473C	YER112W
YEL015W	YER112W
YEL026W	YER112W
YBL003C	YER116C
YBR009C	YER116C
YCR009C	YER116C
YDL013W	YER116C
YDR174W	YER116C
YDR388W	YER116C
YDL095W	YER120W
YDR510W	YER120W
YBR175W	YER122C
YDL182W	YER122C
YDR238C	YER122C
YDR314C	YER122C
YDR363W-A	YER122C
YDR365C	YER122C
YDR388W	YER125W
YEL037C	YER125W
YAL059W	YER126C
YBL039C	YER126C
YCL054W	YER126C
YDL060W	YER126C
YDL063C	YER126C
YDL134C	YER126C
YDL150W	YER126C
YDL201W	YER126C
YDR021W	YER126C
YDR087C	YER126C
YDR101C	YER126C
YDR165W	YER126C
YDR299W	YER126C
YDR449C	YER126C
YDR496C	YER126C
YER002W	YER126C
YER049W	YER126C
YBR155W	YER127W
YDR299W	YER127W
YBR101C	YER129W
YDL126C	YER129W
YDR388W	YER129W
YDR422C	YER129W
YDR477W	YER129W
YER027C	YER129W
YCR035C	YER131W
YDL014W	YER131W
YDL060W	YER131W
YDR087C	YER131W
YDR101C	YER131W
YDR293C	YER131W
YDR365C	YER131W
YAL043C	YER133W
YAR014C	YER133W
YCRX13W	YER133W
YDL056W	YER133W
YDR028C	YER133W
YDR099W	YER133W
YDR474C	YER133W
YDR001C	YER136W
YER031C	YER136W
YER070W	YER136W
YCL029C	YER139C
YBL060W	YER144C
YDL153C	YER144C
YBL026W	YER146W
YCR077C	YER146W
YDR055W	YER146W
YDR378C	YER146W
YDR473C	YER146W
YEL026W	YER146W
YER035W	YER146W
YAR073W	YER147C
YBL003C	YER147C
YBR010W	YER147C
YDL014W	YER147C
YDR087C	YER147C
YDR111C	YER147C
YDR180W	YER147C
YDL065C	YER148W
YDR145W	YER148W
YDL215C	YER149C
YDR457W	YER149C
YBR067C	YER151C
YBR248C	YER151C
YDL004W	YER151C
YDL147W	YER151C
YDR314C	YER151C
YDR363W-A	YER151C
YDR381W	YER151C
YAR014C	YER155C
YBR112C	YER155C
YBR198C	YER155C
YCL043C	YER155C
YDL047W	YER155C
YDL058W	YER155C
YDL140C	YER155C
YDL143W	YER155C
YDR028C	YER155C
YDR172W	YER155C
YDR388W	YER155C
YDR395W	YER155C
YEL023C	YER155C
YER110C	YER155C
YBR072W	YER159C
YDR397C	YER159C
YEL056W	YER161C
YAL024C	YER162C
YBL003C	YER162C
YDL014W	YER162C
YDL019C	YER162C
YDL100C	YER162C
YDR087C	YER162C
YDR155C	YER162C
YDR174W	YER162C
YDR365C	YER162C
YDR385W	YER162C
YDR422C	YER162C
YDR477W	YER162C
YDR502C	YER162C
YEL037C	YER162C
YER027C	YER162C
YER062C	YER162C
YCL011C	YER164W
YDL014W	YER164W
YDL074C	YER164W
YDL109C	YER164W
YDR381W	YER164W
YER091C	YER167W
YDR311W	YER168C
YDR460W	YER171W
YER062C	YER171W
YBR055C	YER172C
YDL085C-A	YER172C
YDR473C	YER172C
YEL034W	YER172C
YER018C	YER172C
YDR381W	YER174C
YBR059C	YER177W
YDR001C	YER177W
YDR017C	YER177W
YDR028C	YER177W
YDR099W	YER177W
YER016W	YER177W
YDR334W	YER178W
YDR369C	YER179W
YDR211W	YER184C
YBL081W	YFL001W
YDL201W	YFL001W
YDR174W	YFL001W
YDR412W	YFL001W
YDR449C	YFL001W
YER049W	YFL001W
YBL071C	YFL002C
YER060W	YFL002C
YBR010W	YFL004W
YDR054C	YFL004W
YBR173C	YFL006W
YDL053C	YFL007W
YFL006W	YFL007W
YCR082W	YFL008W
YDL003W	YFL008W
YDR430C	YFL008W
YDR506C	YFL008W
YEL053C	YFL008W
YER092W	YFL008W
YCR030C	YFL010C
YAR010C	YFL013C
YBL002W	YFL013C
YBL003C	YFL013C
YBL106C	YFL013C
YBR009C	YFL013C
YCL040W	YFL013C
YCR093W	YFL013C
YDL002C	YFL013C
YDL141W	YFL013C
YDR099W	YFL013C
YDR190C	YFL013C
YDR381W	YFL013C
YEL034W	YFL013C
YER092W	YFL013C
YAR007C	YFL014W
YBR109C	YFL014W
YDR225W	YFL014W
YDR533C	YFL014W
YAL021C	YFL016C
YER147C	YFL016C
YDR148C	YFL018C
YBR119W	YFL018W-A
YDL098C	YFL018W-A
YDR020C	YFL018W-A
YDR381W	YFL018W-A
YDR473C	YFL018W-A
YER029C	YFL018W-A
YER146W	YFL018W-A
YER172C	YFL018W-A
YBR009C	YFL021W
YBR154C	YFL023W
YDR165W	YFL023W
YDR303C	YFL023W
YDR361C	YFL023W
YDR385W	YFL023W
YER048C	YFL023W
YER082C	YFL023W
YBL003C	YFL024C
YDR174W	YFL024C
YDR359C	YFL024C
YDR368W	YFL024C
YDR381W	YFL024C
YEL018W	YFL024C
YDL055C	YFL025C
YDR099W	YFL025C
YDR240C	YFL027C
YDR054C	YFL029C
YER172C	YFL029C
YFL023W	YFL029C
YDR388W	YFL034W
YER086W	YFL037W
YER162C	YFL037W
YBL058W	YFL044C
YDL126C	YFL044C
YDR099W	YFL049W
YDR099W	YFL052W
YDR152W	YFR002W
YER133W	YFR003C
YAL034C	YFR004W
YAL053W	YFR004W
YBR034C	YFR004W
YBR245C	YFR004W
YDL007W	YFR004W
YDL097C	YFR004W
YDL134C	YFR004W
YDL147W	YFR004W
YDR363W-A	YFR004W
YDR394W	YFR004W
YDR427W	YFR004W
YEL037C	YFR004W
YER021W	YFR004W
YBR175W	YFR009W
YAL001C	YFR010W
YBL054W	YFR010W
YBR080C	YFR010W
YBR112C	YFR010W
YCR009C	YFR010W
YCR014C	YFR010W
YDL007W	YFR010W
YDL097C	YFR010W
YDL126C	YFR010W
YDL147W	YFR010W
YDL175C	YFR010W
YDR049W	YFR010W
YDR087C	YFR010W
YDR093W	YFR010W
YDR108W	YFR010W
YDR129C	YFR010W
YDR229W	YFR010W
YDR293C	YFR010W
YDR358W	YFR010W
YDR363W-A	YFR010W
YDR381W	YFR010W
YDR388W	YFR010W
YDR394W	YFR010W
YDR427W	YFR010W
YDR457W	YFR010W
YEL026W	YFR010W
YER007W	YFR010W
YER021W	YFR010W
YFL025C	YFR010W
YFR004W	YFR010W
YDR510W	YFR011C
YBR245C	YFR013W
YDL053C	YFR013W
YDR174W	YFR013W
YDR363W-A	YFR013W
YBR109C	YFR014C
YAL048C	YFR015C
YAR035W	YFR015C
YBL047C	YFR015C
YBR041W	YFR015C
YCR058C	YFR015C
YDL110C	YFR015C
YDL215C	YFR015C
YDR129C	YFR015C
YDR301W	YFR015C
YDR099W	YFR017C
YER177W	YFR017C
YDL111C	YFR019W
YER021W	YFR019W
YFL016C	YFR019W
YDL003W	YFR021W
YDR087C	YFR021W
YBR107C	YFR022W
YAR044W	YFR024C
YBL075C	YFR024C
YBR189W	YFR024C
YDL074C	YFR024C
YDL148C	YFR024C
YDR129C	YFR024C
YDR174W	YFR024C
YDR381W	YFR024C
YDR388W	YFR024C
YDR407C	YFR024C
YDR545W	YFR024C
YFL006W	YFR024C
YDR430C	YFR024C-A
YDR304C	YFR030W
YDR381W	YFR030W
YDR388W	YFR030W
YBL097W	YFR031C
YBR139W	YFR031C
YDL215C	YFR031C
YDR009W	YFR031C
YDR158W	YFR031C
YDR325W	YFR031C
YDR470C	YFR031C
YER087C-B	YFR031C
YER172C	YFR031C
YFR025C	YFR031C
YBL015W	YFR034C
YBR010W	YFR034C
YBR058C	YFR034C
YDR385W	YFR034C
YFL014W	YFR034C
YBL006C	YFR037C
YBL047C	YFR037C
YBL052C	YFR037C
YBR010W	YFR037C
YBR154C	YFR037C
YCL024W	YFR037C
YCR020W-B	YFR037C
YCR052W	YFR037C
YDL015C	YFR037C
YDR156W	YFR037C
YDR172W	YFR037C
YDR303C	YFR037C
YFL024C	YFR037C
YDL047W	YFR040W
YDL055C	YFR040W
YDR436W	YFR040W
YFR021W	YFR040W
YAL029C	YFR044C
YAL034W-A	YFR044C
YDR481C	YFR044C
YBR196C	YFR048W
YDR155C	YFR048W
YDR304C	YFR048W
YFL018C	YFR049W
YBL041W	YFR050C
YBL101W-B	YFR050C
YDR054C	YFR050C
YER012W	YFR050C
YER094C	YFR050C
YDL145C	YFR051C
YDR238C	YFR051C
YAL001C	YFR052W
YAL019W	YFR052W
YAL042W	YFR052W
YBL076C	YFR052W
YDL007W	YFR052W
YDL030W	YFR052W
YDL097C	YFR052W
YDL147W	YFR052W
YDL148C	YFR052W
YDR363W-A	YFR052W
YDR395W	YFR052W
YDR427W	YFR052W
YEL037C	YFR052W
YER021W	YFR052W
YFR004W	YFR052W
YFR010W	YFR052W
YCL014W	YFR053C
YDL095W	YFR053C
YDL105W	YFR053C
YDR165W	YFR053C
YDR362C	YFR053C
YDR457W	YFR053C
YDR510W	YFR053C
YEL023C	YFR053C
YER086W	YFR053C
YFL013C	YFR053C
YFR034C	YFR053C
YAR071W	YFR055W
YDR168W	YGL006W
YDR172W	YGL006W
YAL007C	YGL008C
YBR159W	YGL008C
YDL095W	YGL008C
YDR054C	YGL008C
YBL020W	YGL011C
YBL041W	YGL011C
YBR173C	YGL011C
YDR400W	YGL011C
YEL037C	YGL011C
YER012W	YGL011C
YER094C	YGL011C
YFR050C	YGL011C
[truncated: 14,915 more rows]
