# Supplementary material for: A new two-stage method for revealing missing parts of edges in protein-protein interaction networks
Source: PLoS One. 2017 May 11;12(5):e0177029. doi: 10.1371/journal.pone.0177029 (PMC5426645; doi:10.1371/journal.pone.0177029)
Supplement: S1 File — (XLSX) [file pone.0177029.s023.xlsx]

## Sheet: Total new predicted links
The new predicted interactions under the new constructed networks							Overlap between new predicted interactions under network 1 and String database			Overlap between new predicted interactions under network 2 and String database
Network1(The threshold of PCC is set to 0.98)			Network2(The threshold of PCC and GO similarity is set to 0.95 and 0.5, respectively)
YAL025C	YAL059W		YBL038W	YBR120C			YAL025C	YAL059W		YBL038W	YBR122C
YAL059W	YBL039C		YBL038W	YBR122C			YAL059W	YBL039C		YBR122C	YBR251W
YBR116C	YBR117C		YBR120C	YBR122C			YBR116C	YBR117C		YBR142W	YBR267W
YAL059W	YBR247C		YBR122C	YBR251W			YAL059W	YBR247C		YBR247C	YCL054W
YBR247C	YBR267W		YBR142W	YBR267W			YBR247C	YBR267W		YBL038W	YCR003W
YBR141C	YCL036W		YBR154C	YCL037C			YAL059W	YCL054W		YBR122C	YCR003W
YBR238C	YCL036W		YBR247C	YCL054W			YBL039C	YCL054W		YAL025C	YCR057C
YAL059W	YCL037C		YBL038W	YCR003W			YBR247C	YCL054W		YBR142W	YCR072C
YAL059W	YCL054W		YBL090W	YCR003W			YAL059W	YCR057C		YBR267W	YCR072C
YBL039C	YCL054W		YBR122C	YCR003W			YBL039C	YCR057C		YCR016W	YCR087C-A
YBR247C	YCL054W		YAL025C	YCR057C			YCL054W	YCR057C		YBR061C	YDL014W
YCL037C	YCL054W		YBR142W	YCR072C			YBR141C	YCR072C		YDL014W	YDL051W
YAL059W	YCR057C		YBR267W	YCR072C			YBR142W	YCR072C		YBR267W	YDL060W
YBL039C	YCR057C		YBL081W	YCR087C-A			YBR271W	YCR072C		YCL059C	YDL060W
YCL037C	YCR057C		YCR016W	YCR087C-A			YCL036W	YCR072C		YAL059W	YDL063C
YCL054W	YCR057C		YBR061C	YDL014W			YCL059C	YCR087C-A		YCL054W	YDL148C
YBR141C	YCR072C		YBR154C	YDL014W			YAL059W	YDL031W		YDL014W	YDL148C
YBR142W	YCR072C		YCL036W	YDL037C			YCL054W	YDL031W		YDL051W	YDL148C
YBR238C	YCR072C		YBL038W	YDL045W-A			YCL059C	YDL051W		YBR154C	YDL150W
YBR271W	YCR072C		YCR024C	YDL045W-A			YAL059W	YDL060W		YCL054W	YDL153C
YCL036W	YCR072C		YBL004W	YDL051W			YBL039C	YDL060W		YDL014W	YDL153C
YCL037C	YCR087C-A		YDL014W	YDL051W			YBR267W	YDL060W		YDL051W	YDL153C
YCL059C	YCR087C-A		YBR267W	YDL060W			YCL054W	YDL060W		YDL148C	YDL153C
YAL059W	YDL031W		YCL059C	YDL060W			YCR057C	YDL060W		YBL035C	YDL164C
YCL054W	YDL031W		YAL059W	YDL063C			YDL031W	YDL060W		YBL092W	YDL191W
YCL036W	YDL037C		YBR061C	YDL148C			YAL025C	YDL063C		YDL082W	YDL191W
YCL059C	YDL051W		YCL054W	YDL148C			YAL059W	YDL063C		YCL054W	YDL201W
YAL059W	YDL060W		YCR047C	YDL148C			YBL039C	YDL063C		YCR003W	YDL202W
YBL039C	YDL060W		YDL014W	YDL148C			YBR247C	YDL063C		YCL054W	YDL208W
YBR267W	YDL060W		YDL051W	YDL148C			YBR267W	YDL063C		YDL153C	YDL208W
YCL037C	YDL060W		YBR154C	YDL150W			YCL054W	YDL063C		YDL201W	YDL208W
YCL054W	YDL060W		YCL054W	YDL153C			YCR057C	YDL063C		YCL054W	YDL213C
YCR057C	YDL060W		YCR047C	YDL153C			YDL060W	YDL063C		YDL014W	YDL213C
YDL031W	YDL060W		YDL014W	YDL153C			YCR016W	YDL148C		YDL051W	YDL213C
YAL025C	YDL063C		YDL051W	YDL153C			YCR087C-A	YDL148C		YDL148C	YDL213C
YAL059W	YDL063C		YDL148C	YDL153C			YBL039C	YDL150W		YDL153C	YDL213C
YBL039C	YDL063C		YBL035C	YDL164C			YCL054W	YDL150W		YDL201W	YDL213C
YBR247C	YDL063C		YBL092W	YDL191W			YCR057C	YDL150W		YDL208W	YDL213C
YBR267W	YDL063C		YDL082W	YDL191W			YBL039C	YDL201W		YCL059C	YDR021W
YCL037C	YDL063C		YCL054W	YDL201W			YCL054W	YDL201W		YDL060W	YDR021W
YCL054W	YDL063C		YDL014W	YDL201W			YCR057C	YDL201W		YBR154C	YDR045C
YCR057C	YDL063C		YDL036C	YDL201W			YDL063C	YDL201W		YBR247C	YDR087C
YDL060W	YDL063C		YDL148C	YDL201W			YDL153C	YDL213C		YCL054W	YDR087C
YCR016W	YDL148C		YBL090W	YDL202W			YCR057C	YDR021W		YDL148C	YDR087C
YCR087C-A	YDL148C		YCR003W	YDL202W			YDL148C	YDR021W		YDL153C	YDR087C
YBL039C	YDL150W		YCR024C	YDL202W			YCR016W	YDR060W		YDL201W	YDR087C
YCL037C	YDL150W		YDL045W-A	YDL202W			YAL025C	YDR087C		YDL208W	YDR087C
YCL054W	YDL150W		YCL054W	YDL208W			YBL039C	YDR087C		YDL213C	YDR087C
YCR057C	YDL150W		YDL153C	YDL208W			YCL054W	YDR087C		YDL014W	YDR091C
YCR047C	YDL153C		YDL201W	YDL208W			YCR057C	YDR087C		YBL038W	YDR115W
YBL039C	YDL201W		YCL054W	YDL213C			YDL063C	YDR087C		YBR120C	YDR115W
YCL037C	YDL201W		YCR047C	YDL213C			YDR021W	YDR087C		YBR122C	YDR115W
YCL054W	YDL201W		YDL014W	YDL213C			YAL025C	YDR101C		YCR003W	YDR115W
YCR057C	YDL201W		YDL051W	YDL213C			YAL059W	YDR101C		YCL054W	YDR120C
YDL060W	YDL201W		YDL148C	YDL213C			YBL024W	YDR101C		YDL014W	YDR120C
YDL063C	YDL201W		YDL153C	YDL213C			YBL039C	YDR101C		YDL148C	YDR120C
YDL153C	YDL213C		YDL201W	YDL213C			YBR247C	YDR101C		YDL201W	YDR120C
YBL039C	YDR021W		YDL208W	YDL213C			YCL054W	YDR101C		YDL213C	YDR120C
YCR057C	YDR021W		YCL059C	YDR021W			YCR057C	YDR101C		YDR087C	YDR120C
YDL148C	YDR021W		YDL060W	YDR021W			YDL060W	YDR101C		YCL054W	YDR165W
YCL037C	YDR037W		YBR143C	YDR037W			YDL063C	YDR101C		YDR087C	YDR165W
YCR016W	YDR060W		YCL037C	YDR037W			YDL201W	YDR101C		YBL038W	YDR175C
YCL036W	YDR075W		YDL051W	YDR037W			YDR087C	YDR101C		YCR003W	YDR237W
YAL025C	YDR087C		YDL150W	YDR037W			YDL063C	YDR165W		YDL202W	YDR237W
YBL039C	YDR087C		YBR154C	YDR045C			YDR101C	YDR165W		YDR041W	YDR237W
YCL054W	YDR087C		YBR247C	YDR087C			YBR034C	YDR184C		YAL059W	YDR299W
YCR057C	YDR087C		YCL054W	YDR087C			YCL054W	YDR299W		YDL063C	YDR299W
YDL063C	YDR087C		YDL148C	YDR087C			YDL060W	YDR299W		YBR122C	YDR322W
YDR021W	YDR087C		YDL153C	YDR087C			YDL063C	YDR299W		YCR003W	YDR322W
YAL025C	YDR101C		YDL201W	YDR087C			YDL150W	YDR299W		YDR115W	YDR322W
YAL059W	YDR101C		YDL208W	YDR087C			YDR021W	YDR299W		YDR237W	YDR322W
YBL024W	YDR101C		YDL213C	YDR087C			YDR087C	YDR299W		YBR142W	YDR324C
YBL039C	YDR101C		YBL004W	YDR091C			YDR101C	YDR299W		YCR072C	YDR324C
YBR247C	YDR101C		YDL014W	YDR091C			YDR165W	YDR299W		YDR175C	YDR337W
YCL037C	YDR101C		YDL051W	YDR091C			YDR101C	YDR361C		YBL004W	YDR339C
YCL054W	YDR101C		YDL201W	YDR091C			YDR165W	YDR361C		YDL014W	YDR339C
YCR057C	YDR101C		YDL208W	YDR091C			YAL025C	YDR398W		YDL148C	YDR339C
YDL060W	YDR101C		YCR057C	YDR110W			YBR141C	YDR398W		YDL153C	YDR339C
YDL063C	YDR101C		YBL038W	YDR115W			YCR072C	YDR398W		YDL208W	YDR339C
YDL201W	YDR101C		YBR120C	YDR115W			YDR324C	YDR398W		YDL063C	YDR361C
YDR087C	YDR101C		YBR122C	YDR115W			YCL054W	YDR412W		YDR101C	YDR361C
YAL025C	YDR165W		YCR003W	YDR115W			YCL059C	YDR412W		YBR247C	YDR365C
YDL063C	YDR165W		YCL054W	YDR120C			YCR057C	YDR412W		YCL054W	YDR365C
YDR101C	YDR165W		YDL014W	YDR120C			YCR087C-A	YDR412W		YDL148C	YDR365C
YBR034C	YDR184C		YDL148C	YDR120C			YBL039C	YDR449C		YDR101C	YDR395W
YBL039C	YDR299W		YDL201W	YDR120C			YCL054W	YDR449C		YBR141C	YDR398W
YCL054W	YDR299W		YDL208W	YDR120C			YDR087C	YDR449C		YDR165W	YDR398W
YDL060W	YDR299W		YDL213C	YDR120C			YDR101C	YDR449C		YCL054W	YDR412W
YDL063C	YDR299W		YDR087C	YDR120C			YDR299W	YDR449C		YDL148C	YDR412W
YDL150W	YDR299W		YCL054W	YDR165W			YAL025C	YDR496C		YDL208W	YDR412W
YDL201W	YDR299W		YDL036C	YDR165W			YAL059W	YDR496C		YDR087C	YDR412W
YDR021W	YDR299W		YDL208W	YDR165W			YBL039C	YDR496C		YDR365C	YDR412W
YDR087C	YDR299W		YDR087C	YDR165W			YBR247C	YDR496C		YDL082W	YDR429C
YDR101C	YDR299W		YBL038W	YDR175C			YCL054W	YDR496C		YCL054W	YDR449C
YDR165W	YDR299W		YDR115W	YDR175C			YCR057C	YDR496C		YDL014W	YDR449C
YDL202W	YDR322W		YDL045W-A	YDR194C			YDL060W	YDR496C		YDL148C	YDR449C
YDR316W	YDR347W		YDL202W	YDR194C			YDL063C	YDR496C		YDL201W	YDR449C
YDR101C	YDR361C		YCR003W	YDR237W			YDL201W	YDR496C		YDR087C	YDR449C
YDR165W	YDR361C		YDL045W-A	YDR237W			YDR087C	YDR496C		YDR120C	YDR449C
YAL025C	YDR398W		YDL202W	YDR237W			YDR101C	YDR496C		YDR165W	YDR449C
YBR141C	YDR398W		YDR041W	YDR237W			YDR165W	YDR496C		YDR339C	YDR449C
YBR238C	YDR398W		YBR146W	YDR268W			YDR299W	YDR496C		YDR412W	YDR449C
YBR271W	YDR398W		YBR282W	YDR268W			YDR449C	YDR496C		YAL059W	YDR496C
YCL036W	YDR398W		YAL059W	YDR299W			YDR087C	YER002W		YDL063C	YDR496C
YCR072C	YDR398W		YDL063C	YDR299W			YDR299W	YER002W		YDR299W	YDR496C
YDL111C	YDR398W		YBR122C	YDR322W			YDR496C	YER002W		YBR126C	YEL011W
YDR324C	YDR398W		YCR003W	YDR322W			YBL039C	YER006W		YCL059C	YEL026W
YBL039C	YDR412W		YCR024C	YDR322W			YCL059C	YER006W		YBL038W	YEL050C
YCL037C	YDR412W		YDL045W-A	YDR322W			YCR087C-A	YER006W		YCR003W	YEL050C
YCL054W	YDR412W		YDL202W	YDR322W			YDL031W	YER006W		YDL202W	YEL050C
YCL059C	YDR412W		YDR115W	YDR322W			YDL148C	YER006W		YDR115W	YEL050C
YCR057C	YDR412W		YDR175C	YDR322W			YDR021W	YER036C		YDR237W	YEL050C
YCR087C-A	YDR412W		YDR194C	YDR322W			YER006W	YER036C		YDR337W	YEL050C
YDL150W	YDR412W		YDR237W	YDR322W			YDR101C	YER049W		YDR347W	YEL050C
YDL201W	YDR412W		YBR142W	YDR324C			YAL025C	YER082C		YDR101C	YER006W
YBL039C	YDR449C		YBR267W	YDR324C			YDR101C	YER082C		YBL035C	YER070W
YBL081W	YDR449C		YCR072C	YDR324C			YDR165W	YER082C		YDL164C	YER070W
YCL054W	YDR449C		YDR175C	YDR337W			YDR398W	YER082C		YCL054W	YER082C
YDR087C	YDR449C		YBL004W	YDR339C			YDR496C	YER082C		YDR087C	YER082C
YDR101C	YDR449C		YCL054W	YDR339C			YAL059W	YER126C		YDR165W	YER082C
YDR299W	YDR449C		YDL014W	YDR339C			YBL039C	YER126C		YDR398W	YER082C
YAL025C	YDR496C		YDL051W	YDR339C			YCL054W	YER126C		YBR247C	YER126C
YAL059W	YDR496C		YDL148C	YDR339C			YCR057C	YER126C		YCL054W	YER126C
YBL039C	YDR496C		YDL153C	YDR339C			YDL060W	YER126C		YDL014W	YER126C
YBR247C	YDR496C		YDL208W	YDR339C			YDL063C	YER126C		YDL148C	YER126C
YCL054W	YDR496C		YDL213C	YDR339C			YDL201W	YER126C		YDL153C	YER126C
YCR057C	YDR496C		YDR091C	YDR339C			YDR021W	YER126C		YDL201W	YER126C
YDL060W	YDR496C		YDL045W-A	YDR347W			YDR087C	YER126C		YDL208W	YER126C
YDL063C	YDR496C		YDL202W	YDR347W			YDR165W	YER126C		YDL213C	YER126C
YDL201W	YDR496C		YDL063C	YDR361C			YDR299W	YER126C		YDR087C	YER126C
YDR087C	YDR496C		YDR101C	YDR361C			YDR449C	YER126C		YDR120C	YER126C
YDR101C	YDR496C		YBR247C	YDR365C			YDR496C	YER126C		YDR165W	YER126C
YDR165W	YDR496C		YCL054W	YDR365C			YER002W	YER126C		YDR339C	YER126C
YDR299W	YDR496C		YDL148C	YDR365C			YER049W	YER126C		YDR412W	YER126C
YDR449C	YDR496C		YDL201W	YDR365C			YBR155W	YER127W		YDR449C	YER126C
YDR316W	YEL050C		YDL213C	YDR365C			YDL082W	YER131W		YER082C	YER126C
YBL039C	YER002W		YDR339C	YDR365C			YAL025C	YFL023W		YDR087C	YER127W
YDR087C	YER002W		YDR101C	YDR395W			YAL025C	YGL029W		YER082C	YER127W
YDR299W	YER002W		YBR141C	YDR398W			YAL059W	YGL029W		YER126C	YER127W
YDR496C	YER002W		YDL036C	YDR398W			YDR087C	YGL029W		YBR079C	YER131W
YBL039C	YER006W		YDR165W	YDR398W			YDR496C	YGL029W		YBR143C	YER131W
YCL037C	YER006W		YBR061C	YDR412W			YER082C	YGL029W		YDL082W	YER131W
YCL059C	YER006W		YBR247C	YDR412W			YER126C	YGL029W		YDL191W	YER131W
YCR087C-A	YER006W		YCL054W	YDR412W			YAL059W	YGL078C		YDR429C	YER131W
YDL031W	YER006W		YDL014W	YDR412W			YBL039C	YGL078C		YDR087C	YFR001W
YDL148C	YER006W		YDL051W	YDR412W			YBR247C	YGL078C		YBR267W	YGL029W
YDL150W	YER006W		YDL148C	YDR412W			YCL054W	YGL078C		YCR072C	YGL029W
YDL148C	YER036C		YDL201W	YDR412W			YCR057C	YGL078C		YDL060W	YGL029W
YDL153C	YER036C		YDL208W	YDR412W			YDL060W	YGL078C		YDR021W	YGL029W
YDL213C	YER036C		YDR087C	YDR412W			YDL063C	YGL078C		YDR324C	YGL029W
YDR021W	YER036C		YDR091C	YDR412W			YDL201W	YGL078C		YER002W	YGL029W
YER006W	YER036C		YDR120C	YDR412W			YDR101C	YGL078C		YBR267W	YGL078C
YBL039C	YER049W		YDR165W	YDR412W			YDR165W	YGL078C		YCL059C	YGL078C
YCL054W	YER049W		YDR339C	YDR412W			YDR299W	YGL078C		YDL060W	YGL078C
YCR057C	YER049W		YDR365C	YDR412W			YDR496C	YGL078C		YDR021W	YGL078C
YDL063C	YER049W		YBR143C	YDR429C			YER049W	YGL078C		YEL026W	YGL078C
YDL201W	YER049W		YDL082W	YDR429C			YER126C	YGL078C		YER002W	YGL078C
YDR087C	YER049W		YCL054W	YDR449C			YCL059C	YGL099W		YGL029W	YGL078C
YDR101C	YER049W		YDL014W	YDR449C			YCR087C-A	YGL099W		YBR247C	YGL111W
YDR165W	YER049W		YDL148C	YDR449C			YDL148C	YGL099W		YCL054W	YGL111W
YDR299W	YER049W		YDL201W	YDR449C			YER006W	YGL099W		YDL148C	YGL111W
YDR449C	YER049W		YDL208W	YDR449C			YCL054W	YGL111W		YDL153C	YGL111W
YDR496C	YER049W		YDR087C	YDR449C			YDL060W	YGL111W		YDL208W	YGL111W
YBR105C	YER062C		YDR120C	YDR449C			YGL078C	YGL111W		YDR087C	YGL111W
YAL025C	YER082C		YDR165W	YDR449C			YCR072C	YGL120C		YDR120C	YGL111W
YDR101C	YER082C		YDR339C	YDR449C			YDR398W	YGL120C		YDR365C	YGL111W
YDR165W	YER082C		YDR412W	YDR449C			YBL039C	YGL171W		YDR412W	YGL111W
YDR398W	YER082C		YAL059W	YDR496C			YCL059C	YGL171W		YDR449C	YGL111W
YDR496C	YER082C		YDL063C	YDR496C			YCR087C-A	YGL171W		YER082C	YGL111W
YER049W	YER082C		YDR299W	YDR496C			YDL014W	YGL171W		YDL111C	YGL120C
YAL059W	YER126C		YAL059W	YDR508C			YDL148C	YGL171W		YDR165W	YGL120C
YBL039C	YER126C		YDR299W	YDR508C			YDL150W	YGL171W		YDR398W	YGL120C
YCL054W	YER126C		YDR496C	YDR508C			YDR021W	YGL171W		YER082C	YGL120C
YCR057C	YER126C		YBR126C	YEL011W			YDR299W	YGL171W		YDR408C	YGL234W
YDL060W	YER126C		YCL059C	YEL026W			YDR412W	YGL171W		YGL234W	YGR061C
YDL063C	YER126C		YBL038W	YEL050C			YER006W	YGL171W		YDR322W	YGR076C
YDL150W	YER126C		YBL090W	YEL050C			YGL099W	YGL171W		YDR449C	YGR081C
YDL201W	YER126C		YCR003W	YEL050C			YCR087C-A	YGR103W		YER082C	YGR081C
YDR021W	YER126C		YDL045W-A	YEL050C			YBL039C	YGR128C		YGL129C	YGR084C
YDR087C	YER126C		YDL202W	YEL050C			YCL054W	YGR128C		YBL004W	YGR103W
YDR165W	YER126C		YDR115W	YEL050C			YCL059C	YGR128C		YBR247C	YGR103W
YDR299W	YER126C		YDR194C	YEL050C			YCR087C-A	YGR128C		YDL148C	YGR103W
YDR449C	YER126C		YDR237W	YEL050C			YDL060W	YGR128C		YDL201W	YGR103W
YDR496C	YER126C		YDR322W	YEL050C			YDL148C	YGR128C		YDL208W	YGR103W
YER002W	YER126C		YDR337W	YEL050C			YDL150W	YGR128C		YDR091C	YGR103W
YER049W	YER126C		YDR347W	YEL050C			YDL201W	YGR128C		YDR120C	YGR103W
YBR155W	YER127W		YDL060W	YER002W			YDR299W	YGR128C		YDR365C	YGR103W
YDL082W	YER131W		YDR021W	YER002W			YER006W	YGR128C		YDR412W	YGR103W
YCL059C	YER137C		YEL026W	YER002W			YER126C	YGR128C		YER126C	YGR103W
YCR087C-A	YER137C		YDR101C	YER006W			YGL078C	YGR128C		YGL111W	YGR103W
YDR412W	YER137C		YCL037C	YER007C-A			YGL099W	YGR128C		YDL150W	YGR128C
YER006W	YER137C		YDR037W	YER007C-A			YGL171W	YGR128C		YDR398W	YGR145W
YBL081W	YFL001W		YCR016W	YER036C			YGR103W	YGR128C		YER082C	YGR145W
YDL201W	YFL001W		YCR087C-A	YER036C			YCR072C	YGR145W		YGL120C	YGR145W
YDR412W	YFL001W		YBR271W	YER049W			YDR398W	YGR145W		YDL014W	YGR158C
YDR449C	YFL001W		YCL037C	YER049W			YGL120C	YGR145W		YDL148C	YGR158C
YER049W	YFL001W		YDR037W	YER049W			YGL171W	YGR158C		YDL208W	YGR158C
YAL025C	YFL023W		YCL036W	YER062C			YAL025C	YGR159C		YER126C	YGR158C
YBR271W	YFL023W		YBL035C	YER070W			YDR299W	YGR159C		YCL054W	YGR159C
YDR165W	YFL023W		YDL164C	YER070W			YER127W	YGR159C		YDL208W	YGR159C
YDR361C	YFL023W		YBR141C	YER082C			YGL099W	YGR200C		YDR398W	YGR159C
YER082C	YFL023W		YCL054W	YER082C			YBL039C	YGR245C		YDR449C	YGR159C
YAL025C	YGL029W		YDL036C	YER082C			YCL054W	YGR245C		YER126C	YGR159C
YAL059W	YGL029W		YDL201W	YER082C			YCR057C	YGR245C		YER127W	YGR159C
YBL039C	YGL029W		YDR087C	YER082C			YDR087C	YGR245C		YDR347W	YGR165W
YDR087C	YGL029W		YDR165W	YER082C			YDR299W	YGR245C		YBR154C	YGR200C
YDR496C	YGL029W		YDR398W	YER082C			YDR496C	YGR245C		YGR128C	YGR200C
YER082C	YGL029W		YBR247C	YER126C			YGL029W	YGR245C		YDR361C	YGR245C
YER126C	YGL029W		YCL054W	YER126C			YGR159C	YGR245C		YER002W	YGR280C
YAL059W	YGL078C		YDL014W	YER126C			YAL025C	YGR280C		YGL029W	YGR280C
YBL039C	YGL078C		YDL148C	YER126C			YBR155W	YGR280C		YGL078C	YGR280C
YBR247C	YGL078C		YDL153C	YER126C			YER082C	YGR280C		YDL202W	YHL004W
YCL037C	YGL078C		YDL201W	YER126C			YGL171W	YGR283C		YGR124W	YHR019C
YCL054W	YGL078C		YDL208W	YER126C			YGR128C	YGR283C		YCL059C	YHR065C
YCR057C	YGL078C		YDL213C	YER126C			YBL039C	YHR052W		YDL060W	YHR065C
YDL060W	YGL078C		YDR087C	YER126C			YCR057C	YHR052W		YGL078C	YHR065C
YDL063C	YGL078C		YDR120C	YER126C			YDL148C	YHR052W		YFL023W	YHR066W
YDL150W	YGL078C		YDR165W	YER126C			YDR021W	YHR052W		YDL031W	YHR085W
YDL201W	YGL078C		YDR339C	YER126C			YDR412W	YHR052W		YHR066W	YHR085W
YDR101C	YGL078C		YDR412W	YER126C			YER006W	YHR052W		YDL213C	YHR088W
YDR165W	YGL078C		YDR449C	YER126C			YGL099W	YHR052W		YDR087C	YHR088W
YDR299W	YGL078C		YER082C	YER126C			YGL171W	YHR052W		YDR120C	YHR088W
YDR496C	YGL078C		YDR087C	YER127W			YGR128C	YHR052W		YER126C	YHR088W
YER049W	YGL078C		YER082C	YER127W			YGR283C	YHR052W		YER127W	YHR088W
YER126C	YGL078C		YER126C	YER127W			YGL171W	YHR065C		YGR103W	YHR089C
YFL001W	YGL078C		YBR079C	YER131W			YBR155W	YHR066W		YBR267W	YHR148W
YCL059C	YGL099W		YBR143C	YER131W			YER127W	YHR066W		YDL060W	YHR148W
YCR087C-A	YGL099W		YDL082W	YER131W			YGR159C	YHR066W		YDR021W	YHR148W
YDL148C	YGL099W		YDL191W	YER131W			YGR280C	YHR066W		YEL026W	YHR148W
YER006W	YGL099W		YDR429C	YER131W			YDR021W	YHR085W		YGL029W	YHR148W
YER137C	YGL099W		YEL055C	YER131W			YDR299W	YHR085W		YGL078C	YHR148W
YBL039C	YGL111W		YCR016W	YER137C			YER126C	YHR085W		YGR280C	YHR148W
YCL037C	YGL111W		YCR087C-A	YER137C			YER127W	YHR085W		YHR065C	YHR148W
YCL054W	YGL111W		YDL167C	YER137C			YGR245C	YHR085W		YBR141C	YHR169W
YDL060W	YGL111W		YER036C	YER137C			YER127W	YHR088W		YBR247C	YHR169W
YDL150W	YGL111W		YBL081W	YER156C			YHR085W	YHR088W		YCL054W	YHR169W
YGL078C	YGL111W		YCL054W	YFL001W			YHR089C	YHR128W		YDR087C	YHR169W
YBR141C	YGL120C		YDL014W	YFL001W			YBL039C	YHR148W		YDR398W	YHR169W
YCL036W	YGL120C		YDL201W	YFL001W			YCL054W	YHR148W		YDR449C	YHR169W
YCR072C	YGL120C		YDL208W	YFL001W			YDL060W	YHR148W		YER082C	YHR169W
YDR398W	YGL120C		YDR087C	YFL001W			YDL201W	YHR148W		YER126C	YHR169W
YBL039C	YGL171W		YDR091C	YFL001W			YDR021W	YHR148W		YER127W	YHR169W
YCL059C	YGL171W		YDR165W	YFL001W			YDR087C	YHR148W		YGR081C	YHR169W
YCR087C-A	YGL171W		YDR412W	YFL001W			YDR120C	YHR148W		YGR145W	YHR169W
YDL014W	YGL171W		YDR449C	YFL001W			YDR299W	YHR148W		YGR159C	YHR169W
YDL148C	YGL171W		YER082C	YFL001W			YDR449C	YHR148W		YDR361C	YHR170W
YDL150W	YGL171W		YER126C	YFL001W			YDR496C	YHR148W		YGR245C	YHR170W
YDR021W	YGL171W		YDR152W	YFL022C			YER006W	YHR148W		YBR154C	YHR196W
YDR299W	YGL171W		YDR429C	YFL022C			YER126C	YHR148W		YDL014W	YHR196W
YDR412W	YGL171W		YER131W	YFL022C			YGL078C	YHR148W		YGR128C	YHR196W
YER006W	YGL171W		YER049W	YFL023W			YGL111W	YHR148W		YBR247C	YIL019W
YER036C	YGL171W		YDR087C	YFR001W			YGL171W	YHR148W		YCL054W	YIL019W
YER137C	YGL171W		YBL029W	YFR009W			YGR128C	YHR148W		YDL148C	YIL019W
YGL099W	YGL171W		YBR084W	YFR009W			YGR159C	YHR148W		YDL153C	YIL019W
YDL201W	YGR083C		YCL036W	YFR032C			YGR245C	YHR148W		YDL213C	YIL019W
YDR496C	YGR083C		YDL037C	YFR032C			YHR052W	YHR148W		YDR087C	YIL019W
YER049W	YGR083C		YBR267W	YGL029W			YHR085W	YHR148W		YDR120C	YIL019W
YGL078C	YGR083C		YCR072C	YGL029W			YAL025C	YHR169W		YDR412W	YIL019W
YCR087C-A	YGR103W		YDL060W	YGL029W			YBR155W	YHR169W		YER126C	YIL019W
YER137C	YGR103W		YDR021W	YGL029W			YBR271W	YHR169W		YGL111W	YIL019W
YCL059C	YGR123C		YDR324C	YGL029W			YDR398W	YHR169W		YGR103W	YIL019W
YCR087C-A	YGR123C		YER002W	YGL029W			YER082C	YHR169W		YGL068W	YIL070C
YDL014W	YGR123C		YDR316W	YGL062W			YGL029W	YHR169W		YBR267W	YIL091C
YDR091C	YGR123C		YBR267W	YGL078C			YGR159C	YHR169W		YDL060W	YIL091C
YGL171W	YGR123C		YCL059C	YGL078C			YGR280C	YHR169W		YDR021W	YIL091C
YBL039C	YGR128C		YDL060W	YGL078C			YHR040W	YHR169W		YGL029W	YIL091C
YCL037C	YGR128C		YDR021W	YGL078C			YAL025C	YHR170W		YGL078C	YIL091C
YCL054W	YGR128C		YEL026W	YGL078C			YDL063C	YHR170W		YGR280C	YIL091C
YCL059C	YGR128C		YER002W	YGL078C			YDR165W	YHR170W		YHR065C	YIL091C
YCR087C-A	YGR128C		YGL029W	YGL078C			YDR496C	YHR170W		YHR148W	YIL091C
YDL060W	YGR128C		YBR247C	YGL111W			YER049W	YHR170W		YDR337W	YIL093C
YDL148C	YGR128C		YCL054W	YGL111W			YER082C	YHR170W		YDR347W	YIL093C
YDL150W	YGR128C		YDL148C	YGL111W			YGL029W	YHR170W		YEL050C	YIL093C
YDL201W	YGR128C		YDL153C	YGL111W			YGL078C	YHR170W		YGR165W	YIL093C
YDR299W	YGR128C		YDL201W	YGL111W			YHR169W	YHR170W		YDR087C	YIL096C
YDR412W	YGR128C		YDL208W	YGL111W			YDL148C	YHR196W		YDR120C	YIL096C
YER006W	YGR128C		YDL213C	YGL111W			YDR021W	YHR196W		YER126C	YIL096C
YER126C	YGR128C		YDR087C	YGL111W			YDR339C	YHR196W		YER127W	YIL096C
YER137C	YGR128C		YDR120C	YGL111W			YDR412W	YHR196W		YGR159C	YIL096C
YGL078C	YGR128C		YDR165W	YGL111W			YGL171W	YHR196W		YHR088W	YIL096C
YGL099W	YGR128C		YDR339C	YGL111W			YGR128C	YHR196W		YGR283C	YIL110W
YGL171W	YGR128C		YDR365C	YGL111W			YGR283C	YHR196W		YBR247C	YJL010C
YGR103W	YGR128C		YDR412W	YGL111W			YHR052W	YHR196W		YCL054W	YJL010C
YBR141C	YGR145W		YDR449C	YGL111W			YHR148W	YHR196W		YDR087C	YJL010C
YCL036W	YGR145W		YER082C	YGL111W			YBL039C	YHR197W		YDR398W	YJL010C
YCR072C	YGR145W		YFL001W	YGL111W			YCL054W	YHR197W		YDR449C	YJL010C
YDR398W	YGR145W		YBR141C	YGL120C			YCL059C	YHR197W		YER082C	YJL010C
YGL120C	YGR145W		YDL111C	YGL120C			YCR057C	YHR197W		YER126C	YJL010C
YGL171W	YGR158C		YDR165W	YGL120C			YCR087C-A	YHR197W		YGL111W	YJL010C
YAL025C	YGR159C		YDR398W	YGL120C			YDL148C	YHR197W		YGR081C	YJL010C
YBR155W	YGR159C		YDR527W	YGL120C			YDL150W	YHR197W		YGR159C	YJL010C
YDR087C	YGR159C		YER082C	YGL120C			YDR021W	YHR197W		YHR169W	YJL010C
YDR299W	YGR159C		YDR322W	YGL129C			YDR412W	YHR197W		YBR154C	YJL011C
YER002W	YGR159C		YEL050C	YGL129C			YGL099W	YHR197W		YDL150W	YJL011C
YER082C	YGR159C		YDR322W	YGL143C			YGL171W	YHR197W		YBR247C	YJL033W
YER127W	YGR159C		YDR408C	YGL234W			YGR128C	YHR197W		YCL054W	YJL033W
YDR316W	YGR165W		YCL037C	YGL246C			YGR283C	YHR197W		YDL148C	YJL033W
YCL059C	YGR200C		YDR152W	YGL246C			YHR148W	YHR197W		YDL153C	YJL033W
YCR087C-A	YGR200C		YCR087C-A	YGR035C			YHR196W	YHR197W		YDL201W	YJL033W
YDR339C	YGR200C		YER137C	YGR035C			YDL031W	YIL019W		YDL208W	YJL033W
YGL099W	YGR200C		YGL234W	YGR061C			YDR398W	YIL079C		YDL213C	YJL033W
YGL171W	YGR200C		YDR322W	YGR076C			YHR169W	YIL079C		YDR087C	YJL033W
YBL039C	YGR245C		YDR337W	YGR076C			YBL039C	YIL091C		YDR120C	YJL033W
YCL054W	YGR245C		YDR347W	YGR076C			YBR247C	YIL091C		YDR165W	YJL033W
YCR057C	YGR245C		YEL050C	YGR076C			YCL054W	YIL091C		YDR365C	YJL033W
YDR087C	YGR245C		YGL129C	YGR076C			YCR057C	YIL091C		YDR412W	YJL033W
YDR299W	YGR245C		YER062C	YGR079W			YDL060W	YIL091C		YDR449C	YJL033W
YDR496C	YGR245C		YCL054W	YGR081C			YDL063C	YIL091C		YER082C	YJL033W
YER002W	YGR245C		YDL201W	YGR081C			YDR087C	YIL091C		YER126C	YJL033W
YGL029W	YGR245C		YDR087C	YGR081C			YDR101C	YIL091C		YGL111W	YJL033W
YGR159C	YGR245C		YDR165W	YGR081C			YDR299W	YIL091C		YGR103W	YJL033W
YAL025C	YGR280C		YDR449C	YGR081C			YDR449C	YIL091C		YGR159C	YJL033W
YBR155W	YGR280C		YER082C	YGR081C			YDR496C	YIL091C		YHR088W	YJL033W
YER082C	YGR280C		YER126C	YGR081C			YER126C	YIL091C		YIL019W	YJL033W
YGR159C	YGR280C		YCL037C	YGR083C			YGL029W	YIL091C		YJL010C	YJL033W
YCL059C	YGR283C		YGL129C	YGR084C			YGL078C	YIL091C		YCL054W	YJL050W
YCR087C-A	YGR283C		YDL051W	YGR090W			YGR245C	YIL091C		YDL148C	YJL050W
YDL148C	YGR283C		YDR091C	YGR090W			YHR148W	YIL091C		YDL201W	YJL050W
YER006W	YGR283C		YBL004W	YGR103W			YHR170W	YIL091C		YDR087C	YJL050W
YER137C	YGR283C		YBR061C	YGR103W			YGR165W	YIL093C		YDR120C	YJL050W
YGL099W	YGR283C		YBR247C	YGR103W			YIL091C	YIL104C		YDR165W	YJL050W
YGL171W	YGR283C		YDL148C	YGR103W			YER126C	YIR012W		YDR365C	YJL050W
YGR128C	YGR283C		YDL201W	YGR103W			YHR169W	YIR012W		YDR449C	YJL050W
YGL029W	YHR040W		YDL208W	YGR103W			YHR170W	YIR012W		YER082C	YJL050W
YBL039C	YHR052W		YDR091C	YGR103W			YIL091C	YIR012W		YER126C	YJL050W
YCR057C	YHR052W		YDR120C	YGR103W			YCR057C	YIR026C		YGL111W	YJL050W
YDL148C	YHR052W		YDR339C	YGR103W			YDL060W	YIR026C		YGR103W	YJL050W
YDL150W	YHR052W		YDR365C	YGR103W			YDR101C	YIR026C		YGR158C	YJL050W
YDR021W	YHR052W		YDR412W	YGR103W			YER126C	YIR026C		YGR159C	YJL050W
YDR412W	YHR052W		YER126C	YGR103W			YGL078C	YIR026C		YIL019W	YJL050W
YER006W	YHR052W		YFL001W	YGR103W			YHR148W	YIR026C		YJL010C	YJL050W
YER036C	YHR052W		YGL111W	YGR103W			YAL025C	YJL010C		YJL033W	YJL050W
YER137C	YHR052W		YGL202W	YGR124W			YDL063C	YJL010C		YDL045W-A	YJL063C
YGL099W	YHR052W		YBR154C	YGR128C			YDR101C	YJL010C		YDR347W	YJL063C
YGL171W	YHR052W		YDL150W	YGR128C			YDR449C	YJL010C		YHL004W	YJL063C
YGR128C	YHR052W		YDL063C	YGR138C			YDR496C	YJL010C		YBR141C	YJL069C
YGR283C	YHR052W		YBR141C	YGR145W			YER082C	YJL010C		YBR247C	YJL069C
YDR412W	YHR065C		YDR398W	YGR145W			YAL059W	YJL033W		YCL054W	YJL069C
YFL001W	YHR065C		YER082C	YGR145W			YBL039C	YJL033W		YDL208W	YJL069C
YGL171W	YHR065C		YGL120C	YGR145W			YCL054W	YJL033W		YDR087C	YJL069C
YGR123C	YHR065C		YCL054W	YGR158C			YDL031W	YJL033W		YDR398W	YJL069C
YGR158C	YHR065C		YDL014W	YGR158C			YDL060W	YJL033W		YER082C	YJL069C
YBR155W	YHR066W		YDL148C	YGR158C			YDR021W	YJL033W		YER126C	YJL069C
YER127W	YHR066W		YDL208W	YGR158C			YDR087C	YJL033W		YGL111W	YJL069C
YGR159C	YHR066W		YDL213C	YGR158C			YDR299W	YJL033W		YGL120C	YJL069C
YGR280C	YHR066W		YDR091C	YGR158C			YDR496C	YJL033W		YGR081C	YJL069C
YBR034C	YHR070W		YDR339C	YGR158C			YER006W	YJL033W		YGR159C	YJL069C
YBR141C	YHR070W		YDR412W	YGR158C			YER126C	YJL033W		YHR088W	YJL069C
YDR184C	YHR070W		YDR449C	YGR158C			YGL078C	YJL033W		YHR169W	YJL069C
YGL120C	YHR070W		YER126C	YGR158C			YHR148W	YJL033W		YJL010C	YJL069C
YHR032W	YHR070W		YGL111W	YGR158C			YHR197W	YJL033W		YJL033W	YJL069C
YBL039C	YHR085W		YGR103W	YGR158C			YIL019W	YJL033W		YJL050W	YJL069C
YDR021W	YHR085W		YCL054W	YGR159C			YIR026C	YJL033W		YJL063C	YJL096W
YDR087C	YHR085W		YDL201W	YGR159C			YAL059W	YJL050W		YBR247C	YJL109C
YDR299W	YHR085W		YDL208W	YGR159C			YBL039C	YJL050W		YCL054W	YJL109C
YER002W	YHR085W		YDR087C	YGR159C			YBR247C	YJL050W		YDR087C	YJL109C
YER126C	YHR085W		YDR120C	YGR159C			YCL054W	YJL050W		YDR398W	YJL109C
YER127W	YHR085W		YDR165W	YGR159C			YCR057C	YJL050W		YDR449C	YJL109C
YGR159C	YHR085W		YDR398W	YGR159C			YDL060W	YJL050W		YER126C	YJL109C
YGR245C	YHR085W		YDR449C	YGR159C			YDL063C	YJL050W		YGR159C	YJL109C
YER127W	YHR088W		YER082C	YGR159C			YDL201W	YJL050W		YJL010C	YJL109C
YHR085W	YHR088W		YER126C	YGR159C			YDR101C	YJL050W		YJL033W	YJL109C
YDR091C	YHR089C		YER127W	YGR159C			YDR496C	YJL050W		YCR072C	YJL122W
YGR123C	YHR089C		YGL111W	YGR159C			YER126C	YJL050W		YDL060W	YJL122W
YGR123C	YHR128W		YGR081C	YGR159C			YGL078C	YJL050W		YDR324C	YJL122W
YHR065C	YHR128W		YDR347W	YGR165W			YGL111W	YJL050W		YGL029W	YJL122W
YHR089C	YHR128W		YEL050C	YGR165W			YIR026C	YJL050W		YGL078C	YJL122W
YER015W	YHR137W		YGR076C	YGR165W			YAL025C	YJL069C		YGR280C	YJL122W
YBL039C	YHR148W		YBR154C	YGR200C			YBR155W	YJL069C		YHR148W	YJL122W
YCL054W	YHR148W		YDL150W	YGR200C			YDR087C	YJL069C		YIL091C	YJL122W
YDL060W	YHR148W		YGR128C	YGR200C			YDR299W	YJL069C		YCL054W	YJL125C
YDL150W	YHR148W		YBL081W	YGR208W			YDR496C	YJL069C		YDL201W	YJL125C
YDL201W	YHR148W		YBR084W	YGR208W			YER082C	YJL069C		YDR165W	YJL125C
YDR021W	YHR148W		YFR009W	YGR208W			YGR159C	YJL069C		YDR449C	YJL125C
YDR087C	YHR148W		YDR361C	YGR245C			YGR245C	YJL069C		YER082C	YJL125C
YDR120C	YHR148W		YBR267W	YGR280C			YHR085W	YJL069C		YER126C	YJL125C
YDR299W	YHR148W		YCR072C	YGR280C			YHR169W	YJL069C		YJL010C	YJL125C
YDR449C	YHR148W		YDR021W	YGR280C			YDL063C	YJL109C		YJL050W	YJL125C
YDR496C	YHR148W		YDR324C	YGR280C			YDR101C	YJL109C		YJL069C	YJL125C
YER002W	YHR148W		YER002W	YGR280C			YJL010C	YJL109C		YBR247C	YJR041C
YER006W	YHR148W		YGL029W	YGR280C			YJL050W	YJL109C		YCL054W	YJR041C
YER036C	YHR148W		YGL078C	YGR280C			YAL025C	YJL122W		YDR091C	YJR041C
YER126C	YHR148W		YER036C	YGR283C			YAL059W	YJL122W		YJL033W	YJR041C
YGL078C	YHR148W		YDL202W	YHL004W			YBL039C	YJL122W		YJL050W	YJR041C
YGL111W	YHR148W		YCL037C	YHL011C			YCL054W	YJL122W		YJL109C	YJR041C
YGL171W	YHR148W		YER007C-A	YHL011C			YCR057C	YJL122W		YGR128C	YJR063W
YGR128C	YHR148W		YGR173W	YHL011C			YDL063C	YJL122W		YHR196W	YJR063W
YGR159C	YHR148W		YGR171C	YHR011W			YDL201W	YJL122W		YJL011C	YJR063W
YGR245C	YHR148W		YGR124W	YHR019C			YDR087C	YJL122W		YJL025W	YJR063W
YHR052W	YHR148W		YDL045W-A	YHR038W			YDR101C	YJL122W		YBR267W	YKL009W
YHR085W	YHR148W		YGL129C	YHR038W			YDR299W	YJL122W		YDL060W	YKL009W
YAL025C	YHR169W		YHR011W	YHR038W			YDR449C	YJL122W		YDR021W	YKL009W
YBR155W	YHR169W		YCL054W	YHR040W			YDR465C	YJL122W		YGL029W	YKL009W
YBR271W	YHR169W		YDR087C	YHR040W			YDR496C	YJL122W		YGL078C	YKL009W
YDR398W	YHR169W		YDR165W	YHR040W			YER082C	YJL122W		YGR280C	YKL009W
YER082C	YHR169W		YDR398W	YHR040W			YER126C	YJL122W		YHR148W	YKL009W
YGL029W	YHR169W		YER082C	YHR040W			YGL078C	YJL122W		YIL091C	YKL009W
YGR159C	YHR169W		YER126C	YHR040W			YGR159C	YJL122W		YJL122W	YKL009W
YGR280C	YHR169W		YER127W	YHR040W			YHR148W	YJL122W		YGR103W	YKL014C
YHR040W	YHR169W		YGR081C	YHR040W			YIR012W	YJL122W		YCL059C	YKL021C
YAL025C	YHR170W		YGR159C	YHR040W			YIR026C	YJL122W		YER002W	YKL021C
YDL063C	YHR170W		YCL059C	YHR065C			YJL010C	YJL122W		YGL078C	YKL021C
YDR165W	YHR170W		YDL060W	YHR065C			YJL050W	YJL122W		YJL122W	YKL021C
YDR496C	YHR170W		YEL026W	YHR065C			YJL069C	YJL122W		YCR072C	YKL078W
YER049W	YHR170W		YER002W	YHR065C			YJL050W	YJR041C		YDL060W	YKL078W
YER082C	YHR170W		YGL078C	YHR065C			YAL025C	YJR063W		YDR021W	YKL078W
YFL023W	YHR170W		YGR162W	YHR065C			YBL039C	YJR063W		YDR324C	YKL078W
YGL029W	YHR170W		YFL023W	YHR066W			YCL054W	YJR063W		YGL078C	YKL078W
YGL078C	YHR170W		YBR141C	YHR070W			YCR057C	YJR063W		YHR148W	YKL078W
YHR169W	YHR170W		YDR165W	YHR070W			YDL063C	YJR063W		YIL091C	YKL078W
YDL148C	YHR196W		YDR398W	YHR070W			YDR101C	YJR063W		YJL122W	YKL078W
YDR021W	YHR196W		YER082C	YHR070W			YDR299W	YJR063W		YKL009W	YKL078W
YDR339C	YHR196W		YGL120C	YHR070W			YDR449C	YJR063W		YCL059C	YKL082C
YDR412W	YHR196W		YGR145W	YHR070W			YDR496C	YJR063W		YER002W	YKL082C
YGL171W	YHR196W		YGR159C	YHR070W			YER126C	YJR063W		YGL029W	YKL082C
YGR128C	YHR196W		YHR040W	YHR070W			YGL029W	YJR063W		YGL078C	YKL082C
YGR283C	YHR196W		YDL031W	YHR085W			YGL078C	YJR063W		YGR280C	YKL082C
YHR052W	YHR196W		YFL023W	YHR085W			YGR159C	YJR063W		YHR065C	YKL082C
YHR148W	YHR196W		YHR066W	YHR085W			YHR085W	YJR063W		YKL009W	YKL082C
YBL039C	YHR197W		YDL014W	YHR088W			YHR148W	YJR063W		YKL021C	YKL082C
YCL054W	YHR197W		YDL213C	YHR088W			YHR170W	YJR063W		YBR142W	YKL099C
YCL059C	YHR197W		YDR087C	YHR088W			YIL091C	YJR063W		YDL060W	YKL099C
YCR057C	YHR197W		YDR120C	YHR088W			YIR012W	YJR063W		YDR324C	YKL099C
YCR087C-A	YHR197W		YER126C	YHR088W			YJL010C	YJR063W		YGL029W	YKL099C
YDL148C	YHR197W		YER127W	YHR088W			YJL069C	YJR063W		YGL078C	YKL099C
YDL150W	YHR197W		YGR159C	YHR088W			YJL122W	YJR063W		YGR280C	YKL099C
YDR021W	YHR197W		YHR040W	YHR088W			YAL025C	YKL009W		YIL091C	YKL099C
YDR412W	YHR197W		YDL201W	YHR089C			YBL039C	YKL009W		YJL122W	YKL099C
YER036C	YHR197W		YDR091C	YHR089C			YBR155W	YKL009W		YKL009W	YKL099C
YER137C	YHR197W		YDR339C	YHR089C			YDR087C	YKL009W		YKL078W	YKL099C
YGL099W	YHR197W		YDR412W	YHR089C			YDR165W	YKL009W		YJL063C	YKL138C
YGL171W	YHR197W		YFL001W	YHR089C			YDR299W	YKL009W		YAL059W	YKL143W
YGR128C	YHR197W		YGR090W	YHR089C			YDR496C	YKL009W		YDR299W	YKL143W
YGR283C	YHR197W		YGR103W	YHR089C			YER082C	YKL009W		YDR496C	YKL143W
YHR148W	YHR197W		YGR158C	YHR089C			YGL029W	YKL009W		YKL138C	YKL170W
YHR196W	YHR197W		YDL150W	YHR128W			YGR159C	YKL009W		YBR247C	YKL172W
YDL031W	YIL019W		YGL246C	YHR128W			YGR245C	YKL009W		YCL054W	YKL172W
YBR141C	YIL079C		YER015W	YHR137W			YHR066W	YKL009W		YCR047C	YKL172W
YBR271W	YIL079C		YHR040W	YHR143W-A			YHR085W	YKL009W		YDL014W	YKL172W
YDR184C	YIL079C		YBR267W	YHR148W			YHR148W	YKL009W		YDL148C	YKL172W
YDR398W	YIL079C		YDL060W	YHR148W			YHR169W	YKL009W		YDL153C	YKL172W
YGL120C	YIL079C		YDR021W	YHR148W			YIL091C	YKL009W		YDL201W	YKL172W
YHR070W	YIL079C		YEL026W	YHR148W			YIR012W	YKL009W		YDL208W	YKL172W
YHR169W	YIL079C		YER002W	YHR148W			YJL069C	YKL009W		YDL213C	YKL172W
YBL039C	YIL091C		YGL029W	YHR148W			YJL122W	YKL009W		YDR087C	YKL172W
YBR247C	YIL091C		YGL078C	YHR148W			YJR063W	YKL009W		YDR120C	YKL172W
YCL054W	YIL091C		YGR280C	YHR148W			YDR101C	YKL021C		YDR412W	YKL172W
YCR057C	YIL091C		YHR065C	YHR148W			YGL078C	YKL021C		YDR449C	YKL172W
YDL060W	YIL091C		YBR141C	YHR169W			YGL111W	YKL021C		YER082C	YKL172W
YDL063C	YIL091C		YBR247C	YHR169W			YJL050W	YKL021C		YER126C	YKL172W
YDR087C	YIL091C		YCL054W	YHR169W			YAL025C	YKL078W		YER127W	YKL172W
YDR101C	YIL091C		YDR087C	YHR169W			YBR155W	YKL078W		YGL111W	YKL172W
YDR299W	YIL091C		YDR398W	YHR169W			YDR087C	YKL078W		YGR103W	YKL172W
YDR449C	YIL091C		YDR449C	YHR169W			YER082C	YKL078W		YGR159C	YKL172W
YDR496C	YIL091C		YER082C	YHR169W			YGR159C	YKL078W		YHR088W	YKL172W
YER049W	YIL091C		YER126C	YHR169W			YHR066W	YKL078W		YIL019W	YKL172W
YER126C	YIL091C		YER127W	YHR169W			YHR169W	YKL078W		YIL096C	YKL172W
YGL029W	YIL091C		YGR081C	YHR169W			YJL069C	YKL078W		YJL010C	YKL172W
YGL078C	YIL091C		YGR145W	YHR169W			YJL122W	YKL078W		YJL033W	YKL172W
YGR245C	YIL091C		YGR159C	YHR169W			YKL009W	YKL078W		YJL050W	YKL172W
YHR148W	YIL091C		YDR361C	YHR170W			YCL054W	YKL082C		YJL069C	YKL172W
YHR170W	YIL091C		YGR245C	YHR170W			YDR087C	YKL082C		YJL063C	YKR006C
YDR316W	YIL093C		YBR154C	YHR196W			YDR299W	YKL082C		YKL138C	YKR006C
YGR165W	YIL093C		YCL037C	YHR196W			YDR496C	YKL082C		YAL054C	YKR009C
YDR316W	YIL098C		YDL014W	YHR196W			YER126C	YKL082C		YBR247C	YKR024C
YBL081W	YIL103W		YDL150W	YHR196W			YJL033W	YKL082C		YCL054W	YKR024C
YDR412W	YIL103W		YGR128C	YHR196W			YAL025C	YKL099C		YDR087C	YKR024C
YFL001W	YIL103W		YGR200C	YHR196W			YDR398W	YKL099C		YDR398W	YKR024C
YHR065C	YIL103W		YHR128W	YHR196W			YER082C	YKL099C		YDR449C	YKR024C
YAL025C	YIL104C		YBR247C	YIL019W			YBL039C	YKL172W		YER082C	YKR024C
YBR247C	YIL104C		YCL054W	YIL019W			YCR057C	YKL172W		YER126C	YKR024C
YCL054W	YIL104C		YDL148C	YIL019W			YDL150W	YKL172W		YER127W	YKR024C
YCR057C	YIL104C		YDL153C	YIL019W			YDR021W	YKL172W		YGL111W	YKR024C
YDL063C	YIL104C		YDL201W	YIL019W			YDR299W	YKL172W		YGL120C	YKR024C
YDR101C	YIL104C		YDL213C	YIL019W			YER126C	YKL172W		YGR159C	YKR024C
YDR165W	YIL104C		YDR087C	YIL019W			YHR148W	YKL172W		YHR169W	YKR024C
YDR496C	YIL104C		YDR120C	YIL019W			YJL033W	YKL172W		YJL010C	YKR024C
YER049W	YIL104C		YDR412W	YIL019W			YJR063W	YKL172W		YJL033W	YKR024C
YER082C	YIL104C		YER126C	YIL019W			YKL143W	YKL172W		YJL050W	YKR024C
YIL091C	YIL104C		YFR001W	YIL019W			YAL025C	YKR024C		YJL069C	YKR024C
YAL025C	YIR012W		YGL111W	YIL019W			YBR155W	YKR024C		YJL109C	YKR024C
YDR165W	YIR012W		YGR103W	YIL019W			YDR087C	YKR024C		YJL125C	YKR024C
YDR361C	YIR012W		YGR158C	YIL019W			YDR496C	YKR024C		YKL172W	YKR024C
YER049W	YIR012W		YGL068W	YIL070C			YER082C	YKR024C		YBR247C	YKR060W
YER082C	YIR012W		YDL111C	YIL079C			YGL029W	YKR024C		YCL054W	YKR060W
YER126C	YIR012W		YGR095C	YIL079C			YGR159C	YKR024C		YDL208W	YKR060W
YFL023W	YIR012W		YBR267W	YIL091C			YHR066W	YKR024C		YDR087C	YKR060W
YGL029W	YIR012W		YDL060W	YIL091C			YHR169W	YKR024C		YDR398W	YKR060W
YGR159C	YIR012W		YDR021W	YIL091C			YJL010C	YKR024C		YDR449C	YKR060W
YHR169W	YIR012W		YER002W	YIL091C			YJL069C	YKR024C		YER082C	YKR060W
YHR170W	YIR012W		YGL029W	YIL091C			YKL009W	YKR024C		YGL111W	YKR060W
YIL091C	YIR012W		YGL078C	YIL091C			YKL078W	YKR024C		YGR081C	YKR060W
YAL025C	YIR026C		YGR280C	YIL091C			YKL099C	YKR024C		YHR169W	YKR060W
YAL059W	YIR026C		YHR065C	YIL091C			YAL025C	YKR060W		YJL010C	YKR060W
YBL039C	YIR026C		YHR148W	YIL091C			YBR247C	YKR060W		YJL033W	YKR060W
YCL054W	YIR026C		YDR337W	YIL093C			YCL054W	YKR060W		YJL109C	YKR060W
YCR057C	YIR026C		YDR347W	YIL093C			YDL063C	YKR060W		YJL125C	YKR060W
YDL060W	YIR026C		YEL050C	YIL093C			YDR087C	YKR060W		YKL172W	YKR060W
YDL063C	YIR026C		YGR076C	YIL093C			YDR101C	YKR060W		YKR024C	YKR060W
YDL201W	YIR026C		YGR165W	YIL093C			YDR299W	YKR060W		YBR247C	YKR081C
YDR087C	YIR026C		YDR087C	YIL096C			YDR449C	YKR060W		YDL148C	YKR081C
YDR101C	YIR026C		YDR120C	YIL096C			YDR496C	YKR060W		YDL153C	YKR081C
YDR165W	YIR026C		YER126C	YIL096C			YER082C	YKR060W		YDL201W	YKR081C
YDR299W	YIR026C		YER127W	YIL096C			YGL078C	YKR060W		YDL208W	YKR081C
YDR496C	YIR026C		YGR159C	YIL096C			YHR169W	YKR060W		YDR120C	YKR081C
YER049W	YIR026C		YHR088W	YIL096C			YJL010C	YKR060W		YDR165W	YKR081C
YER082C	YIR026C		YCL037C	YIL103W			YKL009W	YKR060W		YDR398W	YKR081C
YER126C	YIR026C		YDR152W	YIL103W			YKL099C	YKR060W		YDR412W	YKR081C
YGL078C	YIR026C		YGR123C	YIL103W			YKR024C	YKR060W		YDR449C	YKR081C
YHR148W	YIR026C		YHL011C	YIL103W			YAL025C	YKR081C		YER082C	YKR081C
YIL104C	YIR026C		YDL031W	YIL104C			YAL059W	YKR081C		YGR159C	YKR081C
YAL025C	YJL010C		YFL023W	YIL104C			YBL039C	YKR081C		YHR169W	YKR081C
YDL063C	YJL010C		YHR085W	YIL104C			YBR247C	YKR081C		YIL019W	YKR081C
YDR101C	YJL010C		YGR283C	YIL110W			YBR267W	YKR081C		YJL010C	YKR081C
YDR165W	YJL010C		YGR236C	YIL136W			YCR057C	YKR081C		YJL033W	YKR081C
YDR449C	YJL010C		YHR068W	YIL145C			YDL060W	YKR081C		YJL050W	YKR081C
YDR496C	YJL010C		YFL002C	YIR012W			YDL063C	YKR081C		YJL069C	YKR081C
YER082C	YJL010C		YFL023W	YIR012W			YDL150W	YKR081C		YJL109C	YKR081C
YFL023W	YJL010C		YHR066W	YIR012W			YDL201W	YKR081C		YJL125C	YKR081C
YAL025C	YJL025W		YHR085W	YIR012W			YDR165W	YKR081C		YJR041C	YKR081C
YAL059W	YJL033W		YIL104C	YIR012W			YDR299W	YKR081C		YKR024C	YKR081C
YBL039C	YJL033W		YEL057C	YIR016W			YER082C	YKR081C		YKR060W	YKR081C
YCL054W	YJL033W		YBR247C	YJL010C			YGL029W	YKR081C		YDR322W	YKR085C
YDL031W	YJL033W		YCL054W	YJL010C			YGL078C	YKR081C		YEL050C	YKR085C
YDL060W	YJL033W		YDL036C	YJL010C			YHR148W	YKR081C		YDR101C	YKR092C
YDR021W	YJL033W		YDL201W	YJL010C			YHR170W	YKR081C		YDR496C	YKR092C
YDR087C	YJL033W		YDR087C	YJL010C			YIL091C	YKR081C		YGR245C	YKR092C
YDR299W	YJL033W		YDR165W	YJL010C			YIR026C	YKR081C		YHR170W	YKR092C
YDR496C	YJL033W		YDR398W	YJL010C			YJL010C	YKR081C		YHR197W	YKR092C
YER006W	YJL033W		YDR412W	YJL010C			YJL033W	YKR081C		YDL031W	YLL008W
YER126C	YJL033W		YDR449C	YJL010C			YJL050W	YKR081C		YBR267W	YLL011W
YGL078C	YJL033W		YER082C	YJL010C			YJL069C	YKR081C		YCR072C	YLL011W
YHR148W	YJL033W		YER126C	YJL010C			YJL122W	YKR081C		YDL060W	YLL011W
YHR197W	YJL033W		YFL001W	YJL010C			YJR063W	YKR081C		YDR021W	YLL011W
YIL019W	YJL033W		YGL111W	YJL010C			YKR024C	YKR081C		YDR324C	YLL011W
YIR026C	YJL033W		YGR081C	YJL010C			YKR060W	YKR081C		YGL029W	YLL011W
YAL059W	YJL050W		YGR159C	YJL010C			YAL025C	YKR092C		YGL078C	YLL011W
YBL039C	YJL050W		YHR169W	YJL010C			YBL039C	YKR092C		YHR065C	YLL011W
YBR247C	YJL050W		YBR154C	YJL011C			YDR496C	YKR092C		YHR148W	YLL011W
YCL037C	YJL050W		YCL037C	YJL011C			YGR159C	YKR092C		YIL091C	YLL011W
YCL054W	YJL050W		YDL014W	YJL011C			YHR169W	YKR092C		YJL122W	YLL011W
YCR057C	YJL050W		YDL150W	YJL011C			YJL069C	YKR092C		YKL009W	YLL011W
YDL060W	YJL050W		YGR128C	YJL011C			YJL122W	YKR092C		YKL021C	YLL011W
YDL063C	YJL050W		YGR200C	YJL011C			YKL009W	YKR092C		YKL078W	YLL011W
YDL201W	YJL050W		YHR196W	YJL011C			YKR081C	YKR092C		YKL082C	YLL011W
YDR101C	YJL050W		YGL120C	YJL025W			YAL025C	YLL008W		YKL099C	YLL011W
YDR496C	YJL050W		YHR040W	YJL025W			YBL039C	YLL008W		YDR101C	YLL034C
YER126C	YJL050W		YBR247C	YJL033W			YCL054W	YLL008W		YER006W	YLL034C
YGL078C	YJL050W		YCL054W	YJL033W			YCR057C	YLL008W		YGR245C	YLL034C
YGL111W	YJL050W		YCR047C	YJL033W			YDR021W	YLL008W		YHR170W	YLL034C
YIR026C	YJL050W		YDL148C	YJL033W			YDR087C	YLL008W		YHR197W	YLL034C
YAL025C	YJL069C		YDL153C	YJL033W			YDR165W	YLL008W		YDR087C	YLR002C
YBR155W	YJL069C		YDL201W	YJL033W			YDR299W	YLL008W		YDR412W	YLR002C
YDR087C	YJL069C		YDL208W	YJL033W			YDR449C	YLL008W		YER126C	YLR002C
YDR165W	YJL069C		YDL213C	YJL033W			YDR496C	YLL008W		YHR196W	YLR002C
YDR299W	YJL069C		YDR087C	YJL033W			YER082C	YLL008W		YJL010C	YLR002C
YDR496C	YJL069C		YDR120C	YJL033W			YER126C	YLL008W		YJL033W	YLR002C
YER002W	YJL069C		YDR165W	YJL033W			YGL078C	YLL008W		YJR041C	YLR002C
YER082C	YJL069C		YDR339C	YJL033W			YGR159C	YLL008W		YBR142W	YLR009W
YFL023W	YJL069C		YDR365C	YJL033W			YGR245C	YLL008W		YBR267W	YLR009W
YGL029W	YJL069C		YDR412W	YJL033W			YGR280C	YLL008W		YCR072C	YLR009W
YGR159C	YJL069C		YDR449C	YJL033W			YHR148W	YLL008W		YDL060W	YLR009W
YGR245C	YJL069C		YER082C	YJL033W			YIL091C	YLL008W		YDR021W	YLR009W
YGR280C	YJL069C		YER126C	YJL033W			YJL010C	YLL008W		YDR324C	YLR009W
YHR040W	YJL069C		YFL001W	YJL033W			YJL069C	YLL008W		YER002W	YLR009W
YHR085W	YJL069C		YGL111W	YJL033W			YJL122W	YLL008W		YGL029W	YLR009W
YHR169W	YJL069C		YGR103W	YJL033W			YKL009W	YLL008W		YGL078C	YLR009W
YDL063C	YJL109C		YGR158C	YJL033W			YKL078W	YLL008W		YGR280C	YLR009W
YDR101C	YJL109C		YGR159C	YJL033W			YKL082C	YLL008W		YHR148W	YLR009W
YJL010C	YJL109C		YHR040W	YJL033W			YKL172W	YLL008W		YIL091C	YLR009W
YJL050W	YJL109C		YHR088W	YJL033W			YKR024C	YLL008W		YJL122W	YLR009W
YAL025C	YJL122W		YIL019W	YJL033W			YKR060W	YLL008W		YKL009W	YLR009W
YAL059W	YJL122W		YJL010C	YJL033W			YKR092C	YLL008W		YKL021C	YLR009W
YBL039C	YJL122W		YCL054W	YJL050W			YAL025C	YLL011W		YKL078W	YLR009W
YCL054W	YJL122W		YDL148C	YJL050W			YBR155W	YLL011W		YKL082C	YLR009W
YCR057C	YJL122W		YDL201W	YJL050W			YDR087C	YLL011W		YKL099C	YLR009W
YDL063C	YJL122W		YDL208W	YJL050W			YDR299W	YLL011W		YLL011W	YLR009W
YDL201W	YJL122W		YDL213C	YJL050W			YDR449C	YLL011W		YDR087C	YLR051C
YDR087C	YJL122W		YDR087C	YJL050W			YDR496C	YLL011W		YDR398W	YLR051C
YDR101C	YJL122W		YDR120C	YJL050W			YER082C	YLL011W		YDR449C	YLR051C
YDR165W	YJL122W		YDR165W	YJL050W			YER126C	YLL011W		YER082C	YLR051C
YDR299W	YJL122W		YDR365C	YJL050W			YGL029W	YLL011W		YER126C	YLR051C
YDR449C	YJL122W		YDR412W	YJL050W			YGR159C	YLL011W		YER127W	YLR051C
YDR465C	YJL122W		YDR449C	YJL050W			YGR245C	YLL011W		YGR081C	YLR051C
YDR496C	YJL122W		YER082C	YJL050W			YHR085W	YLL011W		YHR088W	YLR051C
YER002W	YJL122W		YER126C	YJL050W			YHR148W	YLL011W		YHR169W	YLR051C
YER049W	YJL122W		YFL001W	YJL050W			YHR169W	YLL011W		YJL010C	YLR051C
YER082C	YJL122W		YGL111W	YJL050W			YHR170W	YLL011W		YKR060W	YLR051C
YER126C	YJL122W		YGR103W	YJL050W			YIL091C	YLL011W		YKR081C	YLR051C
YGL078C	YJL122W		YGR158C	YJL050W			YIR012W	YLL011W		YBR141C	YLR063W
YGR159C	YJL122W		YGR159C	YJL050W			YJL010C	YLL011W		YCL054W	YLR068W
YHR148W	YJL122W		YIL019W	YJL050W			YJL069C	YLL011W		YIL019W	YLR068W
YIR012W	YJL122W		YJL010C	YJL050W			YJL122W	YLL011W		YKL172W	YLR068W
YIR026C	YJL122W		YJL033W	YJL050W			YJR063W	YLL011W		YKR060W	YLR068W
YJL010C	YJL122W		YCR024C	YJL063C			YKL009W	YLL011W		YKR081C	YLR068W
YJL050W	YJL122W		YDL045W-A	YJL063C			YKL078W	YLL011W		YLR051C	YLR068W
YJL069C	YJL122W		YDR347W	YJL063C			YKR024C	YLL011W		YBL035C	YLR103C
YCL037C	YJR041C		YHL004W	YJL063C			YKR060W	YLL011W		YDL003W	YLR103C
YJL050W	YJR041C		YBR141C	YJL069C			YKR081C	YLL011W		YDL164C	YLR103C
YAL025C	YJR047C		YBR247C	YJL069C			YLL008W	YLL011W		YER070W	YLR103C
YDR398W	YJR047C		YCL054W	YJL069C			YBL039C	YLL034C		YBR267W	YLR129W
YER082C	YJR047C		YDL036C	YJL069C			YCL054W	YLL034C		YCL059C	YLR129W
YAL025C	YJR063W		YDL201W	YJL069C			YCR057C	YLL034C		YDL060W	YLR129W
YBL039C	YJR063W		YDL208W	YJL069C			YDL031W	YLL034C		YGL078C	YLR129W
YCL054W	YJR063W		YDL213C	YJL069C			YDL060W	YLL034C		YHR065C	YLR129W
YCR057C	YJR063W		YDR087C	YJL069C			YDL063C	YLL034C		YHR148W	YLR129W
YDL063C	YJR063W		YDR120C	YJL069C			YDR021W	YLL034C		YIL091C	YLR129W
YDR087C	YJR063W		YDR165W	YJL069C			YDR087C	YLL034C		YJL122W	YLR129W
YDR101C	YJR063W		YDR398W	YJL069C			YDR101C	YLL034C		YKL021C	YLR129W
YDR165W	YJR063W		YER082C	YJL069C			YDR299W	YLL034C		YKL099C	YLR129W
YDR299W	YJR063W		YER126C	YJL069C			YDR496C	YLL034C		YLL011W	YLR129W
YDR449C	YJR063W		YGL111W	YJL069C			YER126C	YLL034C		YLR009W	YLR129W
YDR496C	YJR063W		YGL120C	YJL069C			YGL078C	YLL034C		YDL051W	YLR175W
YER002W	YJR063W		YGR081C	YJL069C			YGR245C	YLL034C		YDL201W	YLR175W
YER049W	YJR063W		YGR159C	YJL069C			YHR148W	YLL034C		YDR091C	YLR175W
YER082C	YJR063W		YHR040W	YJL069C			YIL091C	YLL034C		YDR412W	YLR175W
YER126C	YJR063W		YHR070W	YJL069C			YJL033W	YLL034C		YDR449C	YLR175W
YGL029W	YJR063W		YHR088W	YJL069C			YJL050W	YLL034C		YER126C	YLR175W
YGL078C	YJR063W		YHR169W	YJL069C			YJL122W	YLL034C		YGL111W	YLR175W
YGR159C	YJR063W		YJL010C	YJL069C			YJR063W	YLL034C		YGR159C	YLR175W
YGR245C	YJR063W		YJL033W	YJL069C			YKL172W	YLL034C		YJL050W	YLR175W
YHR085W	YJR063W		YJL050W	YJL069C			YLL008W	YLL034C		YJL109C	YLR175W
YHR148W	YJR063W		YJL063C	YJL096W			YAL025C	YLR009W		YLR002C	YLR175W
YHR170W	YJR063W		YBR247C	YJL109C			YDL063C	YLR009W		YCL054W	YLR186W
YIL091C	YJR063W		YCL054W	YJL109C			YDR087C	YLR009W		YDL148C	YLR186W
YIL104C	YJR063W		YDR087C	YJL109C			YDR101C	YLR009W		YDL208W	YLR186W
YIR012W	YJR063W		YDR398W	YJL109C			YDR165W	YLR009W		YDR087C	YLR186W
YIR026C	YJR063W		YDR412W	YJL109C			YDR299W	YLR009W		YDR339C	YLR186W
YJL010C	YJR063W		YDR449C	YJL109C			YDR361C	YLR009W		YDR398W	YLR186W
YJL069C	YJR063W		YER126C	YJL109C			YDR398W	YLR009W		YDR449C	YLR186W
YJL122W	YJR063W		YGL111W	YJL109C			YDR496C	YLR009W		YER082C	YLR186W
YAL025C	YKL009W		YGR159C	YJL109C			YER002W	YLR009W		YER126C	YLR186W
YBL039C	YKL009W		YJL010C	YJL109C			YER082C	YLR009W		YER127W	YLR186W
YBR155W	YKL009W		YJL033W	YJL109C			YER126C	YLR009W		YGR081C	YLR186W
YDR087C	YKL009W		YCR072C	YJL122W			YGL029W	YLR009W		YGR158C	YLR186W
YDR165W	YKL009W		YDL060W	YJL122W			YGL078C	YLR009W		YGR159C	YLR186W
YDR299W	YKL009W		YDR021W	YJL122W			YGR159C	YLR009W		YHR169W	YLR186W
YDR496C	YKL009W		YDR324C	YJL122W			YGR280C	YLR009W		YJL010C	YLR186W
YER002W	YKL009W		YEL026W	YJL122W			YHR169W	YLR009W		YJL069C	YLR186W
YER082C	YKL009W		YER002W	YJL122W			YHR170W	YLR009W		YJL109C	YLR186W
YGL029W	YKL009W		YGL029W	YJL122W			YIL091C	YLR009W		YKL172W	YLR186W
YGR159C	YKL009W		YGL078C	YJL122W			YIR026C	YLR009W		YKR060W	YLR186W
YGR245C	YKL009W		YGR280C	YJL122W			YJL010C	YLR009W		YKR081C	YLR186W
YHR066W	YKL009W		YHR065C	YJL122W			YJL069C	YLR009W		YLR051C	YLR186W
YHR085W	YKL009W		YHR148W	YJL122W			YJL122W	YLR009W		YLR175W	YLR186W
YHR148W	YKL009W		YIL091C	YJL122W			YJR063W	YLR009W		YBR247C	YLR196W
YHR169W	YKL009W		YCL054W	YJL125C			YKL009W	YLR009W		YCL054W	YLR196W
YIL091C	YKL009W		YDL201W	YJL125C			YKL078W	YLR009W		YDL201W	YLR196W
YIR012W	YKL009W		YDR087C	YJL125C			YKR024C	YLR009W		YDL208W	YLR196W
YJL069C	YKL009W		YDR165W	YJL125C			YKR060W	YLR009W		YDR087C	YLR196W
YJL122W	YKL009W		YDR449C	YJL125C			YKR081C	YLR009W		YDR120C	YLR196W
YJR063W	YKL009W		YER082C	YJL125C			YKR092C	YLR009W		YDR165W	YLR196W
YJR097W	YKL009W		YER126C	YJL125C			YLL008W	YLR009W		YDR365C	YLR196W
YCL037C	YKL021C		YGR081C	YJL125C			YLL011W	YLR009W		YDR398W	YLR196W
YDR101C	YKL021C		YGR159C	YJL125C			YBR141C	YLR063W		YDR412W	YLR196W
YGL078C	YKL021C		YHR088W	YJL125C			YCL054W	YLR068W		YDR449C	YLR196W
YGL111W	YKL021C		YJL010C	YJL125C			YJL122W	YLR068W		YER082C	YLR196W
YJL050W	YKL021C		YJL050W	YJL125C			YKL082C	YLR068W		YER126C	YLR196W
YAL025C	YKL029C		YJL069C	YJL125C			YKR060W	YLR068W		YGL111W	YLR196W
YDR165W	YKL029C		YAL025C	YJL198W			YKR081C	YLR068W		YGR103W	YLR196W
YDR465C	YKL029C		YHR032W	YJL198W			YGR280C	YLR074C		YGR158C	YLR196W
YDR496C	YKL029C		YBR143C	YJR014W			YBR247C	YLR129W		YGR159C	YLR196W
YER049W	YKL029C		YDR266C	YJR014W			YCL054W	YLR129W		YHR169W	YLR196W
YER082C	YKL029C		YBR247C	YJR041C			YDL060W	YLR129W		YIL019W	YLR196W
YGR159C	YKL029C		YCL054W	YJR041C			YDL063C	YLR129W		YJL010C	YLR196W
YGR280C	YKL029C		YDL150W	YJR041C			YDR101C	YLR129W		YJL033W	YLR196W
YIR026C	YKL029C		YDL201W	YJR041C			YGL078C	YLR129W		YJL050W	YLR196W
YJL069C	YKL029C		YDL208W	YJR041C			YJL050W	YLR129W		YJL069C	YLR196W
YJL122W	YKL029C		YDR037W	YJR041C			YLL034C	YLR129W		YJL109C	YLR196W
YJR047C	YKL029C		YDR091C	YJR041C			YEL026W	YLR175W		YJL125C	YLR196W
YJR063W	YKL029C		YDR165W	YJR041C			YBL039C	YLR186W		YJR041C	YLR196W
YAL025C	YKL078W		YDR365C	YJR041C			YDR087C	YLR186W		YKL172W	YLR196W
YBR155W	YKL078W		YDR412W	YJR041C			YDR165W	YLR186W		YKR024C	YLR196W
YDR087C	YKL078W		YDR449C	YJR041C			YDR299W	YLR186W		YKR081C	YLR196W
YER002W	YKL078W		YER126C	YJR041C			YDR449C	YLR186W		YLR002C	YLR196W
YER082C	YKL078W		YFL001W	YJR041C			YDR496C	YLR186W		YLR051C	YLR196W
YGR159C	YKL078W		YGL111W	YJR041C			YER082C	YLR186W		YLR175W	YLR196W
YGR280C	YKL078W		YGR103W	YJR041C			YER126C	YLR186W		YLR186W	YLR196W
YHR066W	YKL078W		YHR089C	YJR041C			YGL078C	YLR186W		YDL060W	YLR197W
YHR169W	YKL078W		YJL033W	YJR041C			YHR148W	YLR186W		YEL026W	YLR197W
YJL069C	YKL078W		YJL050W	YJR041C			YIL091C	YLR186W		YGL078C	YLR197W
YJL122W	YKL078W		YJL109C	YJR041C			YJL010C	YLR186W		YHR065C	YLR197W
YKL009W	YKL078W		YJL125C	YJR041C			YJL069C	YLR186W		YHR148W	YLR197W
YKL029C	YKL078W		YBR271W	YJR047C			YJL122W	YLR186W		YKL021C	YLR197W
YBL039C	YKL082C		YCL037C	YJR063W			YJR063W	YLR186W		YLR009W	YLR197W
YCL054W	YKL082C		YDL150W	YJR063W			YKL009W	YLR186W		YLR129W	YLR197W
YCR057C	YKL082C		YGL246C	YJR063W			YKR060W	YLR186W		YDL060W	YLR221C
YDR021W	YKL082C		YGR128C	YJR063W			YKR081C	YLR186W		YER002W	YLR221C
YDR087C	YKL082C		YHR040W	YJR063W			YLL008W	YLR186W		YGL029W	YLR221C
YDR299W	YKL082C		YHR196W	YJR063W			YLL011W	YLR186W		YGL078C	YLR221C
YDR496C	YKL082C		YJL011C	YJR063W			YLR009W	YLR186W		YHR148W	YLR221C
YER126C	YKL082C		YJL025W	YJR063W			YLR051C	YLR186W		YJL122W	YLR221C
YHR148W	YKL082C		YGR123C	YJR070C			YAL025C	YLR196W		YKL009W	YLR221C
YJL033W	YKL082C		YBR155W	YJR097W			YAL059W	YLR196W		YKL082C	YLR221C
YJL122W	YKL082C		YBL081W	YJR124C			YBL039C	YLR196W		YKL099C	YLR221C
YJR063W	YKL082C		YER156C	YJR124C			YBR247C	YLR196W		YLL011W	YLR221C
YAL025C	YKL099C		YBR267W	YKL009W			YBR267W	YLR196W		YLR009W	YLR221C
YBR271W	YKL099C		YDL060W	YKL009W			YCL054W	YLR196W		YBR247C	YLR222C
YDR398W	YKL099C		YDR021W	YKL009W			YCR057C	YLR196W		YCL054W	YLR222C
YER082C	YKL099C		YER002W	YKL009W			YDL060W	YLR196W		YDL201W	YLR222C
YFL023W	YKL099C		YGL029W	YKL009W			YDL063C	YLR196W		YDL208W	YLR222C
YBL039C	YKL172W		YGL078C	YKL009W			YDL201W	YLR196W		YDR087C	YLR222C
YCR057C	YKL172W		YGR280C	YKL009W			YDR087C	YLR196W		YDR120C	YLR222C
YDL150W	YKL172W		YHR148W	YKL009W			YDR101C	YLR196W		YDR165W	YLR222C
YDR021W	YKL172W		YIL091C	YKL009W			YDR165W	YLR196W		YDR398W	YLR222C
YDR299W	YKL172W		YJL122W	YKL009W			YDR299W	YLR196W		YDR412W	YLR222C
YER126C	YKL172W		YDR412W	YKL014C			YDR449C	YLR196W		YDR449C	YLR222C
YHR148W	YKL172W		YGR103W	YKL014C			YDR496C	YLR196W		YER126C	YLR222C
YJL033W	YKL172W		YBR267W	YKL021C			YER049W	YLR196W		YER127W	YLR222C
YJR063W	YKL172W		YCL059C	YKL021C			YER082C	YLR196W		YGL111W	YLR222C
YKL143W	YKL172W		YDL060W	YKL021C			YER126C	YLR196W		YGR081C	YLR222C
YAL025C	YKR024C		YEL026W	YKL021C			YGL029W	YLR196W		YGR159C	YLR222C
YBR155W	YKR024C		YER002W	YKL021C			YGL078C	YLR196W		YHR088W	YLR222C
YDR087C	YKR024C		YGL078C	YKL021C			YGL111W	YLR196W		YHR169W	YLR222C
YDR165W	YKR024C		YHR065C	YKL021C			YGR245C	YLR196W		YIL019W	YLR222C
YDR496C	YKR024C		YHR148W	YKL021C			YHR148W	YLR196W		YIL096C	YLR222C
YER082C	YKR024C		YIL091C	YKL021C			YHR170W	YLR196W		YJL010C	YLR222C
YGL029W	YKR024C		YJL122W	YKL021C			YIL091C	YLR196W		YJL033W	YLR222C
YGR159C	YKR024C		YBR295W	YKL026C			YIR012W	YLR196W		YJL050W	YLR222C
YGR280C	YKR024C		YER070W	YKL045W			YIR026C	YLR196W		YJL109C	YLR222C
YHR066W	YKR024C		YCR072C	YKL078W			YJL010C	YLR196W		YJL125C	YLR222C
YHR169W	YKR024C		YDL060W	YKL078W			YJL033W	YLR196W		YKL172W	YLR222C
YJL010C	YKR024C		YDR021W	YKL078W			YJL050W	YLR196W		YKR024C	YLR222C
YJL025W	YKR024C		YDR324C	YKL078W			YJL069C	YLR196W		YKR060W	YLR222C
YJL069C	YKR024C		YER002W	YKL078W			YJL122W	YLR196W		YKR081C	YLR222C
YJR063W	YKR024C		YGL029W	YKL078W			YJR063W	YLR196W		YLR051C	YLR222C
YKL009W	YKR024C		YGL078C	YKL078W			YKL082C	YLR196W		YLR175W	YLR222C
YKL029C	YKR024C		YGR280C	YKL078W			YKR081C	YLR196W		YLR186W	YLR222C
YKL078W	YKR024C		YHR148W	YKL078W			YKR092C	YLR196W		YLR196W	YLR222C
YKL099C	YKR024C		YIL091C	YKL078W			YLL008W	YLR196W		YBR247C	YLR276C
YBR105C	YKR025W		YJL122W	YKL078W			YLL011W	YLR196W		YCL054W	YLR276C
YBR141C	YKR025W		YKL009W	YKL078W			YLL034C	YLR196W		YDL201W	YLR276C
YER062C	YKR025W		YBR267W	YKL082C			YLR009W	YLR196W		YDL208W	YLR276C
YAL025C	YKR060W		YCL059C	YKL082C			YLR129W	YLR196W		YDL213C	YLR276C
YBL039C	YKR060W		YDL060W	YKL082C			YLR186W	YLR196W		YDR087C	YLR276C
YBR247C	YKR060W		YDR021W	YKL082C			YER110C	YLR197W		YDR120C	YLR276C
YCL054W	YKR060W		YER002W	YKL082C			YGR123C	YLR197W		YDR165W	YLR276C
YDL063C	YKR060W		YGL029W	YKL082C			YKR060W	YLR221C		YDR365C	YLR276C
YDR087C	YKR060W		YGL078C	YKL082C			YLL011W	YLR221C		YDR398W	YLR276C
YDR101C	YKR060W		YGR280C	YKL082C			YAL025C	YLR222C		YDR412W	YLR276C
YDR165W	YKR060W		YHR065C	YKL082C			YBL039C	YLR222C		YDR449C	YLR276C
YDR299W	YKR060W		YHR148W	YKL082C			YBR155W	YLR222C		YER082C	YLR276C
YDR449C	YKR060W		YIL091C	YKL082C			YDR087C	YLR222C		YER126C	YLR276C
YDR496C	YKR060W		YJL122W	YKL082C			YDR165W	YLR222C		YGL111W	YLR276C
YER049W	YKR060W		YKL009W	YKL082C			YDR299W	YLR222C		YGR081C	YLR276C
YER082C	YKR060W		YKL021C	YKL082C			YDR449C	YLR222C		YGR103W	YLR276C
YER126C	YKR060W		YKL078W	YKL082C			YDR496C	YLR222C		YGR159C	YLR276C
YFL023W	YKR060W		YBR142W	YKL099C			YER049W	YLR222C		YHR088W	YLR276C
YGL029W	YKR060W		YBR267W	YKL099C			YER126C	YLR222C		YHR169W	YLR276C
YGL078C	YKR060W		YCR072C	YKL099C			YGL029W	YLR222C		YIL019W	YLR276C
YHR169W	YKR060W		YDL060W	YKL099C			YGR159C	YLR222C		YJL010C	YLR276C
YHR170W	YKR060W		YDR324C	YKL099C			YGR245C	YLR222C		YJL033W	YLR276C
YIL091C	YKR060W		YER002W	YKL099C			YHR085W	YLR222C		YJL050W	YLR276C
YIL104C	YKR060W		YGL029W	YKL099C			YHR148W	YLR222C		YJL069C	YLR276C
YIR012W	YKR060W		YGL078C	YKL099C			YHR169W	YLR222C		YJL109C	YLR276C
YIR026C	YKR060W		YGR280C	YKL099C			YHR170W	YLR222C		YJL125C	YLR276C
YJL010C	YKR060W		YIL091C	YKL099C			YIL091C	YLR222C		YJR041C	YLR276C
YJL122W	YKR060W		YJL122W	YKL099C			YIR012W	YLR222C		YKL172W	YLR276C
YJR063W	YKR060W		YKL009W	YKL099C			YJL010C	YLR222C		YKR024C	YLR276C
YKL009W	YKR060W		YKL078W	YKL099C			YJL122W	YLR222C		YKR060W	YLR276C
YKL029C	YKR060W		YBR291C	YKL120W			YJR063W	YLR222C		YLR002C	YLR276C
YKL099C	YKR060W		YGR191W	YKL120W			YKL009W	YLR222C		YLR051C	YLR276C
YKR024C	YKR060W		YDL045W-A	YKL138C			YKL078W	YLR222C		YLR175W	YLR276C
YAL025C	YKR081C		YJL063C	YKL138C			YKR024C	YLR222C		YLR186W	YLR276C
YAL059W	YKR081C		YAL059W	YKL143W			YKR060W	YLR222C		YLR196W	YLR276C
YBL039C	YKR081C		YDR299W	YKL143W			YKR081C	YLR222C		YLR222C	YLR276C
YBR247C	YKR081C		YDR496C	YKL143W			YLL008W	YLR222C		YGL205W	YLR284C
YBR267W	YKR081C		YDR508C	YKL143W			YLL011W	YLR222C		YLR325C	YLR388W
YCR057C	YKR081C		YHR196W	YKL144C			YLL034C	YLR222C		YJL122W	YLR397C
YDL060W	YKR081C		YCR024C	YKL167C			YLR009W	YLR222C		YLR009W	YLR397C
YDL063C	YKR081C		YKL138C	YKL170W			YLR186W	YLR222C		YLR129W	YLR397C
YDL150W	YKR081C		YBR247C	YKL172W			YLR196W	YLR222C		YCL054W	YLR401C
YDL201W	YKR081C		YCL054W	YKL172W			YLR221C	YLR222C		YDL201W	YLR401C
YDR165W	YKR081C		YCR047C	YKL172W			YAL025C	YLR276C		YDR165W	YLR401C
YDR299W	YKR081C		YDL014W	YKL172W			YAL059W	YLR276C		YGL120C	YLR401C
YER049W	YKR081C		YDL148C	YKL172W			YBL039C	YLR276C		YJL033W	YLR401C
YER082C	YKR081C		YDL153C	YKL172W			YCL054W	YLR276C		YJL050W	YLR401C
YGL029W	YKR081C		YDL201W	YKL172W			YCR057C	YLR276C		YKR081C	YLR401C
YGL078C	YKR081C		YDL208W	YKL172W			YDL060W	YLR276C		YLR196W	YLR401C
YHR148W	YKR081C		YDL213C	YKL172W			YDL063C	YLR276C		YLR222C	YLR401C
YHR170W	YKR081C		YDR087C	YKL172W			YDL201W	YLR276C		YDL082W	YLR406C
YIL091C	YKR081C		YDR120C	YKL172W			YDR087C	YLR276C		YDL191W	YLR406C
YIL104C	YKR081C		YDR165W	YKL172W			YDR101C	YLR276C		YER131W	YLR406C
YIR026C	YKR081C		YDR339C	YKL172W			YDR165W	YLR276C		YDL060W	YLR409C
YJL010C	YKR081C		YDR412W	YKL172W			YDR299W	YLR276C		YDR021W	YLR409C
YJL033W	YKR081C		YDR449C	YKL172W			YDR496C	YLR276C		YGL078C	YLR409C
YJL050W	YKR081C		YER082C	YKL172W			YER002W	YLR276C		YHR065C	YLR409C
YJL069C	YKR081C		YER126C	YKL172W			YER082C	YLR276C		YHR148W	YLR409C
YJL122W	YKR081C		YER127W	YKL172W			YER126C	YLR276C		YIL091C	YLR409C
YJR063W	YKR081C		YFL001W	YKL172W			YGL078C	YLR276C		YJL122W	YLR409C
YKL029C	YKR081C		YGL111W	YKL172W			YHR148W	YLR276C		YKL009W	YLR409C
YKR024C	YKR081C		YGR103W	YKL172W			YJL033W	YLR276C		YLL011W	YLR409C
YKR060W	YKR081C		YGR158C	YKL172W			YJL050W	YLR276C		YLR129W	YLR409C
YAL025C	YKR092C		YGR159C	YKL172W			YJL109C	YLR276C		YLR221C	YLR409C
YBL039C	YKR092C		YHR040W	YKL172W			YJL122W	YLR276C		YBR247C	YLR435W
YDR087C	YKR092C		YHR088W	YKL172W			YJR063W	YLR276C		YCL054W	YLR435W
YDR165W	YKR092C		YIL019W	YKL172W			YKL021C	YLR276C		YDR398W	YLR435W
YDR299W	YKR092C		YIL096C	YKL172W			YKL082C	YLR276C		YDR449C	YLR435W
YDR496C	YKR092C		YJL010C	YKL172W			YKR060W	YLR276C		YER126C	YLR435W
YER082C	YKR092C		YJL033W	YKL172W			YLL008W	YLR276C		YHR169W	YLR435W
YGR159C	YKR092C		YJL050W	YKL172W			YLL034C	YLR276C		YKL172W	YLR435W
YHR169W	YKR092C		YJL069C	YKL172W			YLR009W	YLR276C		YKR024C	YLR435W
YIR026C	YKR092C		YAL036C	YKL191W			YLR186W	YLR276C		YKR081C	YLR435W
YJL069C	YKR092C		YCL037C	YKL191W			YLR196W	YLR276C		YLR051C	YLR435W
YJL122W	YKR092C		YGR123C	YKL191W			YLR222C	YLR276C		YLR186W	YLR435W
YJR063W	YKR092C		YDL045W-A	YKL194C			YDR165W	YLR401C		YLR196W	YLR435W
YKL009W	YKR092C		YDR237W	YKL194C			YJL122W	YLR401C		YLR222C	YLR435W
YKL029C	YKR092C		YEL050C	YKL194C			YBL039C	YLR409C		YLR276C	YLR435W
YKL078W	YKR092C		YDL045W-A	YKR006C			YDL148C	YLR409C		YDL045W-A	YLR439W
YKR024C	YKR092C		YDR347W	YKR006C			YDR021W	YLR409C		YDR322W	YLR439W
YKR060W	YKR092C		YEL050C	YKR006C			YGL171W	YLR409C		YDR347W	YLR439W
YKR081C	YKR092C		YJL063C	YKR006C			YGR128C	YLR409C		YJL063C	YLR439W
YAL025C	YLL008W		YKL138C	YKR006C			YHR052W	YLR409C		YDL082W	YLR448W
YBL039C	YLL008W		YAL054C	YKR009C			YHR148W	YLR409C		YDL191W	YLR448W
YCL054W	YLL008W		YBR141C	YKR024C			YHR196W	YLR409C		YER131W	YLR448W
YCR057C	YLL008W		YBR247C	YKR024C			YHR197W	YLR409C		YJL190C	YLR448W
YDR021W	YLL008W		YCL054W	YKR024C			YAL025C	YLR435W		YLR406C	YLR448W
YDR087C	YLL008W		YDL201W	YKR024C			YLL008W	YLR435W		YBL038W	YML009C
YDR165W	YLL008W		YDR087C	YKR024C			YLL011W	YLR435W		YBR122C	YML009C
YDR299W	YLL008W		YDR165W	YKR024C			YLR009W	YLR435W		YCR003W	YML009C
YDR449C	YLL008W		YDR398W	YKR024C			YLR222C	YLR435W		YEL050C	YML009C
YDR496C	YLL008W		YDR449C	YKR024C			YLR197W	YLR449W		YKR085C	YML009C
YER002W	YLL008W		YER082C	YKR024C			YAL025C	YML093W		YLR439W	YML025C
YER049W	YLL008W		YER126C	YKR024C			YAL059W	YML093W		YLR223C	YML043C
YER082C	YLL008W		YER127W	YKR024C			YBL039C	YML093W		YBR247C	YML093W
YER126C	YLL008W		YGL111W	YKR024C			YCL054W	YML093W		YCL054W	YML093W
YGL029W	YLL008W		YGL120C	YKR024C			YCR057C	YML093W		YDL208W	YML093W
YGL078C	YLL008W		YGR081C	YKR024C			YDL060W	YML093W		YDL213C	YML093W
YGR159C	YLL008W		YGR159C	YKR024C			YDL063C	YML093W		YDR087C	YML093W
YGR245C	YLL008W		YHR040W	YKR024C			YDL201W	YML093W		YDR398W	YML093W
YGR280C	YLL008W		YHR070W	YKR024C			YDR087C	YML093W		YDR412W	YML093W
YHR085W	YLL008W		YHR169W	YKR024C			YDR101C	YML093W		YDR449C	YML093W
YHR148W	YLL008W		YJL010C	YKR024C			YDR165W	YML093W		YER082C	YML093W
YIL091C	YLL008W		YJL033W	YKR024C			YDR299W	YML093W		YER126C	YML093W
YIL104C	YLL008W		YJL050W	YKR024C			YDR449C	YML093W		YER127W	YML093W
YIR026C	YLL008W		YJL069C	YKR024C			YDR496C	YML093W		YGL111W	YML093W
YJL010C	YLL008W		YJL109C	YKR024C			YER002W	YML093W		YGR081C	YML093W
YJL069C	YLL008W		YJL125C	YKR024C			YER082C	YML093W		YGR159C	YML093W
YJL122W	YLL008W		YKL172W	YKR024C			YER126C	YML093W		YHR088W	YML093W
YJR063W	YLL008W		YBL093C	YKR025W			YFL023W	YML093W		YHR169W	YML093W
YKL009W	YLL008W		YDR527W	YKR025W			YGL029W	YML093W		YIL019W	YML093W
YKL029C	YLL008W		YGL120C	YKR025W			YGL078C	YML093W		YJL010C	YML093W
YKL078W	YLL008W		YJL025W	YKR025W			YGR159C	YML093W		YJL033W	YML093W
YKL082C	YLL008W		YBR247C	YKR060W			YGR245C	YML093W		YJL109C	YML093W
YKL172W	YLL008W		YCL054W	YKR060W			YHR085W	YML093W		YJR041C	YML093W
YKR024C	YLL008W		YDL036C	YKR060W			YHR148W	YML093W		YKL172W	YML093W
YKR060W	YLL008W		YDL201W	YKR060W			YIL091C	YML093W		YKR024C	YML093W
YKR092C	YLL008W		YDL208W	YKR060W			YJL010C	YML093W		YKR060W	YML093W
YAL025C	YLL011W		YDR087C	YKR060W			YJL050W	YML093W		YKR081C	YML093W
YBL039C	YLL011W		YDR165W	YKR060W			YJL122W	YML093W		YLR051C	YML093W
YBR155W	YLL011W		YDR398W	YKR060W			YJR063W	YML093W		YLR175W	YML093W
YDR087C	YLL011W		YDR412W	YKR060W			YKL009W	YML093W		YLR186W	YML093W
YDR165W	YLL011W		YDR449C	YKR060W			YKL078W	YML093W		YLR196W	YML093W
YDR299W	YLL011W		YER082C	YKR060W			YKL082C	YML093W		YLR222C	YML093W
YDR449C	YLL011W		YER126C	YKR060W			YKR024C	YML093W		YLR276C	YML093W
YDR496C	YLL011W		YFL001W	YKR060W			YKR060W	YML093W		YLR435W	YML093W
YER002W	YLL011W		YGL111W	YKR060W			YKR081C	YML093W		YBR267W	YMR014W
YER049W	YLL011W		YGR081C	YKR060W			YKR092C	YML093W		YDL060W	YMR014W
YER082C	YLL011W		YGR159C	YKR060W			YLL008W	YML093W		YDR021W	YMR014W
YER126C	YLL011W		YHR040W	YKR060W			YLL011W	YML093W		YDR324C	YMR014W
YGL029W	YLL011W		YHR169W	YKR060W			YLL034C	YML093W		YER002W	YMR014W
YGR159C	YLL011W		YJL010C	YKR060W			YLR009W	YML093W		YGL029W	YMR014W
YGR245C	YLL011W		YJL033W	YKR060W			YLR186W	YML093W		YGL078C	YMR014W
YHR085W	YLL011W		YJL050W	YKR060W			YLR196W	YML093W		YGR280C	YMR014W
YHR148W	YLL011W		YJL109C	YKR060W			YLR222C	YML093W		YHR148W	YMR014W
YHR169W	YLL011W		YJL125C	YKR060W			YLR276C	YML093W		YIL091C	YMR014W
YHR170W	YLL011W		YKL172W	YKR060W			YLR401C	YML093W		YJL122W	YMR014W
YIL091C	YLL011W		YKR024C	YKR060W			YLR435W	YML093W		YKL009W	YMR014W
YIR012W	YLL011W		YER049W	YKR061W			YAL025C	YMR014W		YKL078W	YMR014W
YJL010C	YLL011W		YJR097W	YKR061W			YCL054W	YMR014W		YKL082C	YMR014W
YJL069C	YLL011W		YDR412W	YKR079C			YCR057C	YMR014W		YKL099C	YMR014W
YJL122W	YLL011W		YBR247C	YKR081C			YDL063C	YMR014W		YLL011W	YMR014W
YJR063W	YLL011W		YDL036C	YKR081C			YDR101C	YMR014W		YLR009W	YMR014W
YJR097W	YLL011W		YDL148C	YKR081C			YDR299W	YMR014W		YLR129W	YMR014W
YKL009W	YLL011W		YDL153C	YKR081C			YDR496C	YMR014W		YLR221C	YMR014W
YKL078W	YLL011W		YDL201W	YKR081C			YER082C	YMR014W		YLR312W-A	YMR024W
YKR024C	YLL011W		YDL208W	YKR081C			YER126C	YMR014W		YBR247C	YMR049C
YKR060W	YLL011W		YDR120C	YKR081C			YGL078C	YMR014W		YCL054W	YMR049C
YKR081C	YLL011W		YDR165W	YKR081C			YHR170W	YMR014W		YDL014W	YMR049C
YKR092C	YLL011W		YDR398W	YKR081C			YIL091C	YMR014W		YDL148C	YMR049C
YLL008W	YLL011W		YDR412W	YKR081C			YJL010C	YMR014W		YDL153C	YMR049C
YAL059W	YLL034C		YDR449C	YKR081C			YJL122W	YMR014W		YDL201W	YMR049C
YBL039C	YLL034C		YER082C	YKR081C			YKL082C	YMR014W		YDR087C	YMR049C
YCL037C	YLL034C		YFL001W	YKR081C			YKR081C	YMR014W		YDR120C	YMR049C
YCL054W	YLL034C		YGR081C	YKR081C			YLL008W	YMR014W		YDR165W	YMR049C
YCR057C	YLL034C		YGR158C	YKR081C			YLL011W	YMR014W		YDR365C	YMR049C
YDL031W	YLL034C		YGR159C	YKR081C			YLR009W	YMR014W		YDR449C	YMR049C
YDL060W	YLL034C		YHR040W	YKR081C			YLR068W	YMR014W		YER082C	YMR049C
YDL063C	YLL034C		YHR169W	YKR081C			YLR196W	YMR014W		YGR158C	YMR049C
YDL201W	YLL034C		YIL019W	YKR081C			YLR222C	YMR014W		YGR159C	YMR049C
YDR021W	YLL034C		YJL010C	YKR081C			YLR276C	YMR014W		YHR088W	YMR049C
YDR087C	YLL034C		YJL033W	YKR081C			YLR435W	YMR014W		YHR169W	YMR049C
YDR101C	YLL034C		YJL050W	YKR081C			YML093W	YMR014W		YIL019W	YMR049C
YDR299W	YLL034C		YJL069C	YKR081C			YAL059W	YMR049C		YJL010C	YMR049C
YDR496C	YLL034C		YJL109C	YKR081C			YBL039C	YMR049C		YJL033W	YMR049C
YER126C	YLL034C		YJL125C	YKR081C			YCL054W	YMR049C		YJL050W	YMR049C
YGL078C	YLL034C		YJR041C	YKR081C			YCR057C	YMR049C		YJL069C	YMR049C
YGR245C	YLL034C		YKR024C	YKR081C			YDL060W	YMR049C		YJL109C	YMR049C
YHR148W	YLL034C		YKR060W	YKR081C			YDL063C	YMR049C		YJL125C	YMR049C
YIL091C	YLL034C		YDR194C	YKR085C			YDL150W	YMR049C		YJR041C	YMR049C
YIL104C	YLL034C		YDR322W	YKR085C			YDL201W	YMR049C		YKR024C	YMR049C
YIR026C	YLL034C		YEL050C	YKR085C			YDR101C	YMR049C		YKR060W	YMR049C
YJL033W	YLL034C		YAL059W	YKR092C			YDR299W	YMR049C		YLR175W	YMR049C
YJL050W	YLL034C		YDR101C	YKR092C			YDR465C	YMR049C		YLR186W	YMR049C
YJL122W	YLL034C		YDR299W	YKR092C			YDR496C	YMR049C		YLR196W	YMR049C
YJR063W	YLL034C		YDR361C	YKR092C			YGL078C	YMR049C		YLR222C	YMR049C
YKL082C	YLL034C		YDR496C	YKR092C			YHR148W	YMR049C		YLR276C	YMR049C
YKL172W	YLL034C		YDR508C	YKR092C			YJL033W	YMR049C		YLR401C	YMR049C
YKR060W	YLL034C		YGR245C	YKR092C			YJL050W	YMR049C		YLR435W	YMR049C
YLL008W	YLL034C		YHR170W	YKR092C			YJL122W	YMR049C		YML093W	YMR049C
YAL025C	YLR009W		YHR197W	YKR092C			YLL034C	YMR049C		YGR128C	YMR093W
YDL063C	YLR009W		YDL031W	YLL008W			YLR009W	YMR049C		YJR063W	YMR093W
YDR087C	YLR009W		YFL023W	YLL008W			YLR196W	YMR049C		YCL054W	YMR128W
YDR101C	YLR009W		YHR085W	YLL008W			YLR276C	YMR049C		YDL201W	YMR128W
YDR165W	YLR009W		YIL104C	YLL008W			YML093W	YMR049C		YDL213C	YMR128W
YDR299W	YLR009W		YIR012W	YLL008W			YMR014W	YMR049C		YDR087C	YMR128W
YDR361C	YLR009W		YBR267W	YLL011W			YAL025C	YMR093W		YDR120C	YMR128W
YDR398W	YLR009W		YCR072C	YLL011W			YDR101C	YMR093W		YDR165W	YMR128W
YDR496C	YLR009W		YDL060W	YLL011W			YDR165W	YMR093W		YDR398W	YMR128W
YER002W	YLR009W		YDR021W	YLL011W			YDR299W	YMR093W		YDR449C	YMR128W
YER049W	YLR009W		YDR324C	YLL011W			YDR496C	YMR093W		YER082C	YMR128W
YER082C	YLR009W		YER002W	YLL011W			YER049W	YMR093W		YER126C	YMR128W
YER126C	YLR009W		YGL029W	YLL011W			YER126C	YMR093W		YGL111W	YMR128W
YFL023W	YLR009W		YGL078C	YLL011W			YGL078C	YMR093W		YHR088W	YMR128W
YGL029W	YLR009W		YGR280C	YLL011W			YGR159C	YMR093W		YHR169W	YMR128W
YGL078C	YLR009W		YHR065C	YLL011W			YIR012W	YMR093W		YIL019W	YMR128W
YGR159C	YLR009W		YHR148W	YLL011W			YJL010C	YMR093W		YJL010C	YMR128W
YGR280C	YLR009W		YIL091C	YLL011W			YJL122W	YMR093W		YJL033W	YMR128W
YHR169W	YLR009W		YJL122W	YLL011W			YJR063W	YMR093W		YJL050W	YMR128W
YHR170W	YLR009W		YKL009W	YLL011W			YKR060W	YMR093W		YJL069C	YMR128W
YIL091C	YLR009W		YKL021C	YLL011W			YKR081C	YMR093W		YJL109C	YMR128W
YIL104C	YLR009W		YKL078W	YLL011W			YLL008W	YMR093W		YJR041C	YMR128W
YIR012W	YLR009W		YKL082C	YLL011W			YLL011W	YMR093W		YKL172W	YMR128W
YIR026C	YLR009W		YKL099C	YLL011W			YLR009W	YMR093W		YKR024C	YMR128W
YJL010C	YLR009W		YDR101C	YLL034C			YLR186W	YMR093W		YKR060W	YMR128W
YJL069C	YLR009W		YDR361C	YLL034C			YLR196W	YMR093W		YKR081C	YMR128W
YJL122W	YLR009W		YER006W	YLL034C			YLR222C	YMR093W		YLR002C	YMR128W
YJR063W	YLR009W		YGR245C	YLL034C			YLR276C	YMR093W		YLR186W	YMR128W
YKL009W	YLR009W		YHR170W	YLL034C			YML093W	YMR093W		YLR196W	YMR128W
YKL029C	YLR009W		YHR197W	YLL034C			YMR014W	YMR093W		YLR222C	YMR128W
YKL078W	YLR009W		YKR092C	YLL034C			YAL059W	YMR128W		YLR276C	YMR128W
YKR024C	YLR009W		YCL037C	YLR002C			YBL039C	YMR128W		YML093W	YMR128W
YKR060W	YLR009W		YDL150W	YLR002C			YCL054W	YMR128W		YMR049C	YMR128W
YKR081C	YLR009W		YDR037W	YLR002C			YDL060W	YMR128W		YBR247C	YMR131C
YKR092C	YLR009W		YDR087C	YLR002C			YDL063C	YMR128W		YCL054W	YMR131C
YLL008W	YLR009W		YDR412W	YLR002C			YDL201W	YMR128W		YDL201W	YMR131C
YLL011W	YLR009W		YER126C	YLR002C			YDR087C	YMR128W		YDL208W	YMR131C
YGL029W	YLR014C		YHR089C	YLR002C			YDR101C	YMR128W		YDR087C	YMR131C
YBR105C	YLR063W		YHR128W	YLR002C			YDR165W	YMR128W		YDR120C	YMR131C
YBR141C	YLR063W		YHR196W	YLR002C			YDR299W	YMR128W		YDR165W	YMR131C
YER062C	YLR063W		YJL010C	YLR002C			YDR496C	YMR128W		YDR398W	YMR131C
YKR025W	YLR063W		YJL033W	YLR002C			YER082C	YMR128W		YDR449C	YMR131C
YBL039C	YLR068W		YJR041C	YLR002C			YER126C	YMR128W		YER082C	YMR131C
YCL054W	YLR068W		YJR063W	YLR002C			YGL078C	YMR128W		YER126C	YMR131C
YCR057C	YLR068W		YBR142W	YLR009W			YGR245C	YMR128W		YER127W	YMR131C
YDL060W	YLR068W		YBR267W	YLR009W			YJL050W	YMR128W		YGL111W	YMR131C
YDL063C	YLR068W		YCR072C	YLR009W			YJL069C	YMR128W		YGL120C	YMR131C
YDL201W	YLR068W		YDL060W	YLR009W			YJL122W	YMR128W		YGR159C	YMR131C
YDR087C	YLR068W		YDR021W	YLR009W			YKR060W	YMR128W		YHR088W	YMR131C
YDR101C	YLR068W		YDR324C	YLR009W			YKR081C	YMR128W		YHR169W	YMR131C
YDR299W	YLR068W		YER002W	YLR009W			YLL008W	YMR128W		YJL010C	YMR131C
YDR412W	YLR068W		YGL029W	YLR009W			YLL011W	YMR128W		YJL033W	YMR131C
YDR449C	YLR068W		YGL078C	YLR009W			YLL034C	YMR128W		YJL050W	YMR131C
YDR496C	YLR068W		YGR280C	YLR009W			YLR009W	YMR128W		YJL069C	YMR131C
YER049W	YLR068W		YHR148W	YLR009W			YLR196W	YMR128W		YJL109C	YMR131C
YER126C	YLR068W		YIL091C	YLR009W			YLR222C	YMR128W		YJL125C	YMR131C
YFL001W	YLR068W		YJL122W	YLR009W			YLR276C	YMR128W		YKL172W	YMR131C
YGL078C	YLR068W		YKL009W	YLR009W			YML093W	YMR128W		YKR024C	YMR131C
YGR128C	YLR068W		YKL021C	YLR009W			YMR014W	YMR128W		YKR060W	YMR131C
YHR148W	YLR068W		YKL078W	YLR009W			YMR049C	YMR128W		YKR081C	YMR131C
YIL091C	YLR068W		YKL082C	YLR009W			YAL025C	YMR131C		YLR175W	YMR131C
YIL104C	YLR068W		YKL099C	YLR009W			YDR087C	YMR131C		YLR186W	YMR131C
YIR026C	YLR068W		YLL011W	YLR009W			YDR101C	YMR131C		YLR196W	YMR131C
YJL050W	YLR068W		YBL054W	YLR014C			YDR165W	YMR131C		YLR222C	YMR131C
YJL122W	YLR068W		YDL150W	YLR014C			YDR299W	YMR131C		YLR276C	YMR131C
YJR063W	YLR068W		YHR040W	YLR014C			YDR361C	YMR131C		YML093W	YMR131C
YKL082C	YLR068W		YJR063W	YLR014C			YDR496C	YMR131C		YMR049C	YMR131C
YKR060W	YLR068W		YDR087C	YLR051C			YER049W	YMR131C		YMR128W	YMR131C
YKR081C	YLR068W		YDR398W	YLR051C			YER082C	YMR131C		YDL082W	YMR146C
YLL008W	YLR068W		YDR449C	YLR051C			YER126C	YMR131C		YBL090W	YMR158W
YLL034C	YLR068W		YER082C	YLR051C			YGR159C	YMR131C		YCR003W	YMR158W
YAL025C	YLR073C		YER126C	YLR051C			YHR169W	YMR131C		YDL202W	YMR158W
YBR034C	YLR073C		YER127W	YLR051C			YHR170W	YMR131C		YDR237W	YMR158W
YBR155W	YLR073C		YGR081C	YLR051C			YIR012W	YMR131C		YEL050C	YMR158W
YDR184C	YLR073C		YGR159C	YLR051C			YIR026C	YMR131C		YDR115W	YMR193W
YDR398W	YLR073C		YHR088W	YLR051C			YJL010C	YMR131C		YDR322W	YMR193W
YER082C	YLR073C		YHR169W	YLR051C			YJL069C	YMR131C		YDR337W	YMR193W
YGR159C	YLR073C		YJL010C	YLR051C			YJL122W	YMR131C		YCL059C	YMR229C
YGR280C	YLR073C		YJL069C	YLR051C			YJR063W	YMR131C		YDL060W	YMR229C
YHR066W	YLR073C		YJL109C	YLR051C			YKL009W	YMR131C		YDR021W	YMR229C
YHR070W	YLR073C		YKR024C	YLR051C			YKL078W	YMR131C		YEL026W	YMR229C
YHR169W	YLR073C		YKR060W	YLR051C			YKR024C	YMR131C		YGL078C	YMR229C
YIL079C	YLR073C		YKR081C	YLR051C			YKR060W	YMR131C		YHR065C	YMR229C
YJL025W	YLR073C		YDR429C	YLR060W			YKR081C	YMR131C		YHR148W	YMR229C
YJL069C	YLR073C		YBR141C	YLR063W			YKR092C	YMR131C		YKL021C	YMR229C
YJL198W	YLR073C		YGL120C	YLR063W			YLL008W	YMR131C		YLR129W	YMR229C
YKL009W	YLR073C		YGR145W	YLR063W			YLL011W	YMR131C		YLR409C	YMR229C
YKL029C	YLR073C		YHR070W	YLR063W			YLL034C	YMR131C		YGL029W	YMR269W
YKL078W	YLR073C		YBR154C	YLR068W			YLR009W	YMR131C		YGR280C	YMR269W
YKR024C	YLR073C		YBR247C	YLR068W			YLR186W	YMR131C		YKL082C	YMR269W
YLL011W	YLR073C		YCL054W	YLR068W			YLR196W	YMR131C		YMR014W	YMR269W
YLR009W	YLR073C		YDL036C	YLR068W			YLR222C	YMR131C		YBR247C	YMR290C
YBR034C	YLR074C		YDL148C	YLR068W			YLR276C	YMR131C		YCL054W	YMR290C
YBR141C	YLR074C		YDL150W	YLR068W			YML093W	YMR131C		YDL201W	YMR290C
YGR280C	YLR074C		YDL201W	YLR068W			YMR093W	YMR131C		YDR087C	YMR290C
YHR070W	YLR074C		YDL208W	YLR068W			YMR128W	YMR131C		YDR120C	YMR290C
YJL198W	YLR074C		YDR037W	YLR068W			YCL059C	YMR229C		YDR165W	YMR290C
YLR073C	YLR074C		YDR087C	YLR068W			YCR087C-A	YMR229C		YDR398W	YMR290C
YBR247C	YLR129W		YDR120C	YLR068W			YER006W	YMR229C		YDR412W	YMR290C
YCL054W	YLR129W		YDR165W	YLR068W			YGL099W	YMR229C		YDR449C	YMR290C
YDL060W	YLR129W		YDR339C	YLR068W			YHR197W	YMR229C		YER082C	YMR290C
YDL063C	YLR129W		YDR365C	YLR068W			YBR155W	YMR239C		YER127W	YMR290C
YDL201W	YLR129W		YDR412W	YLR068W			YDR021W	YMR239C		YGL111W	YMR290C
YDR101C	YLR129W		YDR449C	YLR068W			YDR087C	YMR239C		YGR159C	YMR290C
YGL078C	YLR129W		YER082C	YLR068W			YDR299W	YMR239C		YHR169W	YMR290C
YJL050W	YLR129W		YER126C	YLR068W			YER127W	YMR239C		YJL010C	YMR290C
YLL034C	YLR129W		YFL001W	YLR068W			YGL029W	YMR239C		YJL050W	YMR290C
YLR068W	YLR129W		YGL111W	YLR068W			YGR245C	YMR239C		YJL069C	YMR290C
YEL026W	YLR175W		YGL246C	YLR068W			YGR280C	YMR239C		YJL109C	YMR290C
YGR123C	YLR175W		YGR081C	YLR068W			YHR066W	YMR239C		YJR041C	YMR290C
YKR043C	YLR175W		YGR103W	YLR068W			YHR085W	YMR239C		YKL172W	YMR290C
YBL039C	YLR186W		YGR158C	YLR068W			YHR148W	YMR239C		YKR024C	YMR290C
YDR087C	YLR186W		YGR159C	YLR068W			YJL069C	YMR239C		YKR060W	YMR290C
YDR165W	YLR186W		YHR169W	YLR068W			YJR063W	YMR239C		YLR002C	YMR290C
YDR299W	YLR186W		YHR196W	YLR068W			YKL009W	YMR239C		YLR186W	YMR290C
YDR449C	YLR186W		YIL019W	YLR068W			YKL078W	YMR239C		YLR196W	YMR290C
YDR496C	YLR186W		YJL010C	YLR068W			YKR024C	YMR239C		YLR222C	YMR290C
YER002W	YLR186W		YJL011C	YLR068W			YLL008W	YMR239C		YLR276C	YMR290C
YER049W	YLR186W		YJL033W	YLR068W			YLL011W	YMR239C		YLR401C	YMR290C
YER082C	YLR186W		YJL050W	YLR068W			YLR222C	YMR239C		YML093W	YMR290C
YER126C	YLR186W		YJL069C	YLR068W			YML093W	YMR239C		YMR128W	YMR290C
YGL078C	YLR186W		YJL109C	YLR068W			YGR280C	YMR269W		YMR131C	YMR290C
YHR148W	YLR186W		YJL125C	YLR068W			YMR014W	YMR269W		YAL054C	YMR303C
YIL091C	YLR186W		YJR041C	YLR068W			YAL025C	YMR290C		YBR078W	YMR307W
YJL010C	YLR186W		YJR063W	YLR068W			YBL039C	YMR290C		YDR395W	YMR308C
YJL069C	YLR186W		YKL172W	YLR068W			YCL054W	YMR290C		YCL059C	YNL002C
YJL122W	YLR186W		YKR024C	YLR068W			YCR057C	YMR290C		YDL060W	YNL002C
YJR063W	YLR186W		YKR060W	YLR068W			YDL201W	YMR290C		YDR021W	YNL002C
YKL009W	YLR186W		YKR081C	YLR068W			YDR087C	YMR290C		YEL026W	YNL002C
YKR060W	YLR186W		YLR002C	YLR068W			YDR101C	YMR290C		YER002W	YNL002C
YKR081C	YLR186W		YLR014C	YLR068W			YDR165W	YMR290C		YGL029W	YNL002C
YLL008W	YLR186W		YLR051C	YLR068W			YDR299W	YMR290C		YGL078C	YNL002C
YLL011W	YLR186W		YKR092C	YLR074C			YDR449C	YMR290C		YGR280C	YNL002C
YLR009W	YLR186W		YBL035C	YLR103C			YDR496C	YMR290C		YHR148W	YNL002C
YLR051C	YLR186W		YDL003W	YLR103C			YER082C	YMR290C		YIL091C	YNL002C
YAL025C	YLR196W		YDL164C	YLR103C			YGL078C	YMR290C		YJL122W	YNL002C
YAL059W	YLR196W		YER070W	YLR103C			YGR159C	YMR290C		YKL009W	YNL002C
YBL039C	YLR196W		YBR267W	YLR129W			YHR148W	YMR290C		YKL078W	YNL002C
YBR247C	YLR196W		YCL059C	YLR129W			YHR170W	YMR290C		YKL082C	YNL002C
YBR267W	YLR196W		YDL060W	YLR129W			YIL091C	YMR290C		YLL011W	YNL002C
YCL037C	YLR196W		YGL029W	YLR129W			YIR026C	YMR290C		YLR009W	YNL002C
YCL054W	YLR196W		YGL078C	YLR129W			YJL010C	YMR290C		YLR221C	YNL002C
YCR057C	YLR196W		YHR065C	YLR129W			YJL069C	YMR290C		YLR409C	YNL002C
YDL060W	YLR196W		YHR148W	YLR129W			YJL122W	YMR290C		YMR014W	YNL002C
YDL063C	YLR196W		YIL091C	YLR129W			YJR063W	YMR290C		YBR247C	YNL061W
YDL201W	YLR196W		YJL122W	YLR129W			YKL009W	YMR290C		YCL054W	YNL061W
YDR087C	YLR196W		YKL021C	YLR129W			YKL078W	YMR290C		YDL201W	YNL061W
YDR101C	YLR196W		YKL082C	YLR129W			YKR024C	YMR290C		YDL208W	YNL061W
YDR165W	YLR196W		YKL099C	YLR129W			YKR060W	YMR290C		YDR120C	YNL061W
YDR299W	YLR196W		YLL011W	YLR129W			YKR092C	YMR290C		YDR165W	YNL061W
YDR449C	YLR196W		YLR009W	YLR129W			YLL008W	YMR290C		YDR449C	YNL061W
YDR496C	YLR196W		YDL051W	YLR175W			YLL011W	YMR290C		YER082C	YNL061W
YER049W	YLR196W		YDL201W	YLR175W			YLL034C	YMR290C		YGR159C	YNL061W
YER082C	YLR196W		YDR091C	YLR175W			YLR009W	YMR290C		YJL010C	YNL061W
YER126C	YLR196W		YDR120C	YLR175W			YLR186W	YMR290C		YJL033W	YNL061W
YGL029W	YLR196W		YDR165W	YLR175W			YLR196W	YMR290C		YJL050W	YNL061W
YGL078C	YLR196W		YDR339C	YLR175W			YLR222C	YMR290C		YJL069C	YNL061W
YGL111W	YLR196W		YDR412W	YLR175W			YLR276C	YMR290C		YJL109C	YNL061W
YGR245C	YLR196W		YDR449C	YLR175W			YLR401C	YMR290C		YJL125C	YNL061W
YHR148W	YLR196W		YER126C	YLR175W			YML093W	YMR290C		YJR041C	YNL061W
YHR170W	YLR196W		YFL001W	YLR175W			YMR014W	YMR290C		YKL172W	YNL061W
YIL091C	YLR196W		YGL111W	YLR175W			YMR093W	YMR290C		YKR024C	YNL061W
YIL104C	YLR196W		YGR158C	YLR175W			YMR128W	YMR290C		YKR060W	YNL061W
YIR012W	YLR196W		YGR159C	YLR175W			YMR131C	YMR290C		YLR002C	YNL061W
YIR026C	YLR196W		YJL050W	YLR175W			YMR239C	YMR290C		YLR175W	YNL061W
YJL010C	YLR196W		YJL109C	YLR175W			YDR091C	YMR308C		YLR186W	YNL061W
YJL033W	YLR196W		YJL125C	YLR175W			YDL201W	YMR310C		YLR196W	YNL061W
YJL050W	YLR196W		YJR041C	YLR175W			YDR101C	YMR310C		YLR222C	YNL061W
YJL069C	YLR196W		YLR002C	YLR175W			YDR496C	YMR310C		YLR276C	YNL061W
YJL122W	YLR196W		YLR051C	YLR175W			YGL078C	YMR310C		YLR401C	YNL061W
YJR063W	YLR196W		YLR068W	YLR175W			YJL069C	YMR310C		YML093W	YNL061W
YKL029C	YLR196W		YCL054W	YLR186W			YJL122W	YMR310C		YMR128W	YNL061W
YKL082C	YLR196W		YDL148C	YLR186W			YKR081C	YMR310C		YMR131C	YNL061W
YKR060W	YLR196W		YDL208W	YLR186W			YLL034C	YMR310C		YBR247C	YNL062C
YKR081C	YLR196W		YDR087C	YLR186W			YLR449W	YMR310C		YCL054W	YNL062C
YKR092C	YLR196W		YDR339C	YLR186W			YML093W	YMR310C		YDL201W	YNL062C
YLL008W	YLR196W		YDR398W	YLR186W			YMR049C	YMR310C		YDL208W	YNL062C
YLL011W	YLR196W		YDR412W	YLR186W			YMR093W	YMR310C		YDR087C	YNL062C
YLL034C	YLR196W		YDR449C	YLR186W			YMR128W	YMR310C		YDR120C	YNL062C
YLR009W	YLR196W		YER082C	YLR186W			YMR131C	YMR310C		YDR165W	YNL062C
YLR068W	YLR196W		YER126C	YLR186W			YMR290C	YMR310C		YDR398W	YNL062C
YLR129W	YLR196W		YER127W	YLR186W			YBL039C	YNL002C		YDR449C	YNL062C
YLR186W	YLR196W		YGL111W	YLR186W			YCR057C	YNL002C		YER126C	YNL062C
YER110C	YLR197W		YGR081C	YLR186W			YDL153C	YNL002C		YER127W	YNL062C
YGR123C	YLR197W		YGR158C	YLR186W			YDR021W	YNL002C		YGR159C	YNL062C
YJR041C	YLR197W		YGR159C	YLR186W			YDR087C	YNL002C		YHR088W	YNL062C
YDR165W	YLR221C		YHR040W	YLR186W			YDR299W	YNL002C		YHR169W	YNL062C
YDR449C	YLR221C		YHR169W	YLR186W			YER002W	YNL002C		YHR196W	YNL062C
YER049W	YLR221C		YJL010C	YLR186W			YHR052W	YNL002C		YJL033W	YNL062C
YJL010C	YLR221C		YJL033W	YLR186W			YHR085W	YNL002C		YJL050W	YNL062C
YKR060W	YLR221C		YJL069C	YLR186W			YHR148W	YNL002C		YJL069C	YNL062C
YLL011W	YLR221C		YJL109C	YLR186W			YJR063W	YNL002C		YJL109C	YNL062C
YLR186W	YLR221C		YKL172W	YLR186W			YKL009W	YNL002C		YJL125C	YNL062C
YAL025C	YLR222C		YKR024C	YLR186W			YKL172W	YNL002C		YKL172W	YNL062C
YBL039C	YLR222C		YKR060W	YLR186W			YLL008W	YNL002C		YKR081C	YNL062C
YBR155W	YLR222C		YKR081C	YLR186W			YLL011W	YNL002C		YLR175W	YNL062C
YDR087C	YLR222C		YLR051C	YLR186W			YLL034C	YNL002C		YLR186W	YNL062C
YDR165W	YLR222C		YLR068W	YLR186W			YLR409C	YNL002C		YLR196W	YNL062C
YDR299W	YLR222C		YLR175W	YLR186W			YMR239C	YNL002C		YLR222C	YNL062C
YDR449C	YLR222C		YBR247C	YLR196W			YDR101C	YNL061W		YLR276C	YNL062C
YDR496C	YLR222C		YCL054W	YLR196W			YDR465C	YNL061W		YML093W	YNL062C
YER002W	YLR222C		YDL036C	YLR196W			YJL122W	YNL061W		YMR049C	YNL062C
YER049W	YLR222C		YDL201W	YLR196W			YLR175W	YNL061W		YMR128W	YNL062C
YER126C	YLR222C		YDL208W	YLR196W			YLR276C	YNL061W		YMR131C	YNL062C
YGL029W	YLR222C		YDR087C	YLR196W			YML093W	YNL061W		YMR290C	YNL062C
YGR159C	YLR222C		YDR120C	YLR196W			YMR014W	YNL061W		YNL061W	YNL062C
YGR245C	YLR222C		YDR165W	YLR196W			YMR093W	YNL061W		YCL054W	YNL075W
YHR085W	YLR222C		YDR365C	YLR196W			YMR128W	YNL061W		YCR035C	YNL075W
YHR148W	YLR222C		YDR398W	YLR196W			YMR310C	YNL061W		YDL201W	YNL075W
YHR169W	YLR222C		YDR412W	YLR196W			YAL025C	YNL062C		YDL208W	YNL075W
YHR170W	YLR222C		YDR449C	YLR196W			YBL039C	YNL062C		YDR087C	YNL075W
YIL091C	YLR222C		YER082C	YLR196W			YDR087C	YNL062C		YDR120C	YNL075W
YIL104C	YLR222C		YER126C	YLR196W			YDR165W	YNL062C		YDR165W	YNL075W
YIR012W	YLR222C		YFL001W	YLR196W			YDR299W	YNL062C		YDR398W	YNL075W
YJL010C	YLR222C		YGL111W	YLR196W			YDR449C	YNL062C		YDR449C	YNL075W
YJL122W	YLR222C		YGR081C	YLR196W			YDR496C	YNL062C		YER082C	YNL075W
YJR063W	YLR222C		YGR103W	YLR196W			YER126C	YNL062C		YER126C	YNL075W
YJR097W	YLR222C		YGR158C	YLR196W			YGR159C	YNL062C		YGL111W	YNL075W
YKL009W	YLR222C		YGR159C	YLR196W			YGR245C	YNL062C		YGR159C	YNL075W
YKL078W	YLR222C		YHR040W	YLR196W			YHR066W	YNL062C		YHR088W	YNL075W
YKR024C	YLR222C		YHR169W	YLR196W			YHR148W	YNL062C		YHR169W	YNL075W
YKR060W	YLR222C		YIL019W	YLR196W			YHR169W	YNL062C		YIL019W	YNL075W
YKR081C	YLR222C		YJL010C	YLR196W			YHR170W	YNL062C		YJL010C	YNL075W
YKR092C	YLR222C		YJL033W	YLR196W			YIL091C	YNL062C		YJL033W	YNL075W
YLL008W	YLR222C		YJL050W	YLR196W			YJL069C	YNL062C		YJL050W	YNL075W
YLL011W	YLR222C		YJL069C	YLR196W			YJL122W	YNL062C		YJL069C	YNL075W
YLL034C	YLR222C		YJL109C	YLR196W			YKL009W	YNL062C		YJL109C	YNL075W
YLR009W	YLR222C		YJL125C	YLR196W			YKL078W	YNL062C		YJL125C	YNL075W
YLR186W	YLR222C		YJR041C	YLR196W			YKR081C	YNL062C		YKL172W	YNL075W
YLR196W	YLR222C		YKL172W	YLR196W			YLL008W	YNL062C		YKR024C	YNL075W
YLR221C	YLR222C		YKR024C	YLR196W			YLR009W	YNL062C		YKR060W	YNL075W
YBR034C	YLR223C		YKR060W	YLR196W			YLR186W	YNL062C		YKR081C	YNL075W
YBR141C	YLR223C		YKR081C	YLR196W			YLR196W	YNL062C		YLR051C	YNL075W
YGL120C	YLR223C		YLR002C	YLR196W			YLR222C	YNL062C		YLR186W	YNL075W
YHR070W	YLR223C		YLR051C	YLR196W			YLR276C	YNL062C		YLR196W	YNL075W
YKR025W	YLR223C		YLR068W	YLR196W			YML093W	YNL062C		YLR222C	YNL075W
YLR063W	YLR223C		YLR175W	YLR196W			YMR093W	YNL062C		YLR276C	YNL075W
YAL025C	YLR243W		YLR186W	YLR196W			YMR128W	YNL062C		YLR435W	YNL075W
YGR159C	YLR243W		YDL060W	YLR197W			YMR131C	YNL062C		YML093W	YNL075W
YJL069C	YLR243W		YEL026W	YLR197W			YMR239C	YNL062C		YMR049C	YNL075W
YJL122W	YLR243W		YGL078C	YLR197W			YMR290C	YNL062C		YMR128W	YNL075W
YKL029C	YLR243W		YHR065C	YLR197W			YMR310C	YNL062C		YMR131C	YNL075W
YAL025C	YLR276C		YHR148W	YLR197W			YNL002C	YNL062C		YMR290C	YNL075W
YAL059W	YLR276C		YJL122W	YLR197W			YBR105C	YNL065W		YNL061W	YNL075W
YBL039C	YLR276C		YKL021C	YLR197W			YAL025C	YNL075W		YNL062C	YNL075W
YCL054W	YLR276C		YLR009W	YLR197W			YAL059W	YNL075W		YDL003W	YNL102W
YCR057C	YLR276C		YLR129W	YLR197W			YDL060W	YNL075W		YER070W	YNL102W
YDL060W	YLR276C		YBR267W	YLR221C			YDL063C	YNL075W		YLR103C	YNL102W
YDL063C	YLR276C		YDL060W	YLR221C			YDR101C	YNL075W		YBR247C	YNL112W
YDL201W	YLR276C		YDR021W	YLR221C			YDR165W	YNL075W		YCL054W	YNL112W
YDR087C	YLR276C		YDR324C	YLR221C			YDR299W	YNL075W		YDL148C	YNL112W
YDR101C	YLR276C		YER002W	YLR221C			YDR496C	YNL075W		YDL208W	YNL112W
YDR165W	YLR276C		YGL029W	YLR221C			YER082C	YNL075W		YDL213C	YNL112W
YDR299W	YLR276C		YGL078C	YLR221C			YER126C	YNL075W		YDR087C	YNL112W
YDR496C	YLR276C		YHR148W	YLR221C			YGL029W	YNL075W		YDR120C	YNL112W
YER002W	YLR276C		YIL091C	YLR221C			YGL078C	YNL075W		YDR398W	YNL112W
YER049W	YLR276C		YJL122W	YLR221C			YJL069C	YNL075W		YDR449C	YNL112W
YER082C	YLR276C		YKL009W	YLR221C			YJL122W	YNL075W		YER126C	YNL112W
YER126C	YLR276C		YKL078W	YLR221C			YJR063W	YNL075W		YGL111W	YNL112W
YGL078C	YLR276C		YKL082C	YLR221C			YKR024C	YNL075W		YGR103W	YNL112W
YHR148W	YLR276C		YKL099C	YLR221C			YKR060W	YNL075W		YGR159C	YNL112W
YIR026C	YLR276C		YLL011W	YLR221C			YKR081C	YNL075W		YHR169W	YNL112W
YJL033W	YLR276C		YLR009W	YLR221C			YLL008W	YNL075W		YJL010C	YNL112W
YJL050W	YLR276C		YLR129W	YLR221C			YLL011W	YNL075W		YJL033W	YNL112W
YJL109C	YLR276C		YBR247C	YLR222C			YLL034C	YNL075W		YJL050W	YNL112W
YJL122W	YLR276C		YCL054W	YLR222C			YLR009W	YNL075W		YJL069C	YNL112W
YJR063W	YLR276C		YDL201W	YLR222C			YLR196W	YNL075W		YJL109C	YNL112W
YKL021C	YLR276C		YDL208W	YLR222C			YLR222C	YNL075W		YJR041C	YNL112W
YKL029C	YLR276C		YDR087C	YLR222C			YLR276C	YNL075W		YKL172W	YNL112W
YKL082C	YLR276C		YDR120C	YLR222C			YML093W	YNL075W		YKR024C	YNL112W
YKR060W	YLR276C		YDR165W	YLR222C			YMR014W	YNL075W		YKR081C	YNL112W
YLL008W	YLR276C		YDR398W	YLR222C			YMR049C	YNL075W		YLR175W	YNL112W
YLL034C	YLR276C		YDR412W	YLR222C			YMR093W	YNL075W		YLR186W	YNL112W
YLR009W	YLR276C		YDR449C	YLR222C			YMR128W	YNL075W		YLR196W	YNL112W
YLR068W	YLR276C		YER126C	YLR222C			YMR131C	YNL075W		YLR222C	YNL112W
YLR186W	YLR276C		YER127W	YLR222C			YMR290C	YNL075W		YLR276C	YNL112W
YLR196W	YLR276C		YFL001W	YLR222C			YMR310C	YNL075W		YML093W	YNL112W
YLR222C	YLR276C		YGL111W	YLR222C			YNL061W	YNL075W		YMR049C	YNL112W
YCL037C	YLR397C		YGR081C	YLR222C			YNL062C	YNL075W		YMR128W	YNL112W
YDL201W	YLR397C		YGR159C	YLR222C			YDL082W	YNL096C		YMR131C	YNL112W
YLR068W	YLR397C		YHR040W	YLR222C			YER131W	YNL096C		YMR290C	YNL112W
YAL025C	YLR401C		YHR070W	YLR222C			YAL025C	YNL110C		YNL061W	YNL112W
YDR165W	YLR401C		YHR088W	YLR222C			YBL039C	YNL110C		YNL062C	YNL112W
YER082C	YLR401C		YHR169W	YLR222C			YDR087C	YNL110C		YNL075W	YNL112W
YGR159C	YLR401C		YIL019W	YLR222C			YDR299W	YNL110C		YHR143W-A	YNL113W
YJL122W	YLR401C		YIL096C	YLR222C			YDR496C	YNL110C		YMR093W	YNL113W
YJR047C	YLR401C		YJL010C	YLR222C			YER002W	YNL110C		YNL075W	YNL119W
YKL029C	YLR401C		YJL033W	YLR222C			YGL029W	YNL110C		YDL060W	YNL132W
YLR009W	YLR401C		YJL050W	YLR222C			YJL069C	YNL110C		YDR021W	YNL132W
YLR073C	YLR401C		YJL109C	YLR222C			YJL122W	YNL110C		YGL078C	YNL132W
YBL039C	YLR409C		YJL125C	YLR222C			YJR063W	YNL110C		YHR065C	YNL132W
YDL148C	YLR409C		YKL172W	YLR222C			YKL009W	YNL110C		YHR148W	YNL132W
YDR021W	YLR409C		YKR024C	YLR222C			YKL078W	YNL110C		YIL091C	YNL132W
YGL171W	YLR409C		YKR060W	YLR222C			YKR024C	YNL110C		YJL122W	YNL132W
YGR128C	YLR409C		YKR081C	YLR222C			YLL011W	YNL110C		YKL009W	YNL132W
YGR283C	YLR409C		YLR051C	YLR222C			YLR009W	YNL110C		YKL021C	YNL132W
YHR052W	YLR409C		YLR068W	YLR222C			YLR196W	YNL110C		YLR129W	YNL132W
YHR148W	YLR409C		YLR175W	YLR222C			YLR222C	YNL110C		YLR397C	YNL132W
YHR196W	YLR409C		YLR186W	YLR222C			YLR276C	YNL110C		YLR409C	YNL132W
YHR197W	YLR409C		YLR196W	YLR222C			YML093W	YNL110C		YMR229C	YNL132W
YAL025C	YLR435W		YDR527W	YLR223C			YMR128W	YNL110C		YNL002C	YNL132W
YDR165W	YLR435W		YGL120C	YLR223C			YMR131C	YNL110C		YNL005C	YNL137C
YDR496C	YLR435W		YJL025W	YLR223C			YMR239C	YNL110C		YJR063W	YNL141W
YER049W	YLR435W		YKR025W	YLR223C			YNL062C	YNL110C		YNL113W	YNL141W
YER082C	YLR435W		YBR247C	YLR276C			YNL075W	YNL110C		YJR063W	YNL151C
YHR170W	YLR435W		YCL054W	YLR276C			YAL025C	YNL112W		YCR087C-A	YNL175C
YIR012W	YLR435W		YDL036C	YLR276C			YAL059W	YNL112W		YDL167C	YNL175C
YJL010C	YLR435W		YDL201W	YLR276C			YBL039C	YNL112W		YHR066W	YNL182C
YJL122W	YLR435W		YDL208W	YLR276C			YCL054W	YNL112W		YHR085W	YNL182C
YKR060W	YLR435W		YDL213C	YLR276C			YCR057C	YNL112W		YIL104C	YNL182C
YLL008W	YLR435W		YDR087C	YLR276C			YDL060W	YNL112W		YIR012W	YNL182C
YLL011W	YLR435W		YDR120C	YLR276C			YDL063C	YNL112W		YLL008W	YNL182C
YLR009W	YLR435W		YDR165W	YLR276C			YDR087C	YNL112W		YDL202W	YNL185C
YLR221C	YLR435W		YDR365C	YLR276C			YDR101C	YNL112W		YBR154C	YNL248C
YLR222C	YLR435W		YDR398W	YLR276C			YDR299W	YNL112W		YGL120C	YNL248C
YLR197W	YLR449W		YDR412W	YLR276C			YDR465C	YNL112W		YGR128C	YNL248C
YDL036C	YML056C		YDR449C	YLR276C			YDR496C	YNL112W		YJL011C	YNL248C
YDR398W	YML056C		YER082C	YLR276C			YER126C	YNL112W		YJR041C	YNL248C
YER082C	YML056C		YER126C	YLR276C			YGL078C	YNL112W		YJR063W	YNL248C
YJR047C	YML056C		YFL001W	YLR276C			YGR159C	YNL112W		YLR002C	YNL248C
YKL029C	YML056C		YGL111W	YLR276C			YHR148W	YNL112W		YMR093W	YNL248C
YLR401C	YML056C		YGR081C	YLR276C			YHR170W	YNL112W		YNL062C	YNL248C
YDL150W	YML082W		YGR103W	YLR276C			YIR026C	YNL112W		YNL113W	YNL248C
YAL025C	YML093W		YGR158C	YLR276C			YJL033W	YNL112W		YNL141W	YNL248C
YAL059W	YML093W		YGR159C	YLR276C			YJL050W	YNL112W		YNL151C	YNL248C
YBL039C	YML093W		YHR040W	YLR276C			YJL069C	YNL112W		YNL221C	YNL282W
YCL054W	YML093W		YHR088W	YLR276C			YJL122W	YNL112W		YCR003W	YNL284C
YCR057C	YML093W		YHR169W	YLR276C			YJR063W	YNL112W		YDL202W	YNL284C
YDL060W	YML093W		YIL019W	YLR276C			YKR081C	YNL112W		YDR268W	YNL284C
YDL063C	YML093W		YJL010C	YLR276C			YKR092C	YNL112W		YEL050C	YNL284C
YDL201W	YML093W		YJL033W	YLR276C			YLL008W	YNL112W		YKL138C	YNL284C
YDR087C	YML093W		YJL050W	YLR276C			YLL011W	YNL112W		YKL194C	YNL284C
YDR101C	YML093W		YJL069C	YLR276C			YLL034C	YNL112W		YKR006C	YNL284C
YDR165W	YML093W		YJL109C	YLR276C			YLR009W	YNL112W		YKR085C	YNL284C
YDR299W	YML093W		YJL125C	YLR276C			YLR196W	YNL112W		YML025C	YNL284C
YDR449C	YML093W		YJR041C	YLR276C			YLR276C	YNL112W		YNL185C	YNL284C
YDR496C	YML093W		YKL172W	YLR276C			YML093W	YNL112W		YDL014W	YNL292W
YER002W	YML093W		YKR024C	YLR276C			YMR049C	YNL112W		YDL201W	YNL292W
YER049W	YML093W		YKR060W	YLR276C			YMR093W	YNL112W		YDL208W	YNL292W
YER082C	YML093W		YLR002C	YLR276C			YMR128W	YNL112W		YFL001W	YNL292W
YER126C	YML093W		YLR051C	YLR276C			YMR131C	YNL112W		YHR089C	YNL292W
YFL023W	YML093W		YLR068W	YLR276C			YMR290C	YNL112W		YLR175W	YNL292W
YGL029W	YML093W		YLR175W	YLR276C			YNL062C	YNL112W		YBR247C	YNL308C
YGL078C	YML093W		YLR186W	YLR276C			YNL075W	YNL112W		YCL054W	YNL308C
YGR159C	YML093W		YLR196W	YLR276C			YHR066W	YNL113W		YDL208W	YNL308C
YGR245C	YML093W		YLR222C	YLR276C			YBL039C	YNL132W		YDR087C	YNL308C
YHR085W	YML093W		YGL205W	YLR284C			YCL054W	YNL132W		YDR398W	YNL308C
YHR148W	YML093W		YKL194C	YLR312W-A			YCR016W	YNL132W		YDR449C	YNL308C
YIL091C	YML093W		YBR141C	YLR316C			YDL148C	YNL132W		YER082C	YNL308C
YIL104C	YML093W		YDR398W	YLR316C			YDR021W	YNL132W		YER126C	YNL308C
YIR012W	YML093W		YGL120C	YLR316C			YGR128C	YNL132W		YGL111W	YNL308C
YIR026C	YML093W		YGR145W	YLR316C			YHR196W	YNL132W		YHR169W	YNL308C
YJL010C	YML093W		YHR070W	YLR316C			YHR197W	YNL132W		YIL019W	YNL308C
YJL050W	YML093W		YJL025W	YLR316C			YLR409C	YNL132W		YJL010C	YNL308C
YJL122W	YML093W		YKR025W	YLR316C			YAL025C	YNL141W		YJL033W	YNL308C
YJR063W	YML093W		YLR223C	YLR316C			YDR165W	YNL141W		YJL069C	YNL308C
YKL009W	YML093W		YAL059W	YLR384C			YDR184C	YNL141W		YJL109C	YNL308C
YKL029C	YML093W		YDL063C	YLR384C			YDR398W	YNL141W		YKL172W	YNL308C
YKL078W	YML093W		YLR325C	YLR388W			YGR159C	YNL141W		YKR024C	YNL308C
YKL082C	YML093W		YBR267W	YLR397C			YGR280C	YNL141W		YKR060W	YNL308C
YKR024C	YML093W		YCL059C	YLR397C			YJL069C	YNL141W		YKR081C	YNL308C
YKR060W	YML093W		YDL060W	YLR397C			YJL122W	YNL141W		YLR051C	YNL308C
YKR081C	YML093W		YDR021W	YLR397C			YKL078W	YNL141W		YLR196W	YNL308C
YKR092C	YML093W		YGL078C	YLR397C			YKR092C	YNL141W		YLR222C	YNL308C
YLL008W	YML093W		YHR065C	YLR397C			YLL008W	YNL141W		YLR276C	YNL308C
YLL011W	YML093W		YHR148W	YLR397C			YLR009W	YNL141W		YML093W	YNL308C
YLL034C	YML093W		YIL091C	YLR397C			YLR073C	YNL141W		YMR049C	YNL308C
YLR009W	YML093W		YJL122W	YLR397C			YML056C	YNL141W		YMR128W	YNL308C
YLR068W	YML093W		YKL021C	YLR397C			YML093W	YNL141W		YMR131C	YNL308C
YLR186W	YML093W		YKL082C	YLR397C			YMR093W	YNL141W		YMR290C	YNL308C
YLR196W	YML093W		YLR009W	YLR397C			YMR131C	YNL141W		YNL061W	YNL308C
YLR222C	YML093W		YLR129W	YLR397C			YMR290C	YNL141W		YNL075W	YNL308C
YLR276C	YML093W		YLR197W	YLR397C			YNL062C	YNL141W		YNL112W	YNL308C
YLR401C	YML093W		YBR141C	YLR401C			YNL112W	YNL141W		YDL179W	YNL327W
YLR435W	YML093W		YCL054W	YLR401C			YGL120C	YNL163C		YFL062W	YNL336W
YAL025C	YMR014W		YDL036C	YLR401C			YAL059W	YNL175C		YBL039C	YNR012W
YBL039C	YMR014W		YDL201W	YLR401C			YCR087C-A	YNL175C		YCR046C	YNR037C
YCL054W	YMR014W		YDR087C	YLR401C			YDL060W	YNL175C		YDR175C	YNR037C
YCR057C	YMR014W		YDR165W	YLR401C			YDL063C	YNL175C		YDR337W	YNR037C
YDL063C	YMR014W		YDR398W	YLR401C			YDL201W	YNL175C		YMR193W	YNR037C
YDL201W	YMR014W		YDR449C	YLR401C			YDR101C	YNL175C		YNL284C	YNR037C
YDR101C	YMR014W		YER082C	YLR401C			YER006W	YNL175C		YDR101C	YNR053C
YDR165W	YMR014W		YER126C	YLR401C			YGL078C	YNL175C		YDR361C	YNR053C
YDR299W	YMR014W		YGL111W	YLR401C			YJL050W	YNL175C		YHR170W	YNR053C
YDR496C	YMR014W		YGL120C	YLR401C			YLL034C	YNL175C		YKR092C	YNR053C
YER049W	YMR014W		YGL246C	YLR401C			YLR196W	YNL175C		YLL034C	YNR053C
YER082C	YMR014W		YGR081C	YLR401C			YLR197W	YNL175C		YBR247C	YNR054C
YER126C	YMR014W		YGR159C	YLR401C			YLR276C	YNL175C		YCL054W	YNR054C
YGL078C	YMR014W		YHR040W	YLR401C			YLR449W	YNL175C		YDL148C	YNR054C
YHR170W	YMR014W		YHR070W	YLR401C			YMR049C	YNL175C		YDL201W	YNR054C
YIL091C	YMR014W		YJL010C	YLR401C			YMR310C	YNL175C		YDL208W	YNR054C
YIL104C	YMR014W		YJL025W	YLR401C			YAL025C	YNL182C		YDL213C	YNR054C
YIR012W	YMR014W		YJL033W	YLR401C			YBR155W	YNL182C		YDR087C	YNR054C
YIR026C	YMR014W		YJL050W	YLR401C			YDR087C	YNL182C		YDR120C	YNR054C
YJL010C	YMR014W		YJL069C	YLR401C			YDR165W	YNL182C		YDR398W	YNR054C
YJL122W	YMR014W		YJL109C	YLR401C			YDR184C	YNL182C		YDR412W	YNR054C
YJR063W	YMR014W		YJL125C	YLR401C			YDR299W	YNL182C		YDR449C	YNR054C
YKL029C	YMR014W		YJR063W	YLR401C			YDR398W	YNL182C		YER082C	YNR054C
YKL082C	YMR014W		YKL172W	YLR401C			YDR496C	YNL182C		YER126C	YNR054C
YKR060W	YMR014W		YKR024C	YLR401C			YER082C	YNL182C		YER127W	YNR054C
YKR081C	YMR014W		YKR060W	YLR401C			YGL029W	YNL182C		YGL111W	YNR054C
YLL008W	YMR014W		YKR081C	YLR401C			YGR159C	YNL182C		YHR088W	YNR054C
YLL011W	YMR014W		YLR051C	YLR401C			YGR280C	YNL182C		YHR169W	YNR054C
YLR009W	YMR014W		YLR068W	YLR401C			YHR066W	YNL182C		YIL019W	YNR054C
YLR068W	YMR014W		YLR175W	YLR401C			YHR169W	YNL182C		YJL033W	YNR054C
YLR186W	YMR014W		YLR186W	YLR401C			YHR170W	YNL182C		YJL050W	YNR054C
YLR196W	YMR014W		YLR196W	YLR401C			YIR012W	YNL182C		YJL069C	YNR054C
YLR222C	YMR014W		YLR222C	YLR401C			YJL010C	YNL182C		YJL109C	YNR054C
YLR276C	YMR014W		YLR276C	YLR401C			YJL069C	YNL182C		YKL172W	YNR054C
YLR401C	YMR014W		YDL082W	YLR406C			YJL122W	YNL182C		YKR081C	YNR054C
YLR435W	YMR014W		YDL191W	YLR406C			YJR063W	YNL182C		YLR051C	YNR054C
YML093W	YMR014W		YER131W	YLR406C			YKL009W	YNL182C		YLR175W	YNR054C
YAL059W	YMR049C		YDL060W	YLR409C			YKL078W	YNL182C		YLR186W	YNR054C
YBL039C	YMR049C		YDR021W	YLR409C			YKR024C	YNL182C		YLR196W	YNR054C
YCL037C	YMR049C		YER002W	YLR409C			YKR060W	YNL182C		YLR222C	YNR054C
YCL054W	YMR049C		YGL078C	YLR409C			YKR081C	YNL182C		YLR276C	YNR054C
YCR057C	YMR049C		YHR065C	YLR409C			YLL008W	YNL182C		YLR435W	YNR054C
YDL060W	YMR049C		YHR148W	YLR409C			YLL011W	YNL182C		YML093W	YNR054C
YDL063C	YMR049C		YIL091C	YLR409C			YLR009W	YNL182C		YMR049C	YNR054C
YDL150W	YMR049C		YJL122W	YLR409C			YLR051C	YNL182C		YMR128W	YNR054C
YDL201W	YMR049C		YKL009W	YLR409C			YLR186W	YNL182C		YMR131C	YNR054C
YDR101C	YMR049C		YKL082C	YLR409C			YLR196W	YNL182C		YMR290C	YNR054C
YDR299W	YMR049C		YLL011W	YLR409C			YLR222C	YNL182C		YNL061W	YNR054C
YDR465C	YMR049C		YLR129W	YLR409C			YLR435W	YNL182C		YNL062C	YNR054C
YDR496C	YMR049C		YLR221C	YLR409C			YML093W	YNL182C		YNL075W	YNR054C
YGL078C	YMR049C		YBR084W	YLR413W			YMR014W	YNL182C		YNL308C	YNR054C
YHR148W	YMR049C		YCR087C-A	YLR413W			YMR093W	YNL182C		YBR267W	YOL010W
YJL033W	YMR049C		YER137C	YLR413W			YMR131C	YNL182C		YCR072C	YOL010W
YJL050W	YMR049C		YBR247C	YLR435W			YMR239C	YNL182C		YDL060W	YOL010W
YJL122W	YMR049C		YCL054W	YLR435W			YMR290C	YNL182C		YDR324C	YOL010W
YKL029C	YMR049C		YDL036C	YLR435W			YNL062C	YNL182C		YGL029W	YOL010W
YLL034C	YMR049C		YDL201W	YLR435W			YNL075W	YNL182C		YGL078C	YOL010W
YLR009W	YMR049C		YDR087C	YLR435W			YNL112W	YNL182C		YHR148W	YOL010W
YLR196W	YMR049C		YDR165W	YLR435W			YNL141W	YNL182C		YIL091C	YOL010W
YLR276C	YMR049C		YDR398W	YLR435W			YDL223C	YNL194C		YJL122W	YOL010W
YML093W	YMR049C		YDR449C	YLR435W			YDR101C	YNL207W		YKL009W	YOL010W
YMR014W	YMR049C		YER082C	YLR435W			YLL034C	YNL207W		YKL021C	YOL010W
YAL025C	YMR093W		YER126C	YLR435W			YLR196W	YNL207W		YKL078W	YOL010W
YDR101C	YMR093W		YFL001W	YLR435W			YLR276C	YNL207W		YKL099C	YOL010W
YDR165W	YMR093W		YGL111W	YLR435W			YML093W	YNL207W		YLL011W	YOL010W
YDR299W	YMR093W		YGR081C	YLR435W			YMR049C	YNL207W		YLR009W	YOL010W
YDR496C	YMR093W		YGR159C	YLR435W			YMR128W	YNL207W		YLR129W	YOL010W
YER002W	YMR093W		YHR169W	YLR435W			YNL061W	YNL207W		YLR197W	YOL010W
YER049W	YMR093W		YJL010C	YLR435W			YNL075W	YNL207W		YMR014W	YOL010W
YER126C	YMR093W		YJL033W	YLR435W			YNL175C	YNL207W		YNL002C	YOL010W
YGL078C	YMR093W		YJL050W	YLR435W			YKL082C	YNL227C		YDR412W	YOL022C
YGR159C	YMR093W		YJL069C	YLR435W			YAL025C	YNL248C		YGR103W	YOL022C
YIR012W	YMR093W		YJL109C	YLR435W			YBL039C	YNL248C		YHR088W	YOL022C
YJL010C	YMR093W		YJL125C	YLR435W			YBR247C	YNL248C		YIL096C	YOL022C
YJL122W	YMR093W		YKL172W	YLR435W			YCL054W	YNL248C		YJL010C	YOL022C
YJR063W	YMR093W		YKR024C	YLR435W			YCR057C	YNL248C		YKR081C	YOL022C
YKL029C	YMR093W		YKR060W	YLR435W			YDL060W	YNL248C		YLR051C	YOL022C
YKR060W	YMR093W		YKR081C	YLR435W			YDL063C	YNL248C		YMR049C	YOL022C
YKR081C	YMR093W		YLR051C	YLR435W			YDR101C	YNL248C		YNL061W	YOL022C
YLL008W	YMR093W		YLR068W	YLR435W			YDR165W	YNL248C		YCL054W	YOL041C
YLL011W	YMR093W		YLR186W	YLR435W			YDR299W	YNL248C		YDL148C	YOL041C
YLR009W	YMR093W		YLR196W	YLR435W			YDR449C	YNL248C		YDL153C	YOL041C
YLR073C	YMR093W		YLR222C	YLR435W			YDR496C	YNL248C		YDR087C	YOL041C
YLR186W	YMR093W		YLR276C	YLR435W			YER082C	YNL248C		YDR412W	YOL041C
YLR196W	YMR093W		YLR401C	YLR435W			YER126C	YNL248C		YDR449C	YOL041C
YLR222C	YMR093W		YCR024C	YLR439W			YGL078C	YNL248C		YER126C	YOL041C
YLR276C	YMR093W		YDL045W-A	YLR439W			YGR159C	YNL248C		YER127W	YOL041C
YLR401C	YMR093W		YDL202W	YLR439W			YGR245C	YNL248C		YGL111W	YOL041C
YLR435W	YMR093W		YDR194C	YLR439W			YHR169W	YNL248C		YGR081C	YOL041C
YML056C	YMR093W		YDR322W	YLR439W			YHR170W	YNL248C		YGR103W	YOL041C
YML093W	YMR093W		YDR347W	YLR439W			YIL091C	YNL248C		YGR159C	YOL041C
YMR014W	YMR093W		YEL050C	YLR439W			YIR026C	YNL248C		YIL096C	YOL041C
YAL025C	YMR128W		YJL063C	YLR439W			YJL010C	YNL248C		YJL010C	YOL041C
YAL059W	YMR128W		YDL082W	YLR448W			YJL069C	YNL248C		YJL050W	YOL041C
YBL039C	YMR128W		YDL191W	YLR448W			YJL122W	YNL248C		YKL172W	YOL041C
YCL054W	YMR128W		YER131W	YLR448W			YJR063W	YNL248C		YKR024C	YOL041C
YDL060W	YMR128W		YJL190C	YLR448W			YKL009W	YNL248C		YKR060W	YOL041C
YDL063C	YMR128W		YLR406C	YLR448W			YKL078W	YNL248C		YKR081C	YOL041C
YDL201W	YMR128W		YDR184C	YML006C			YKL099C	YNL248C		YLR002C	YOL041C
YDR087C	YMR128W		YBL038W	YML009C			YKR024C	YNL248C		YLR051C	YOL041C
YDR101C	YMR128W		YBR122C	YML009C			YKR081C	YNL248C		YLR068W	YOL041C
YDR165W	YMR128W		YCR003W	YML009C			YKR092C	YNL248C		YLR196W	YOL041C
YDR299W	YMR128W		YEL050C	YML009C			YLL008W	YNL248C		YLR222C	YOL041C
YDR496C	YMR128W		YKR085C	YML009C			YLL011W	YNL248C		YLR276C	YOL041C
YER049W	YMR128W		YDR465C	YML014W			YLR009W	YNL248C		YML093W	YOL041C
YER082C	YMR128W		YER036C	YML014W			YLR186W	YNL248C		YMR049C	YOL041C
YER126C	YMR128W		YLR439W	YML025C			YLR196W	YNL248C		YMR131C	YOL041C
YGL078C	YMR128W		YDR527W	YML043C			YLR222C	YNL248C		YMR290C	YOL041C
YGR245C	YMR128W		YKR025W	YML043C			YLR276C	YNL248C		YNL061W	YOL041C
YIL104C	YMR128W		YLR223C	YML043C			YLR435W	YNL248C		YNL075W	YOL041C
YIR012W	YMR128W		YBR238C	YML056C			YML093W	YNL248C		YNL112W	YOL041C
YIR026C	YMR128W		YBR247C	YML093W			YMR093W	YNL248C		YNL308C	YOL041C
YJL050W	YMR128W		YCL054W	YML093W			YMR131C	YNL248C		YDL031W	YOL077C
YJL069C	YMR128W		YDL208W	YML093W			YMR290C	YNL248C		YHR085W	YOL077C
YJL122W	YMR128W		YDL213C	YML093W			YNL062C	YNL248C		YIR012W	YOL077C
YJR063W	YMR128W		YDR087C	YML093W			YNL075W	YNL248C		YLL008W	YOL077C
YKL029C	YMR128W		YDR398W	YML093W			YNL112W	YNL248C		YNL182C	YOL077C
YKR060W	YMR128W		YDR412W	YML093W			YNL182C	YNL248C		YBR247C	YOL080C
YKR081C	YMR128W		YDR449C	YML093W			YAL025C	YNL308C		YCL054W	YOL080C
YLL008W	YMR128W		YER082C	YML093W			YBR247C	YNL308C		YDL148C	YOL080C
YLL011W	YMR128W		YER126C	YML093W			YCL054W	YNL308C		YDL201W	YOL080C
YLL034C	YMR128W		YER127W	YML093W			YDL060W	YNL308C		YDL208W	YOL080C
YLR009W	YMR128W		YGL111W	YML093W			YDR087C	YNL308C		YDR087C	YOL080C
YLR196W	YMR128W		YGR081C	YML093W			YDR101C	YNL308C		YDR120C	YOL080C
YLR222C	YMR128W		YGR158C	YML093W			YDR299W	YNL308C		YDR165W	YOL080C
YLR276C	YMR128W		YGR159C	YML093W			YDR496C	YNL308C		YDR398W	YOL080C
YML093W	YMR128W		YHR088W	YML093W			YER082C	YNL308C		YDR412W	YOL080C
YMR014W	YMR128W		YHR169W	YML093W			YER126C	YNL308C		YDR449C	YOL080C
YMR049C	YMR128W		YIL019W	YML093W			YFL023W	YNL308C		YER082C	YOL080C
YAL025C	YMR131C		YJL010C	YML093W			YGL078C	YNL308C		YER126C	YOL080C
YDR087C	YMR131C		YJL033W	YML093W			YJL010C	YNL308C		YGR103W	YOL080C
YDR101C	YMR131C		YJL109C	YML093W			YJL050W	YNL308C		YHR169W	YOL080C
YDR165W	YMR131C		YJR041C	YML093W			YJL069C	YNL308C		YIL019W	YOL080C
YDR299W	YMR131C		YKL172W	YML093W			YKR024C	YNL308C		YJL010C	YOL080C
YDR361C	YMR131C		YKR024C	YML093W			YKR060W	YNL308C		YJL033W	YOL080C
YDR496C	YMR131C		YKR060W	YML093W			YKR081C	YNL308C		YJL050W	YOL080C
YER002W	YMR131C		YKR081C	YML093W			YLL008W	YNL308C		YJL069C	YOL080C
YER049W	YMR131C		YLR051C	YML093W			YLL011W	YNL308C		YJL125C	YOL080C
YER082C	YMR131C		YLR068W	YML093W			YLL034C	YNL308C		YKL172W	YOL080C
YER126C	YMR131C		YLR175W	YML093W			YLR009W	YNL308C		YKR060W	YOL080C
YFL023W	YMR131C		YLR186W	YML093W			YLR196W	YNL308C		YKR081C	YOL080C
YGR159C	YMR131C		YLR196W	YML093W			YLR222C	YNL308C		YLR002C	YOL080C
YHR169W	YMR131C		YLR222C	YML093W			YLR276C	YNL308C		YLR051C	YOL080C
YHR170W	YMR131C		YLR276C	YML093W			YML093W	YNL308C		YLR186W	YOL080C
YIL104C	YMR131C		YLR435W	YML093W			YMR014W	YNL308C		YLR196W	YOL080C
YIR012W	YMR131C		YGL246C	YML094W			YMR049C	YNL308C		YLR222C	YOL080C
YIR026C	YMR131C		YER062C	YML125C			YMR093W	YNL308C		YLR276C	YOL080C
YJL010C	YMR131C		YER062C	YML130C			YMR128W	YNL308C		YML093W	YOL080C
YJL069C	YMR131C		YBR267W	YMR014W			YMR131C	YNL308C		YMR049C	YOL080C
YJL122W	YMR131C		YCR072C	YMR014W			YMR290C	YNL308C		YMR128W	YOL080C
YJR063W	YMR131C		YDL060W	YMR014W			YNL075W	YNL308C		YMR131C	YOL080C
YKL009W	YMR131C		YDR021W	YMR014W			YNL110C	YNL308C		YMR290C	YOL080C
YKL029C	YMR131C		YDR324C	YMR014W			YNL112W	YNL308C		YNL061W	YOL080C
YKL078W	YMR131C		YEL026W	YMR014W			YNL182C	YNL308C		YNL062C	YOL080C
YKR024C	YMR131C		YER002W	YMR014W			YNL207W	YNL308C		YNL075W	YOL080C
YKR060W	YMR131C		YGL029W	YMR014W			YER126C	YNR012W		YNL112W	YOL080C
YKR081C	YMR131C		YGL078C	YMR014W			YKL078W	YNR012W		YNL119W	YOL080C
YKR092C	YMR131C		YGR280C	YMR014W			YMR131C	YNR012W		YNL308C	YOL080C
YLL008W	YMR131C		YHR065C	YMR014W			YMR290C	YNR012W		YNR054C	YOL080C
YLL011W	YMR131C		YHR148W	YMR014W			YNL141W	YNR012W		YOL041C	YOL080C
YLL034C	YMR131C		YIL091C	YMR014W			YNL182C	YNR012W		YDR165W	YOL093W
YLR009W	YMR131C		YJL122W	YMR014W			YAL025C	YNR053C		YLR401C	YOL093W
YLR073C	YMR131C		YKL009W	YMR014W			YDR184C	YNR053C		YNR054C	YOL093W
YLR186W	YMR131C		YKL021C	YMR014W			YER082C	YNR053C		YDR037W	YOL097C
YLR196W	YMR131C		YKL078W	YMR014W			YGR159C	YNR053C		YDR465C	YOL124C
YLR222C	YMR131C		YKL082C	YMR014W			YGR280C	YNR053C		YMR310C	YOL124C
YLR276C	YMR131C		YKL099C	YMR014W			YHR066W	YNR053C		YBR142W	YOL144W
YLR401C	YMR131C		YLL011W	YMR014W			YHR070W	YNR053C		YBR267W	YOL144W
YLR435W	YMR131C		YLR009W	YMR014W			YHR169W	YNR053C		YCR072C	YOL144W
YML093W	YMR131C		YLR129W	YMR014W			YJL069C	YNR053C		YDR324C	YOL144W
YMR014W	YMR131C		YLR197W	YMR014W			YJL122W	YNR053C		YGL029W	YOL144W
YMR093W	YMR131C		YLR221C	YMR014W			YKL009W	YNR053C		YGL078C	YOL144W
YMR128W	YMR131C		YLR397C	YMR014W			YKL078W	YNR053C		YGR280C	YOL144W
YCL059C	YMR229C		YLR312W-A	YMR024W			YKR024C	YNR053C		YIL091C	YOL144W
YCR087C-A	YMR229C		YBR247C	YMR049C			YLL008W	YNR053C		YJL122W	YOL144W
YER006W	YMR229C		YCL054W	YMR049C			YLL011W	YNR053C		YKL009W	YOL144W
YER137C	YMR229C		YDL014W	YMR049C			YLR009W	YNR053C		YKL078W	YOL144W
YGL099W	YMR229C		YDL036C	YMR049C			YLR051C	YNR053C		YLL011W	YOL144W
YHR197W	YMR229C		YDL148C	YMR049C			YLR073C	YNR053C		YLR009W	YOL144W
YBL039C	YMR239C		YDL153C	YMR049C			YLR222C	YNR053C		YLR221C	YOL144W
YBR155W	YMR239C		YDL201W	YMR049C			YLR401C	YNR053C		YMR014W	YOL144W
YDR021W	YMR239C		YDR087C	YMR049C			YML093W	YNR053C		YOL010W	YOL144W
YDR087C	YMR239C		YDR120C	YMR049C			YMR093W	YNR053C		YBR247C	YOR004W
YDR299W	YMR239C		YDR165W	YMR049C			YMR131C	YNR053C		YCL054W	YOR004W
YER002W	YMR239C		YDR365C	YMR049C			YMR239C	YNR053C		YDL201W	YOR004W
YER127W	YMR239C		YDR449C	YMR049C			YMR290C	YNR053C		YDL208W	YOR004W
YGL029W	YMR239C		YER082C	YMR049C			YNL062C	YNR053C		YDL213C	YOR004W
YGR159C	YMR239C		YFL001W	YMR049C			YNL141W	YNR053C		YDR087C	YOR004W
YGR245C	YMR239C		YGR158C	YMR049C			YNL182C	YNR053C		YDR120C	YOR004W
YGR280C	YMR239C		YGR159C	YMR049C			YNL248C	YNR053C		YDR165W	YOR004W
YHR066W	YMR239C		YHR040W	YMR049C			YNR012W	YNR053C		YDR398W	YOR004W
YHR085W	YMR239C		YHR088W	YMR049C			YAL025C	YNR054C		YDR449C	YOR004W
YHR148W	YMR239C		YHR169W	YMR049C			YCL054W	YNR054C		YER082C	YOR004W
YJL069C	YMR239C		YIL019W	YMR049C			YDL201W	YNR054C		YER126C	YOR004W
YJR063W	YMR239C		YJL010C	YMR049C			YDR087C	YNR054C		YER127W	YOR004W
YKL009W	YMR239C		YJL033W	YMR049C			YDR101C	YNR054C		YGL111W	YOR004W
YKL029C	YMR239C		YJL050W	YMR049C			YDR299W	YNR054C		YGR081C	YOR004W
YKL078W	YMR239C		YJL069C	YMR049C			YDR496C	YNR054C		YGR159C	YOR004W
YKR024C	YMR239C		YJL109C	YMR049C			YER082C	YNR054C		YHR088W	YOR004W
YKR092C	YMR239C		YJL125C	YMR049C			YER126C	YNR054C		YHR169W	YOR004W
YLL008W	YMR239C		YJR041C	YMR049C			YGL078C	YNR054C		YIL096C	YOR004W
YLL011W	YMR239C		YKR024C	YMR049C			YGR245C	YNR054C		YJL010C	YOR004W
YLR073C	YMR239C		YKR060W	YMR049C			YHR085W	YNR054C		YJL033W	YOR004W
YLR222C	YMR239C		YLR051C	YMR049C			YHR148W	YNR054C		YJL050W	YOR004W
YLR243W	YMR239C		YLR068W	YMR049C			YIL091C	YNR054C		YJL069C	YOR004W
YML093W	YMR239C		YLR175W	YMR049C			YJL069C	YNR054C		YJL109C	YOR004W
YBR238C	YMR244W		YLR186W	YMR049C			YJL122W	YNR054C		YJL125C	YOR004W
YCR072C	YMR244W		YLR196W	YMR049C			YJR063W	YNR054C		YKL172W	YOR004W
YAL025C	YMR269W		YLR222C	YMR049C			YKL009W	YNR054C		YKR024C	YOR004W
YDR165W	YMR269W		YLR276C	YMR049C			YKR081C	YNR054C		YKR060W	YOR004W
YDR398W	YMR269W		YLR401C	YMR049C			YLL008W	YNR054C		YKR081C	YOR004W
YER082C	YMR269W		YLR435W	YMR049C			YLL011W	YNR054C		YLR051C	YOR004W
YGR159C	YMR269W		YML093W	YMR049C			YLL034C	YNR054C		YLR068W	YOR004W
YGR280C	YMR269W		YBR154C	YMR093W			YLR009W	YNR054C		YLR175W	YOR004W
YHR169W	YMR269W		YBR271W	YMR093W			YLR186W	YNR054C		YLR186W	YOR004W
YJL069C	YMR269W		YDL150W	YMR093W			YLR196W	YNR054C		YLR196W	YOR004W
YJL122W	YMR269W		YGL246C	YMR093W			YLR222C	YNR054C		YLR222C	YOR004W
YKL029C	YMR269W		YGR128C	YMR093W			YLR276C	YNR054C		YLR276C	YOR004W
YKL078W	YMR269W		YJL011C	YMR093W			YML093W	YNR054C		YLR435W	YOR004W
YKR024C	YMR269W		YJL025W	YMR093W			YMR014W	YNR054C		YML093W	YOR004W
YKR060W	YMR269W		YJR047C	YMR093W			YMR049C	YNR054C		YMR049C	YOR004W
YLL008W	YMR269W		YJR063W	YMR093W			YMR093W	YNR054C		YMR128W	YOR004W
YLL011W	YMR269W		YLR014C	YMR093W			YMR128W	YNR054C		YMR131C	YOR004W
YLR009W	YMR269W		YML094W	YMR093W			YMR131C	YNR054C		YMR290C	YOR004W
YLR073C	YMR269W		YIL136W	YMR114C			YMR239C	YNR054C		YNL061W	YOR004W
YLR401C	YMR269W		YGR078C	YMR123W			YMR290C	YNR054C		YNL062C	YOR004W
YLR435W	YMR269W		YCL054W	YMR128W			YMR310C	YNR054C		YNL075W	YOR004W
YML093W	YMR269W		YDL036C	YMR128W			YNL062C	YNR054C		YNL112W	YOR004W
YMR014W	YMR269W		YDL201W	YMR128W			YNL075W	YNR054C		YNL119W	YOR004W
YMR093W	YMR269W		YDL208W	YMR128W			YNL110C	YNR054C		YNL308C	YOR004W
YMR131C	YMR269W		YDL213C	YMR128W			YNL182C	YNR054C		YNR054C	YOR004W
YAL025C	YMR290C		YDR087C	YMR128W			YNL308C	YNR054C		YOL022C	YOR004W
YBL039C	YMR290C		YDR120C	YMR128W			YNR053C	YNR054C		YOL041C	YOR004W
YCL054W	YMR290C		YDR165W	YMR128W			YJL122W	YOL010W		YOL080C	YOR004W
YCR057C	YMR290C		YDR398W	YMR128W			YLR009W	YOL010W		YER049W	YOR051C
YDL201W	YMR290C		YDR412W	YMR128W			YML093W	YOL010W		YLR441C	YOR063W
YDR087C	YMR290C		YDR449C	YMR128W			YMR093W	YOL010W		YGL029W	YOR078W
YDR101C	YMR290C		YER082C	YMR128W			YMR131C	YOL010W		YGR280C	YOR078W
YDR165W	YMR290C		YER126C	YMR128W			YDL063C	YOL022C		YIL091C	YOR078W
YDR299W	YMR290C		YFL001W	YMR128W			YIL091C	YOL022C		YJL122W	YOR078W
YDR449C	YMR290C		YGL111W	YMR128W			YKR081C	YOL022C		YKL009W	YOR078W
YDR496C	YMR290C		YGR159C	YMR128W			YMR049C	YOL022C		YKL082C	YOR078W
YER002W	YMR290C		YHR040W	YMR128W			YCL054W	YOL041C		YLL011W	YOR078W
YER049W	YMR290C		YHR088W	YMR128W			YCR057C	YOL041C		YLR009W	YOR078W
YER082C	YMR290C		YHR169W	YMR128W			YDR021W	YOL041C		YMR014W	YOR078W
YGL078C	YMR290C		YIL019W	YMR128W			YDR087C	YOL041C		YOL144W	YOR078W
YGR159C	YMR290C		YJL010C	YMR128W			YDR299W	YOL041C		YKL138C	YOR150W
YHR148W	YMR290C		YJL033W	YMR128W			YER126C	YOL041C		YKR006C	YOR150W
YHR170W	YMR290C		YJL050W	YMR128W			YHR052W	YOL041C		YCL059C	YOR206W
YIL091C	YMR290C		YJL069C	YMR128W			YKL082C	YOL041C		YDL060W	YOR206W
YIL104C	YMR290C		YJL109C	YMR128W			YNL002C	YOL041C		YDR021W	YOR206W
YIR026C	YMR290C		YJL125C	YMR128W			YNL132W	YOL041C		YGL029W	YOR206W
YJL010C	YMR290C		YJR041C	YMR128W			YAL059W	YOL077C		YGL078C	YOR206W
YJL069C	YMR290C		YKL172W	YMR128W			YCL054W	YOL077C		YHR065C	YOR206W
YJL122W	YMR290C		YKR024C	YMR128W			YCR057C	YOL077C		YHR148W	YOR206W
YJR063W	YMR290C		YKR060W	YMR128W			YDL060W	YOL077C		YIL091C	YOR206W
YKL009W	YMR290C		YKR081C	YMR128W			YDL063C	YOL077C		YJL122W	YOR206W
YKL029C	YMR290C		YLR002C	YMR128W			YDL201W	YOL077C		YKL009W	YOR206W
YKL078W	YMR290C		YLR051C	YMR128W			YDR101C	YOL077C		YKL021C	YOR206W
YKL082C	YMR290C		YLR068W	YMR128W			YDR299W	YOL077C		YKL078W	YOR206W
YKR024C	YMR290C		YLR175W	YMR128W			YDR496C	YOL077C		YKL082C	YOR206W
YKR060W	YMR290C		YLR186W	YMR128W			YER126C	YOL077C		YLL011W	YOR206W
YKR092C	YMR290C		YLR196W	YMR128W			YGL078C	YOL077C		YLR009W	YOR206W
YLL008W	YMR290C		YLR222C	YMR128W			YJL050W	YOL077C		YLR129W	YOR206W
YLL011W	YMR290C		YLR276C	YMR128W			YJL122W	YOL077C		YLR197W	YOR206W
YLL034C	YMR290C		YLR401C	YMR128W			YKL021C	YOL077C		YLR221C	YOR206W
YLR009W	YMR290C		YLR435W	YMR128W			YLL034C	YOL077C		YLR409C	YOR206W
YLR068W	YMR290C		YML093W	YMR128W			YLR276C	YOL077C		YMR014W	YOR206W
YLR186W	YMR290C		YMR049C	YMR128W			YML093W	YOL077C		YMR229C	YOR206W
YLR196W	YMR290C		YBR141C	YMR131C			YMR014W	YOL077C		YNL002C	YOR206W
YLR222C	YMR290C		YBR247C	YMR131C			YMR128W	YOL077C		YNL132W	YOR206W
YLR276C	YMR290C		YCL054W	YMR131C			YMR310C	YOL077C		YOL010W	YOR206W
YLR401C	YMR290C		YDL036C	YMR131C			YNL075W	YOL077C		YDL150W	YOR207C
YLR435W	YMR290C		YDL201W	YMR131C			YNL112W	YOL077C		YGR128C	YOR207C
YML093W	YMR290C		YDL208W	YMR131C			YNL175C	YOL077C		YJR041C	YOR207C
YMR014W	YMR290C		YDR087C	YMR131C			YNL207W	YOL077C		YNL151C	YOR207C
YMR093W	YMR290C		YDR120C	YMR131C			YNL308C	YOL077C		YNL175C	YOR252W
YMR128W	YMR290C		YDR165W	YMR131C			YAL025C	YOL080C		YBR247C	YOR272W
YMR131C	YMR290C		YDR398W	YMR131C			YAL059W	YOL080C		YCL054W	YOR272W
YMR239C	YMR290C		YDR449C	YMR131C			YBL039C	YOL080C		YDL014W	YOR272W
YMR269W	YMR290C		YER082C	YMR131C			YBR247C	YOL080C		YDL148C	YOR272W
YDR091C	YMR308C		YER126C	YMR131C			YBR267W	YOL080C		YDL153C	YOR272W
YCL037C	YMR310C		YER127W	YMR131C			YCL054W	YOL080C		YDL201W	YOR272W
YDL201W	YMR310C		YFL001W	YMR131C			YCR057C	YOL080C		YDL208W	YOR272W
YDR101C	YMR310C		YGL111W	YMR131C			YDL060W	YOL080C		YDR087C	YOR272W
YDR165W	YMR310C		YGL120C	YMR131C			YDL063C	YOL080C		YDR120C	YOR272W
YDR299W	YMR310C		YGR081C	YMR131C			YDL201W	YOL080C		YDR165W	YOR272W
YDR465C	YMR310C		YGR159C	YMR131C			YDR087C	YOL080C		YDR398W	YOR272W
YDR496C	YMR310C		YHR040W	YMR131C			YDR101C	YOL080C		YDR412W	YOR272W
YER049W	YMR310C		YHR070W	YMR131C			YDR165W	YOL080C		YDR449C	YOR272W
YER126C	YMR310C		YHR088W	YMR131C			YDR299W	YOL080C		YER082C	YOR272W
YGL078C	YMR310C		YHR169W	YMR131C			YDR449C	YOL080C		YER126C	YOR272W
YIR026C	YMR310C		YJL010C	YMR131C			YDR496C	YOL080C		YER127W	YOR272W
YJL050W	YMR310C		YJL033W	YMR131C			YER126C	YOL080C		YGR158C	YOR272W
YJL069C	YMR310C		YJL050W	YMR131C			YGL029W	YOL080C		YGR159C	YOR272W
YJL122W	YMR310C		YJL069C	YMR131C			YGL078C	YOL080C		YHR169W	YOR272W
YKL029C	YMR310C		YJL109C	YMR131C			YGR128C	YOL080C		YIL019W	YOR272W
YKR081C	YMR310C		YJL125C	YMR131C			YHR148W	YOL080C		YIL096C	YOR272W
YLL034C	YMR310C		YKL172W	YMR131C			YHR170W	YOL080C		YJL010C	YOR272W
YLR009W	YMR310C		YKR024C	YMR131C			YIL091C	YOL080C		YJL033W	YOR272W
YLR196W	YMR310C		YKR060W	YMR131C			YJL010C	YOL080C		YJL050W	YOR272W
YLR276C	YMR310C		YKR081C	YMR131C			YJL033W	YOL080C		YJL069C	YOR272W
YLR401C	YMR310C		YLR051C	YMR131C			YJL050W	YOL080C		YJL109C	YOR272W
YLR449W	YMR310C		YLR068W	YMR131C			YJL122W	YOL080C		YJL125C	YOR272W
YML093W	YMR310C		YLR175W	YMR131C			YJR063W	YOL080C		YJR041C	YOR272W
YMR014W	YMR310C		YLR186W	YMR131C			YKR060W	YOL080C		YKL172W	YOR272W
YMR049C	YMR310C		YLR196W	YMR131C			YKR081C	YOL080C		YKR024C	YOR272W
YMR093W	YMR310C		YLR222C	YMR131C			YKR092C	YOL080C		YKR060W	YOR272W
YMR128W	YMR310C		YLR276C	YMR131C			YLL008W	YOL080C		YLR002C	YOR272W
YMR131C	YMR310C		YLR401C	YMR131C			YLL011W	YOL080C		YLR051C	YOR272W
YMR290C	YMR310C		YLR435W	YMR131C			YLL034C	YOL080C		YLR175W	YOR272W
YBL039C	YNL002C		YML093W	YMR131C			YLR009W	YOL080C		YLR186W	YOR272W
YCR057C	YNL002C		YMR049C	YMR131C			YLR129W	YOL080C		YLR196W	YOR272W
YDL150W	YNL002C		YMR128W	YMR131C			YLR186W	YOL080C		YLR222C	YOR272W
YDL153C	YNL002C		YDL082W	YMR146C			YLR196W	YOL080C		YLR276C	YOR272W
YDR021W	YNL002C		YHR059W	YMR157C			YLR222C	YOL080C		YLR401C	YOR272W
YDR087C	YNL002C		YBL090W	YMR158W			YLR276C	YOL080C		YLR435W	YOR272W
YDR299W	YNL002C		YCR003W	YMR158W			YML093W	YOL080C		YML093W	YOR272W
YER002W	YNL002C		YDL202W	YMR158W			YMR014W	YOL080C		YMR128W	YOR272W
YHR052W	YNL002C		YDR237W	YMR158W			YMR128W	YOL080C		YMR131C	YOR272W
YHR085W	YNL002C		YDR322W	YMR158W			YMR131C	YOL080C		YMR290C	YOR272W
YHR148W	YNL002C		YEL050C	YMR158W			YMR290C	YOL080C		YNL062C	YOR272W
YJL011C	YNL002C		YML043C	YMR182C			YNL112W	YOL080C		YNL075W	YOR272W
YJR063W	YNL002C		YDR115W	YMR193W			YNL248C	YOL080C		YNL112W	YOR272W
YKL009W	YNL002C		YDR322W	YMR193W			YNL308C	YOL080C		YNL308C	YOR272W
YKL172W	YNL002C		YDR337W	YMR193W			YNR054C	YOL080C		YNR054C	YOR272W
YLL008W	YNL002C		YEL057C	YMR196W			YDR091C	YOL097C		YOL022C	YOR272W
YLL011W	YNL002C		YDR337W	YMR225C			YHR089C	YOL097C		YOL041C	YOR272W
YLL034C	YNL002C		YMR193W	YMR225C			YHR128W	YOL097C		YOL080C	YOR272W
YLR409C	YNL002C		YCL059C	YMR229C			YAL025C	YOL124C		YOR004W	YOR272W
YMR239C	YNL002C		YDL060W	YMR229C			YBR034C	YOL124C		YBR267W	YOR294W
YDR101C	YNL061W		YDR021W	YMR229C			YBR155W	YOL124C		YDL060W	YOR294W
YDR465C	YNL061W		YEL026W	YMR229C			YDR184C	YOL124C		YDR021W	YOR294W
YJL122W	YNL061W		YGL078C	YMR229C			YDR398W	YOL124C		YER002W	YOR294W
YLR175W	YNL061W		YHR065C	YMR229C			YGR159C	YOL124C		YGL029W	YOR294W
YLR276C	YNL061W		YHR148W	YMR229C			YGR280C	YOL124C		YGL078C	YOR294W
YML093W	YNL061W		YKL021C	YMR229C			YHR066W	YOL124C		YGR280C	YOR294W
YMR014W	YNL061W		YLR129W	YMR229C			YHR169W	YOL124C		YHR148W	YOR294W
YMR093W	YNL061W		YLR397C	YMR229C			YJL069C	YOL124C		YIL091C	YOR294W
YMR128W	YNL061W		YLR409C	YMR229C			YKL009W	YOL124C		YJL122W	YOR294W
YMR310C	YNL061W		YCL036W	YMR244W			YKL078W	YOL124C		YKL009W	YOR294W
YAL025C	YNL062C		YDL037C	YMR244W			YKR024C	YOL124C		YKL078W	YOR294W
YBL039C	YNL062C		YFR032C	YMR244W			YLL008W	YOL124C		YKL082C	YOR294W
YBR155W	YNL062C		YBR267W	YMR269W			YLL011W	YOL124C		YKL099C	YOR294W
YDR087C	YNL062C		YCR072C	YMR269W			YLR009W	YOL124C		YLL011W	YOR294W
YDR165W	YNL062C		YDL060W	YMR269W			YLR222C	YOL124C		YLR009W	YOR294W
YDR299W	YNL062C		YDR021W	YMR269W			YMR093W	YOL124C		YLR129W	YOR294W
YDR449C	YNL062C		YDR324C	YMR269W			YMR131C	YOL124C		YLR221C	YOR294W
YDR496C	YNL062C		YER002W	YMR269W			YMR239C	YOL124C		YLR409C	YOR294W
YER002W	YNL062C		YGL029W	YMR269W			YMR290C	YOL124C		YMR014W	YOR294W
YER049W	YNL062C		YGL078C	YMR269W			YNL062C	YOL124C		YNL002C	YOR294W
YER082C	YNL062C		YGR280C	YMR269W			YNL141W	YOL124C		YNL132W	YOR294W
YER126C	YNL062C		YHR148W	YMR269W			YNL182C	YOL124C		YOL010W	YOR294W
YGL029W	YNL062C		YIL091C	YMR269W			YNR012W	YOL124C		YOL144W	YOR294W
YGR159C	YNL062C		YJL122W	YMR269W			YNR053C	YOL124C		YOR078W	YOR294W
YGR245C	YNL062C		YKL009W	YMR269W			YAL025C	YOL144W		YOR206W	YOR294W
YGR280C	YNL062C		YKL078W	YMR269W			YCR072C	YOL144W		YCL059C	YOR310C
YHR066W	YNL062C		YKL082C	YMR269W			YDR398W	YOL144W		YEL026W	YOR310C
YHR085W	YNL062C		YKL099C	YMR269W			YER082C	YOL144W		YHR065C	YOR310C
YHR148W	YNL062C		YLL011W	YMR269W			YGL120C	YOL144W		YJL122W	YOR310C
YHR169W	YNL062C		YLR009W	YMR269W			YGR280C	YOL144W		YKL021C	YOR310C
YHR170W	YNL062C		YLR221C	YMR269W			YHR169W	YOL144W		YLR197W	YOR310C
YIL091C	YNL062C		YMR014W	YMR269W			YJL069C	YOL144W		YMR229C	YOR310C
YIR012W	YNL062C		YBR247C	YMR290C			YKR024C	YOL144W		YAL036C	YOR340C
YJL010C	YNL062C		YCL054W	YMR290C			YLR009W	YOL144W		YBR154C	YOR340C
YJL069C	YNL062C		YDL036C	YMR290C			YMR131C	YOL144W		YDL014W	YOR340C
YJL122W	YNL062C		YDL201W	YMR290C			YNL182C	YOL144W		YDL150W	YOR340C
YJR063W	YNL062C		YDR087C	YMR290C			YNL308C	YOL144W		YDR156W	YOR340C
YKL009W	YNL062C		YDR120C	YMR290C			YNR053C	YOL144W		YGR128C	YOR340C
YKL029C	YNL062C		YDR165W	YMR290C			YOL124C	YOL144W		YHR196W	YOR340C
YKL078W	YNL062C		YDR398W	YMR290C			YAL025C	YOR004W		YJL011C	YOR340C
YKR024C	YNL062C		YDR412W	YMR290C			YBL039C	YOR004W		YLR401C	YOR340C
YKR060W	YNL062C		YDR449C	YMR290C			YBR155W	YOR004W		YMR093W	YOR340C
YKR081C	YNL062C		YER082C	YMR290C			YDR087C	YOR004W		YNL062C	YOR340C
YKR092C	YNL062C		YER127W	YMR290C			YDR101C	YOR004W		YNL113W	YOR340C
YLL008W	YNL062C		YFL001W	YMR290C			YDR165W	YOR004W		YNL141W	YOR340C
YLL011W	YNL062C		YGL111W	YMR290C			YDR299W	YOR004W		YNL151C	YOR340C
YLL034C	YNL062C		YGR081C	YMR290C			YDR496C	YOR004W		YNL248C	YOR340C
YLR009W	YNL062C		YGR159C	YMR290C			YER002W	YOR004W		YBR143C	YOR361C
YLR051C	YNL062C		YHR040W	YMR290C			YER082C	YOR004W		YDL082W	YOR361C
YLR073C	YNL062C		YHR070W	YMR290C			YER126C	YOR004W		YER131W	YOR361C
YLR186W	YNL062C		YHR169W	YMR290C			YGL029W	YOR004W		YMR303C	YOR388C
YLR196W	YNL062C		YJL010C	YMR290C			YGR159C	YOR004W		YDR074W	YPL004C
YLR222C	YNL062C		YJL050W	YMR290C			YGR245C	YOR004W		YCL054W	YPL012W
YLR243W	YNL062C		YJL069C	YMR290C			YGR280C	YOR004W		YDL014W	YPL012W
YLR276C	YNL062C		YJL109C	YMR290C			YHR066W	YOR004W		YDL148C	YPL012W
YLR401C	YNL062C		YJL125C	YMR290C			YHR085W	YOR004W		YDL153C	YPL012W
YLR435W	YNL062C		YJR041C	YMR290C			YHR148W	YOR004W		YDL201W	YPL012W
YML093W	YNL062C		YKL172W	YMR290C			YHR169W	YOR004W		YDL208W	YPL012W
YMR014W	YNL062C		YKR024C	YMR290C			YIR012W	YOR004W		YDR087C	YPL012W
YMR093W	YNL062C		YKR060W	YMR290C			YJL069C	YOR004W		YDR120C	YPL012W
YMR128W	YNL062C		YLR002C	YMR290C			YJL122W	YOR004W		YDR165W	YPL012W
YMR131C	YNL062C		YLR051C	YMR290C			YJR063W	YOR004W		YDR412W	YPL012W
YMR239C	YNL062C		YLR068W	YMR290C			YKL009W	YOR004W		YDR449C	YPL012W
YMR269W	YNL062C		YLR186W	YMR290C			YKL078W	YOR004W		YER126C	YPL012W
YMR290C	YNL062C		YLR196W	YMR290C			YKR024C	YOR004W		YER127W	YPL012W
YMR310C	YNL062C		YLR222C	YMR290C			YKR060W	YOR004W		YGL111W	YPL012W
YNL002C	YNL062C		YLR276C	YMR290C			YKR081C	YOR004W		YGR081C	YPL012W
YBR105C	YNL065W		YLR401C	YMR290C			YKR092C	YOR004W		YGR103W	YPL012W
YML043C	YNL065W		YLR435W	YMR290C			YLL008W	YOR004W		YGR159C	YPL012W
YAL025C	YNL075W		YML093W	YMR290C			YLL011W	YOR004W		YHR088W	YPL012W
YAL059W	YNL075W		YMR128W	YMR290C			YLL034C	YOR004W		YHR169W	YPL012W
YDL060W	YNL075W		YMR131C	YMR290C			YLR009W	YOR004W		YIL019W	YPL012W
YDL063C	YNL075W		YAL054C	YMR303C			YLR186W	YOR004W		YIL096C	YPL012W
YDR101C	YNL075W		YBR078W	YMR307W			YLR196W	YOR004W		YJL010C	YPL012W
YDR165W	YNL075W		YBR021W	YMR308C			YLR222C	YOR004W		YJL033W	YPL012W
YDR299W	YNL075W		YDR395W	YMR308C			YLR243W	YOR004W		YJL050W	YPL012W
YDR496C	YNL075W		YFL022C	YMR309C			YLR276C	YOR004W		YJL069C	YPL012W
YER082C	YNL075W		YBL024W	YMR310C			YML093W	YOR004W		YJL109C	YPL012W
YER126C	YNL075W		YDR465C	YMR310C			YMR014W	YOR004W		YJL125C	YPL012W
YGL029W	YNL075W		YER036C	YMR310C			YMR049C	YOR004W		YJR041C	YPL012W
YGL078C	YNL075W		YML014W	YMR310C			YMR093W	YOR004W		YKL172W	YPL012W
YJL069C	YNL075W		YLR175W	YNL001W			YMR128W	YOR004W		YKR024C	YPL012W
YJL122W	YNL075W		YCL059C	YNL002C			YMR131C	YOR004W		YKR060W	YPL012W
YJR063W	YNL075W		YDL060W	YNL002C			YMR239C	YOR004W		YKR081C	YPL012W
YKL029C	YNL075W		YDR021W	YNL002C			YMR290C	YOR004W		YLR186W	YPL012W
YKR024C	YNL075W		YEL026W	YNL002C			YMR310C	YOR004W		YLR196W	YPL012W
YKR060W	YNL075W		YER002W	YNL002C			YNL062C	YOR004W		YLR222C	YPL012W
YKR081C	YNL075W		YGL029W	YNL002C			YNL075W	YOR004W		YLR276C	YPL012W
YLL008W	YNL075W		YGL078C	YNL002C			YNL110C	YOR004W		YLR401C	YPL012W
YLL011W	YNL075W		YGR280C	YNL002C			YNL112W	YOR004W		YLR435W	YPL012W
YLL034C	YNL075W		YHR148W	YNL002C			YNL141W	YOR004W		YML093W	YPL012W
YLR009W	YNL075W		YIL091C	YNL002C			YNL182C	YOR004W		YMR049C	YPL012W
YLR014C	YNL075W		YJL122W	YNL002C			YNL248C	YOR004W		YMR128W	YPL012W
YLR196W	YNL075W		YKL009W	YNL002C			YNL308C	YOR004W		YMR131C	YPL012W
YLR222C	YNL075W		YKL078W	YNL002C			YNR053C	YOR004W		YMR290C	YPL012W
YLR276C	YNL075W		YKL082C	YNL002C			YNR054C	YOR004W		YNL061W	YPL012W
YML093W	YNL075W		YLL011W	YNL002C			YOL010W	YOR004W		YNL062C	YPL012W
YMR014W	YNL075W		YLR009W	YNL002C			YOL022C	YOR004W		YNL075W	YPL012W
YMR049C	YNL075W		YLR221C	YNL002C			YOL124C	YOR004W		YNL112W	YPL012W
YMR093W	YNL075W		YLR409C	YNL002C			YER049W	YOR051C		YNL308C	YPL012W
YMR128W	YNL075W		YMR014W	YNL002C			YBR155W	YOR078W		YNR054C	YPL012W
YMR131C	YNL075W		YMR269W	YNL002C			YGR280C	YOR078W		YOL041C	YPL012W
YMR290C	YNL075W		YBR169C	YNL014W			YHR066W	YOR078W		YOL080C	YPL012W
YMR310C	YNL075W		YJR044C	YNL015W			YNL113W	YOR078W		YOR004W	YPL012W
YNL061W	YNL075W		YBR247C	YNL061W			YOR078W	YOR145C		YOR272W	YPL012W
YNL062C	YNL075W		YCL054W	YNL061W			YBL039C	YOR206W		YBL038W	YPL013C
YDL082W	YNL096C		YDL036C	YNL061W			YCL054W	YOR206W		YBL090W	YPL013C
YER131W	YNL096C		YDL201W	YNL061W			YCR057C	YOR206W		YML009C	YPL013C
YAL025C	YNL110C		YDL208W	YNL061W			YDR087C	YOR206W		YCR003W	YPL040C
YBL039C	YNL110C		YDR120C	YNL061W			YDR299W	YOR206W		YDR237W	YPL040C
YDR087C	YNL110C		YDR165W	YNL061W			YDR449C	YOR206W		YNL284C	YPL040C
YDR299W	YNL110C		YDR449C	YNL061W			YGR128C	YOR206W		YBR247C	YPL043W
YDR496C	YNL110C		YER082C	YNL061W			YHR148W	YOR206W		YCL054W	YPL043W
YER002W	YNL110C		YFL001W	YNL061W			YLL034C	YOR206W		YDL201W	YPL043W
YGL029W	YNL110C		YGR158C	YNL061W			YOL080C	YOR206W		YDL208W	YPL043W
YJL069C	YNL110C		YGR159C	YNL061W			YDR120C	YOR243C		YDR087C	YPL043W
YJL122W	YNL110C		YJL010C	YNL061W			YER006W	YOR243C		YDR165W	YPL043W
YJR063W	YNL110C		YJL033W	YNL061W			YER126C	YOR243C		YDR398W	YPL043W
YKL009W	YNL110C		YJL050W	YNL061W			YHR052W	YOR243C		YDR449C	YPL043W
YKL078W	YNL110C		YJL069C	YNL061W			YHR148W	YOR243C		YER082C	YPL043W
YKR024C	YNL110C		YJL109C	YNL061W			YLR409C	YOR243C		YER126C	YPL043W
YLL011W	YNL110C		YJL125C	YNL061W			YNL327W	YOR264W		YGL111W	YPL043W
YLR009W	YNL110C		YJR041C	YNL061W			YAL025C	YOR272W		YGR159C	YPL043W
YLR196W	YNL110C		YKL172W	YNL061W			YAL059W	YOR272W		YHR169W	YPL043W
YLR222C	YNL110C		YKR024C	YNL061W			YBL039C	YOR272W		YJL010C	YPL043W
YLR276C	YNL110C		YKR060W	YNL061W			YCL054W	YOR272W		YJL033W	YPL043W
YML093W	YNL110C		YLR002C	YNL061W			YCR057C	YOR272W		YJL050W	YPL043W
YMR128W	YNL110C		YLR051C	YNL061W			YDL060W	YOR272W		YJL069C	YPL043W
YMR131C	YNL110C		YLR068W	YNL061W			YDL063C	YOR272W		YJL125C	YPL043W
YMR239C	YNL110C		YLR175W	YNL061W			YDL201W	YOR272W		YKL172W	YPL043W
YNL062C	YNL110C		YLR186W	YNL061W			YDR021W	YOR272W		YKR024C	YPL043W
YNL075W	YNL110C		YLR196W	YNL061W			YDR087C	YOR272W		YKR081C	YPL043W
YAL025C	YNL112W		YLR222C	YNL061W			YDR101C	YOR272W		YLR002C	YPL043W
YAL059W	YNL112W		YLR276C	YNL061W			YDR165W	YOR272W		YLR051C	YPL043W
YBL039C	YNL112W		YLR401C	YNL061W			YDR299W	YOR272W		YLR186W	YPL043W
YCL054W	YNL112W		YLR435W	YNL061W			YDR496C	YOR272W		YLR196W	YPL043W
YCR057C	YNL112W		YML093W	YNL061W			YER002W	YOR272W		YLR222C	YPL043W
YDL060W	YNL112W		YMR128W	YNL061W			YER049W	YOR272W		YLR401C	YPL043W
YDL063C	YNL112W		YMR131C	YNL061W			YER082C	YOR272W		YLR435W	YPL043W
YDL201W	YNL112W		YBR154C	YNL062C			YER126C	YOR272W		YML093W	YPL043W
YDR087C	YNL112W		YBR247C	YNL062C			YGL029W	YOR272W		YMR128W	YPL043W
YDR101C	YNL112W		YCL054W	YNL062C			YGL078C	YOR272W		YMR131C	YPL043W
YDR165W	YNL112W		YDL036C	YNL062C			YGR159C	YOR272W		YNL062C	YPL043W
YDR299W	YNL112W		YDL201W	YNL062C			YGR245C	YOR272W		YNL075W	YPL043W
YDR465C	YNL112W		YDL208W	YNL062C			YHR085W	YOR272W		YNL112W	YPL043W
YDR496C	YNL112W		YDL213C	YNL062C			YHR148W	YOR272W		YNL308C	YPL043W
YER049W	YNL112W		YDR087C	YNL062C			YHR170W	YOR272W		YNR054C	YPL043W
YER082C	YNL112W		YDR120C	YNL062C			YIL091C	YOR272W		YOL080C	YPL043W
YER126C	YNL112W		YDR165W	YNL062C			YIR012W	YOR272W		YOR004W	YPL043W
YGL078C	YNL112W		YDR398W	YNL062C			YIR026C	YOR272W		YDL014W	YPL086C
YGR159C	YNL112W		YDR449C	YNL062C			YJL033W	YOR272W		YGR128C	YPL086C
YHR148W	YNL112W		YER082C	YNL062C			YJL050W	YOR272W		YNL248C	YPL086C
YHR170W	YNL112W		YER126C	YNL062C			YJL069C	YOR272W		YOR340C	YPL086C
YIR026C	YNL112W		YER127W	YNL062C			YJL122W	YOR272W		YDR101C	YPL093W
YJL033W	YNL112W		YFL001W	YNL062C			YJR063W	YOR272W		YDR361C	YPL093W
YJL050W	YNL112W		YGL111W	YNL062C			YKL009W	YOR272W		YER006W	YPL093W
YJL069C	YNL112W		YGR081C	YNL062C			YKL078W	YOR272W		YHR170W	YPL093W
YJL122W	YNL112W		YGR159C	YNL062C			YKL172W	YOR272W		YKR092C	YPL093W
YJR063W	YNL112W		YHR040W	YNL062C			YKR024C	YOR272W		YLL034C	YPL093W
YKL029C	YNL112W		YHR070W	YNL062C			YKR060W	YOR272W		YNR053C	YPL093W
YKR060W	YNL112W		YHR088W	YNL062C			YKR092C	YOR272W		YDL150W	YPL126W
YKR081C	YNL112W		YHR169W	YNL062C			YLL008W	YOR272W		YGR128C	YPL126W
YKR092C	YNL112W		YHR196W	YNL062C			YLL011W	YOR272W		YJR063W	YPL126W
YLL008W	YNL112W		YIL096C	YNL062C			YLL034C	YOR272W		YMR093W	YPL126W
YLL011W	YNL112W		YJL010C	YNL062C			YLR009W	YOR272W		YNL248C	YPL126W
YLL034C	YNL112W		YJL011C	YNL062C			YLR186W	YOR272W		YOR340C	YPL126W
YLR009W	YNL112W		YJL025W	YNL062C			YLR196W	YOR272W		YPL086C	YPL126W
YLR068W	YNL112W		YJL033W	YNL062C			YLR222C	YOR272W		YCL054W	YPL146C
YLR196W	YNL112W		YJL050W	YNL062C			YLR276C	YOR272W		YDR087C	YPL146C
YLR243W	YNL112W		YJL069C	YNL062C			YML093W	YOR272W		YDR449C	YPL146C
YLR276C	YNL112W		YJL109C	YNL062C			YMR014W	YOR272W		YER082C	YPL146C
YLR401C	YNL112W		YJL125C	YNL062C			YMR093W	YOR272W		YER126C	YPL146C
YML093W	YNL112W		YJR063W	YNL062C			YMR128W	YOR272W		YER127W	YPL146C
YMR014W	YNL112W		YKL172W	YNL062C			YMR131C	YOR272W		YHR088W	YPL146C
YMR049C	YNL112W		YKR024C	YNL062C			YMR239C	YOR272W		YIL096C	YPL146C
YMR093W	YNL112W		YKR060W	YNL062C			YMR290C	YOR272W		YJL010C	YPL146C
YMR128W	YNL112W		YKR081C	YNL062C			YMR310C	YOR272W		YJL033W	YPL146C
YMR131C	YNL112W		YLR014C	YNL062C			YNL002C	YOR272W		YKL172W	YPL146C
YMR290C	YNL112W		YLR051C	YNL062C			YNL062C	YOR272W		YKR024C	YPL146C
YMR310C	YNL112W		YLR068W	YNL062C			YNL075W	YOR272W		YKR060W	YPL146C
YNL062C	YNL112W		YLR175W	YNL062C			YNL112W	YOR272W		YKR081C	YPL146C
YNL075W	YNL112W		YLR186W	YNL062C			YNL182C	YOR272W		YLR051C	YPL146C
YHR066W	YNL113W		YLR196W	YNL062C			YNL248C	YOR272W		YLR068W	YPL146C
YKR024C	YNL113W		YLR222C	YNL062C			YNL308C	YOR272W		YLR196W	YPL146C
YHR070W	YNL124W		YLR276C	YNL062C			YNR012W	YOR272W		YLR222C	YPL146C
YKR025W	YNL124W		YLR401C	YNL062C			YNR054C	YOR272W		YLR276C	YPL146C
YLR074C	YNL124W		YLR435W	YNL062C			YOL022C	YOR272W		YLR435W	YPL146C
YBL039C	YNL132W		YML093W	YNL062C			YOL077C	YOR272W		YML093W	YPL146C
YCL054W	YNL132W		YMR049C	YNL062C			YOL080C	YOR272W		YMR049C	YPL146C
YCR016W	YNL132W		YMR128W	YNL062C			YOR004W	YOR272W		YMR131C	YPL146C
YDL148C	YNL132W		YMR131C	YNL062C			YBL039C	YOR294W		YMR290C	YPL146C
YDL150W	YNL132W		YMR290C	YNL062C			YDR087C	YOR294W		YNL075W	YPL146C
YDR021W	YNL132W		YNL061W	YNL062C			YDR496C	YOR294W		YNL112W	YPL146C
YDR412W	YNL132W		YCL054W	YNL075W			YER126C	YOR294W		YNL308C	YPL146C
YER137C	YNL132W		YCR035C	YNL075W			YGL029W	YOR294W		YNR054C	YPL146C
YGR128C	YNL132W		YDL201W	YNL075W			YGR245C	YOR294W		YOL041C	YPL146C
YHR196W	YNL132W		YDL208W	YNL075W			YIL091C	YOR294W		YOR004W	YPL146C
YHR197W	YNL132W		YDL213C	YNL075W			YJR063W	YOR294W		YOR272W	YPL146C
YLR409C	YNL132W		YDR087C	YNL075W			YKL009W	YOR294W		YPL012W	YPL146C
YAL025C	YNL141W		YDR120C	YNL075W			YLL011W	YOR294W		YDL031W	YPL211W
YDL111C	YNL141W		YDR165W	YNL075W			YLR222C	YOR294W		YIR012W	YPL211W
YDR165W	YNL141W		YDR398W	YNL075W			YNL062C	YOR294W		YLL008W	YPL211W
YDR184C	YNL141W		YDR449C	YNL075W			YNL075W	YOR294W		YNL182C	YPL211W
YDR398W	YNL141W		YER082C	YNL075W			YNL110C	YOR294W		YOL077C	YPL211W
YER082C	YNL141W		YER126C	YNL075W			YOR004W	YOR294W		YDL060W	YPL217C
YGR159C	YNL141W		YGL111W	YNL075W			YOR272W	YOR294W		YDR021W	YPL217C
YGR280C	YNL141W		YGR159C	YNL075W			YEL026W	YOR310C		YEL026W	YPL217C
YJL025W	YNL141W		YHR040W	YNL075W			YLR175W	YOR310C		YGL029W	YPL217C
YJL069C	YNL141W		YHR088W	YNL075W			YOR309C	YOR310C		YGL078C	YPL217C
YJL122W	YNL141W		YHR169W	YNL075W			YBR105C	YOR338W		YHR065C	YPL217C
YJR047C	YNL141W		YIL019W	YNL075W			YBL039C	YOR340C		YHR148W	YPL217C
YKL029C	YNL141W		YJL010C	YNL075W			YCR057C	YOR340C		YIL091C	YPL217C
YKL078W	YNL141W		YJL033W	YNL075W			YDL150W	YOR340C		YKL009W	YPL217C
YKR024C	YNL141W		YJL050W	YNL075W			YDR021W	YOR340C		YKL021C	YPL217C
YKR092C	YNL141W		YJL069C	YNL075W			YDR087C	YOR340C		YKL078W	YPL217C
YLL008W	YNL141W		YJL109C	YNL075W			YDR299W	YOR340C		YKL082C	YPL217C
YLR009W	YNL141W		YJL125C	YNL075W			YDR449C	YOR340C		YLL011W	YPL217C
YLR073C	YNL141W		YJR041C	YNL075W			YDR496C	YOR340C		YLR009W	YPL217C
YLR074C	YNL141W		YKL172W	YNL075W			YER126C	YOR340C		YLR129W	YPL217C
YLR243W	YNL141W		YKR024C	YNL075W			YGL078C	YOR340C		YLR197W	YPL217C
YLR401C	YNL141W		YKR060W	YNL075W			YGL171W	YOR340C		YLR221C	YPL217C
YML056C	YNL141W		YKR081C	YNL075W			YGR159C	YOR340C		YLR409C	YPL217C
YML093W	YNL141W		YLR051C	YNL075W			YGR245C	YOR340C		YMR014W	YPL217C
YMR093W	YNL141W		YLR068W	YNL075W			YHR085W	YOR340C		YMR229C	YPL217C
YMR131C	YNL141W		YLR186W	YNL075W			YHR148W	YOR340C		YNL002C	YPL217C
YMR269W	YNL141W		YLR196W	YNL075W			YJL069C	YOR340C		YNL132W	YPL217C
YMR290C	YNL141W		YLR222C	YNL075W			YJL122W	YOR340C		YOL010W	YPL217C
YNL062C	YNL141W		YLR276C	YNL075W			YKL009W	YOR340C		YOR206W	YPL217C
YNL112W	YNL141W		YLR401C	YNL075W			YKL082C	YOR340C		YOR294W	YPL217C
YER049W	YNL151C		YLR435W	YNL075W			YKL172W	YOR340C		YDL060W	YPL226W
YBR141C	YNL163C		YML093W	YNL075W			YKR081C	YOR340C		YGL078C	YPL226W
YBR271W	YNL163C		YMR049C	YNL075W			YLL008W	YOR340C		YIL091C	YPL226W
YCR072C	YNL163C		YMR128W	YNL075W			YLL011W	YOR340C		YKL009W	YPL226W
YDR398W	YNL163C		YMR131C	YNL075W			YLL034C	YOR340C		YKL078W	YPL226W
YGL120C	YNL163C		YMR290C	YNL075W			YLR009W	YOR340C		YLL011W	YPL226W
YIL079C	YNL163C		YNL061W	YNL075W			YLR186W	YOR340C		YLR129W	YPL226W
YAL059W	YNL175C		YNL062C	YNL075W			YLR196W	YOR340C		YLR409C	YPL226W
YCL037C	YNL175C		YDL003W	YNL102W			YLR222C	YOR340C		YNL002C	YPL226W
YCR087C-A	YNL175C		YER070W	YNL102W			YLR243W	YOR340C		YNL132W	YPL226W
YDL060W	YNL175C		YLR103C	YNL102W			YLR276C	YOR340C		YOR206W	YPL226W
YDL063C	YNL175C		YBR247C	YNL112W			YML093W	YOR340C		YPL217C	YPL226W
YDL201W	YNL175C		YCL054W	YNL112W			YMR014W	YOR340C		YER131W	YPL237W
YDR037W	YNL175C		YDL036C	YNL112W			YMR049C	YOR340C		YDL082W	YPL249C-A
YDR101C	YNL175C		YDL148C	YNL112W			YMR093W	YOR340C		YER131W	YPL249C-A
YER006W	YNL175C		YDL201W	YNL112W			YMR128W	YOR340C		YLR441C	YPL249C-A
YGL078C	YNL175C		YDL208W	YNL112W			YMR131C	YOR340C		YOR063W	YPL249C-A
YGR123C	YNL175C		YDL213C	YNL112W			YMR239C	YOR340C		YBL004W	YPL266W
YJL050W	YNL175C		YDR087C	YNL112W			YMR290C	YOR340C		YCL054W	YPL266W
YJR041C	YNL175C		YDR120C	YNL112W			YMR310C	YOR340C		YDL014W	YPL266W
YKL021C	YNL175C		YDR165W	YNL112W			YNL002C	YOR340C		YDL051W	YPL266W
YLL034C	YNL175C		YDR398W	YNL112W			YNL062C	YOR340C		YDL148C	YPL266W
YLR196W	YNL175C		YDR412W	YNL112W			YNL075W	YOR340C		YDL153C	YPL266W
YLR197W	YNL175C		YDR449C	YNL112W			YNL110C	YOR340C		YDL201W	YPL266W
YLR276C	YNL175C		YER082C	YNL112W			YNL112W	YOR340C		YDL208W	YPL266W
YLR397C	YNL175C		YER126C	YNL112W			YNL182C	YOR340C		YDL213C	YPL266W
YLR449W	YNL175C		YFL001W	YNL112W			YNL248C	YOR340C		YDR120C	YPL266W
YMR049C	YNL175C		YGL111W	YNL112W			YNR054C	YOR340C		YDR412W	YPL266W
YMR310C	YNL175C		YGR103W	YNL112W			YOL077C	YOR340C		YER126C	YPL266W
YAL025C	YNL182C		YGR158C	YNL112W			YOR004W	YOR340C		YGL111W	YPL266W
YBR155W	YNL182C		YGR159C	YNL112W			YOR243C	YOR340C		YGR103W	YPL266W
YDR087C	YNL182C		YHR040W	YNL112W			YOR272W	YOR340C		YHR089C	YPL266W
YDR165W	YNL182C		YHR088W	YNL112W			YBR034C	YOR359W		YIL019W	YPL266W
YDR184C	YNL182C		YHR169W	YNL112W			YMR303C	YOR388C		YJL033W	YPL266W
YDR299W	YNL182C		YIL019W	YNL112W			YAL059W	YPL012W		YJL050W	YPL266W
YDR398W	YNL182C		YJL010C	YNL112W			YBL039C	YPL012W		YKL172W	YPL266W
YDR496C	YNL182C		YJL033W	YNL112W			YCL054W	YPL012W		YKR081C	YPL266W
YER002W	YNL182C		YJL050W	YNL112W			YCR057C	YPL012W		YLR175W	YPL266W
YER049W	YNL182C		YJL069C	YNL112W			YDR021W	YPL012W		YLR196W	YPL266W
YER082C	YNL182C		YJL109C	YNL112W			YDR087C	YPL012W		YLR276C	YPL266W
YGL029W	YNL182C		YJL125C	YNL112W			YDR120C	YPL012W		YMR049C	YPL266W
YGR159C	YNL182C		YJR041C	YNL112W			YDR299W	YPL012W		YMR128W	YPL266W
YGR280C	YNL182C		YKL172W	YNL112W			YDR496C	YPL012W		YNL061W	YPL266W
YHR066W	YNL182C		YKR024C	YNL112W			YER126C	YPL012W		YNL112W	YPL266W
YHR169W	YNL182C		YKR060W	YNL112W			YGR245C	YPL012W		YOL080C	YPL266W
YHR170W	YNL182C		YKR081C	YNL112W			YHR085W	YPL012W		YOR272W	YPL266W
YIL079C	YNL182C		YLR051C	YNL112W			YHR148W	YPL012W		YPL012W	YPL266W
YIR012W	YNL182C		YLR068W	YNL112W			YIL091C	YPL012W		YOR389W	YPL277C
YIR026C	YNL182C		YLR175W	YNL112W			YIR026C	YPL012W		YBR154C	YPR010C
YJL010C	YNL182C		YLR186W	YNL112W			YJL033W	YPL012W		YDL150W	YPR010C
YJL069C	YNL182C		YLR196W	YNL112W			YJL122W	YPL012W		YGR128C	YPR010C
YJL122W	YNL182C		YLR222C	YNL112W			YJR063W	YPL012W		YHR128W	YPR010C
YJR063W	YNL182C		YLR276C	YNL112W			YKL009W	YPL012W		YHR196W	YPR010C
YKL009W	YNL182C		YLR401C	YNL112W			YKL172W	YPL012W		YJR041C	YPR010C
YKL029C	YNL182C		YLR435W	YNL112W			YKR081C	YPL012W		YLR002C	YPR010C
YKL078W	YNL182C		YML093W	YNL112W			YLL008W	YPL012W		YMR093W	YPR010C
YKR024C	YNL182C		YMR049C	YNL112W			YLL011W	YPL012W		YNL248C	YPR010C
YKR060W	YNL182C		YMR128W	YNL112W			YLL034C	YPL012W		YOR207C	YPR010C
YKR081C	YNL182C		YMR131C	YNL112W			YLR196W	YPL012W		YOR340C	YPR010C
YKR092C	YNL182C		YMR290C	YNL112W			YLR222C	YPL012W		YPL086C	YPR010C
YLL008W	YNL182C		YNL061W	YNL112W			YLR276C	YPL012W		YPL126W	YPR010C
YLL011W	YNL182C		YNL062C	YNL112W			YML093W	YPL012W		YHR038W	YPR047W
YLR009W	YNL182C		YNL075W	YNL112W			YMR049C	YPL012W		YCL059C	YPR110C
YLR051C	YNL182C		YHR040W	YNL113W			YMR128W	YPL012W		YDL060W	YPR110C
YLR073C	YNL182C		YHR143W-A	YNL113W			YMR239C	YPL012W		YDR324C	YPR110C
YLR186W	YNL182C		YJL025W	YNL113W			YMR290C	YPL012W		YGL078C	YPR110C
YLR196W	YNL182C		YLR014C	YNL113W			YNL062C	YPL012W		YHR065C	YPR110C
YLR222C	YNL182C		YMR093W	YNL113W			YNL112W	YPL012W		YHR148W	YPR110C
YLR401C	YNL182C		YNL062C	YNL113W			YNL308C	YPL012W		YKL009W	YPR110C
YLR435W	YNL182C		YCL054W	YNL119W			YNR054C	YPL012W		YLL011W	YPR110C
YML093W	YNL182C		YDR087C	YNL119W			YOL080C	YPL012W		YLR009W	YPR110C
YMR014W	YNL182C		YDR165W	YNL119W			YOR004W	YPL012W		YLR197W	YPR110C
YMR093W	YNL182C		YER126C	YNL119W			YOR206W	YPL012W		YLR409C	YPR110C
YMR131C	YNL182C		YGR159C	YNL119W			YOR243C	YPL012W		YMR229C	YPR110C
YMR239C	YNL182C		YHR040W	YNL119W			YOR272W	YPL012W		YNL002C	YPR110C
YMR269W	YNL182C		YJL010C	YNL119W			YOR294W	YPL012W		YNL132W	YPR110C
YMR290C	YNL182C		YJL069C	YNL119W			YOR340C	YPL012W		YOL010W	YPR110C
YNL062C	YNL182C		YJL125C	YNL119W			YAL025C	YPL043W		YOR206W	YPR110C
YNL075W	YNL182C		YKR024C	YNL119W			YAL059W	YPL043W		YOR294W	YPR110C
YNL112W	YNL182C		YKR060W	YNL119W			YBR247C	YPL043W		YBR247C	YPR112C
YNL141W	YNL182C		YKR081C	YNL119W			YBR267W	YPL043W		YCL054W	YPR112C
YDL223C	YNL194C		YLR196W	YNL119W			YCL054W	YPL043W		YDR087C	YPR112C
YCL037C	YNL207W		YLR276C	YNL119W			YDL060W	YPL043W		YDR365C	YPR112C
YDL063C	YNL207W		YMR049C	YNL119W			YDL063C	YPL043W		YDR398W	YPR112C
YDL201W	YNL207W		YMR128W	YNL119W			YDR087C	YPL043W		YDR412W	YPR112C
YDR101C	YNL207W		YMR131C	YNL119W			YDR101C	YPL043W		YDR449C	YPR112C
YDR496C	YNL207W		YMR290C	YNL119W			YDR165W	YPL043W		YER126C	YPR112C
YER049W	YNL207W		YNL062C	YNL119W			YER126C	YPL043W		YGL111W	YPR112C
YGL078C	YNL207W		YNL075W	YNL119W			YFL023W	YPL043W		YGR103W	YPR112C
YJL050W	YNL207W		YNL112W	YNL119W			YGL029W	YPL043W		YGR159C	YPR112C
YJL122W	YNL207W		YHR066W	YNL124W			YGL078C	YPL043W		YHR169W	YPR112C
YLL034C	YNL207W		YDL060W	YNL132W			YHR170W	YPL043W		YIL019W	YPR112C
YLR196W	YNL207W		YDR021W	YNL132W			YIL091C	YPL043W		YJL010C	YPR112C
YLR276C	YNL207W		YER002W	YNL132W			YJL010C	YPL043W		YJL033W	YPR112C
YML093W	YNL207W		YGL029W	YNL132W			YJL122W	YPL043W		YJL069C	YPR112C
YMR014W	YNL207W		YGL078C	YNL132W			YKR081C	YPL043W		YJL109C	YPR112C
YMR049C	YNL207W		YHR065C	YNL132W			YLR009W	YPL043W		YJR041C	YPR112C
YMR128W	YNL207W		YHR148W	YNL132W			YLR196W	YPL043W		YKL172W	YPR112C
YNL061W	YNL207W		YIL091C	YNL132W			YML093W	YPL043W		YKR024C	YPR112C
YNL075W	YNL207W		YJL122W	YNL132W			YMR014W	YPL043W		YKR060W	YPR112C
YNL175C	YNL207W		YKL009W	YNL132W			YMR128W	YPL043W		YKR081C	YPR112C
YKL082C	YNL227C		YKL021C	YNL132W			YNL075W	YPL043W		YLR186W	YPR112C
YAL025C	YNL248C		YKL082C	YNL132W			YNL248C	YPL043W		YLR196W	YPR112C
YBL039C	YNL248C		YLR129W	YNL132W			YNL308C	YPL043W		YLR222C	YPR112C
YBR247C	YNL248C		YLR221C	YNL132W			YOL080C	YPL043W		YLR276C	YPR112C
YBR267W	YNL248C		YLR397C	YNL132W			YOR294W	YPL043W		YLR401C	YPR112C
YCL054W	YNL248C		YLR409C	YNL132W			YBL039C	YPL086C		YML093W	YPR112C
YCR057C	YNL248C		YMR014W	YNL132W			YCR057C	YPL086C		YMR049C	YPR112C
YDL060W	YNL248C		YMR229C	YNL132W			YDL014W	YPL086C		YMR128W	YPR112C
YDL063C	YNL248C		YNL002C	YNL132W			YER126C	YPL086C		YMR131C	YPR112C
YDL201W	YNL248C		YNL005C	YNL137C			YGL171W	YPL086C		YMR290C	YPR112C
YDR087C	YNL248C		YJL025W	YNL141W			YHR065C	YPL086C		YNL061W	YPR112C
YDR101C	YNL248C		YJR063W	YNL141W			YML093W	YPL086C		YNL062C	YPR112C
YDR165W	YNL248C		YLR223C	YNL141W			YOR206W	YPL086C		YNL075W	YPR112C
YDR299W	YNL248C		YNL113W	YNL141W			YOR340C	YPL086C		YNL112W	YPR112C
YDR361C	YNL248C		YGL246C	YNL151C			YAL025C	YPL093W		YNL308C	YPR112C
YDR449C	YNL248C		YGR128C	YNL151C			YAL059W	YPL093W		YNR054C	YPR112C
YDR496C	YNL248C		YJR041C	YNL151C			YBL039C	YPL093W		YOL041C	YPR112C
YER049W	YNL248C		YJR063W	YNL151C			YCL054W	YPL093W		YOL080C	YPR112C
YER082C	YNL248C		YLR002C	YNL151C			YCR057C	YPL093W		YOR004W	YPR112C
YER126C	YNL248C		YLR068W	YNL151C			YDL060W	YPL093W		YOR272W	YPR112C
YFL023W	YNL248C		YMR093W	YNL151C			YDL063C	YPL093W		YPL012W	YPR112C
YGL029W	YNL248C		YNL141W	YNL151C			YDL150W	YPL093W		YPL043W	YPR112C
YGL078C	YNL248C		YCL036W	YNL163C			YDL201W	YPL093W		YPL146C	YPR112C
YGR159C	YNL248C		YML125C	YNL163C			YDR021W	YPL093W		YPL266W	YPR112C
YGR245C	YNL248C		YBL081W	YNL175C			YDR087C	YPL093W		YCL054W	YPR137W
YHR169W	YNL248C		YBR084W	YNL175C			YDR101C	YPL093W		YDL201W	YPR137W
YHR170W	YNL248C		YCR087C-A	YNL175C			YDR165W	YPL093W		YDR087C	YPR137W
YIL091C	YNL248C		YDL167C	YNL175C			YDR299W	YPL093W		YDR398W	YPR137W
YIL104C	YNL248C		YER036C	YNL175C			YDR449C	YPL093W		YDR449C	YPR137W
YIR012W	YNL248C		YER137C	YNL175C			YDR496C	YPL093W		YER082C	YPR137W
YIR026C	YNL248C		YGR035C	YNL175C			YER002W	YPL093W		YER126C	YPR137W
YJL010C	YNL248C		YLR413W	YNL175C			YER006W	YPL093W		YER127W	YPR137W
YJL069C	YNL248C		YFL023W	YNL182C			YER049W	YPL093W		YGL111W	YPR137W
YJL122W	YNL248C		YHR066W	YNL182C			YGL078C	YPL093W		YGL120C	YPR137W
YJR063W	YNL248C		YHR085W	YNL182C			YGR128C	YPL093W		YGR081C	YPR137W
YKL009W	YNL248C		YIL104C	YNL182C			YHR085W	YPL093W		YGR159C	YPR137W
YKL029C	YNL248C		YIR012W	YNL182C			YHR148W	YPL093W		YHR088W	YPR137W
YKL078W	YNL248C		YLL008W	YNL182C			YIL091C	YPL093W		YHR169W	YPR137W
YKL099C	YNL248C		YDL202W	YNL185C			YIR026C	YPL093W		YJL010C	YPR137W
YKR024C	YNL248C		YGR123C	YNL207W			YJL033W	YPL093W		YJL050W	YPR137W
YKR060W	YNL248C		YIL103W	YNL207W			YJL050W	YPL093W		YJL069C	YPR137W
YKR081C	YNL248C		YKL191W	YNL207W			YJL069C	YPL093W		YJL109C	YPR137W
YKR092C	YNL248C		YBR141C	YNL221C			YJL122W	YPL093W		YJL125C	YPR137W
YLL008W	YNL248C		YDR527W	YNL221C			YJR063W	YPL093W		YKL172W	YPR137W
YLL011W	YNL248C		YGL120C	YNL221C			YKL009W	YPL093W		YKR024C	YPR137W
YLL034C	YNL248C		YGR145W	YNL221C			YKL082C	YPL093W		YKR060W	YPR137W
YLR009W	YNL248C		YGR159C	YNL232W			YKL172W	YPL093W		YKR081C	YPR137W
YLR068W	YNL248C		YBR154C	YNL248C			YKR060W	YPL093W		YLR051C	YPR137W
YLR186W	YNL248C		YCL037C	YNL248C			YKR092C	YPL093W		YLR175W	YPR137W
YLR196W	YNL248C		YDL150W	YNL248C			YLL008W	YPL093W		YLR186W	YPR137W
YLR221C	YNL248C		YGL120C	YNL248C			YLL011W	YPL093W		YLR196W	YPR137W
YLR222C	YNL248C		YGL246C	YNL248C			YLL034C	YPL093W		YLR222C	YPR137W
[truncated: 1,328 more rows]

## Sheet: New_links_associated_with_10_pr
The new predicted interactions associated with the select 10 proteins under the new constructed networks							Overlap between new predicted interactions under network 1 and String database			Overlap between new predicted interactions under network 2 and String database
Network1(The threshold of PCC is set to 0.98)			Network2(The threshold of PCC and GO similarity is set to 0.95 and 0.5, respectively)
YGR083C	YNR054C		YDL148C	YNR054C			YDR465C	YNL112W		YOL022C	YOR004W
YDR465C	YNL112W		YDL148C	YNL112W			YNL002C	YNL062C		YLR068W	YOR004W
YLR014C	YNL075W		YCR035C	YNL075W			YHR170W	YNL112W		YDL148C	YNR054C
YNL002C	YNL062C		YLR014C	YNL062C			YHR170W	YNL062C		YDL148C	YNL112W
YLR051C	YNL062C		YJR063W	YNL062C			YHR170W	YMR131C		YCR035C	YNL075W
YHR170W	YNL112W		YJL025W	YNL062C			YDR361C	YMR131C		YNL119W	YOR004W
YHR170W	YNL062C		YJL011C	YNL062C			YLR435W	YML093W		YHR196W	YNL062C
YHR170W	YMR131C		YHR196W	YNL062C			YKR081C	YOR004W		YGL120C	YMR131C
YDR361C	YMR131C		YBR154C	YNL062C			YKR081C	YNR054C		YLR051C	YOR004W
YLR435W	YNL062C		YGL120C	YMR131C			YKR081C	YNL112W		YLR051C	YNR054C
YLR435W	YMR131C		YBR141C	YMR131C			YKR081C	YNL075W		YLR051C	YNL075W
YLR435W	YML093W		YLR002C	YMR128W			YKR081C	YNL062C		YLR051C	YML093W
YKR081C	YOR004W		YLR002C	YLR276C			YKR081C	YMR131C		YLR051C	YLR276C
YKR081C	YNR054C		YJR041C	YNR054C			YKR081C	YMR128W		YLR002C	YMR128W
YKR081C	YNL112W		YJR041C	YNL112W			YKR081C	YML093W		YLR002C	YLR276C
YKR081C	YNL075W		YJR041C	YNL075W			YJL010C	YMR131C		YKR060W	YOR004W
YKR081C	YNL062C		YJR041C	YMR128W			YJL010C	YML093W		YKR060W	YNL075W
YKR081C	YMR131C		YJR041C	YML093W			YIL091C	YNR054C		YKR060W	YMR131C
YKR081C	YMR128W		YJR041C	YLR276C			YIL091C	YNL062C		YKR060W	YMR128W
YKR081C	YML093W		YIL019W	YNR054C			YIL091C	YML093W		YKR060W	YML093W
YJL010C	YNL062C		YIL019W	YNL112W			YGL029W	YOR004W		YKR060W	YLR276C
YJL010C	YMR131C		YIL019W	YNL075W			YGL029W	YNL075W		YJR041C	YNL112W
YJL010C	YML093W		YIL019W	YMR128W			YGL029W	YML093W		YJR041C	YMR128W
YIL104C	YMR131C		YIL019W	YML093W			YFL023W	YML093W		YJR041C	YML093W
YIL104C	YMR128W		YIL019W	YLR276C			YDR449C	YNL062C		YJR041C	YLR276C
YIL104C	YML093W		YGR158C	YNR054C			YDR449C	YML093W		YJL125C	YOR004W
YIL091C	YNR054C		YGR158C	YNL112W			YOL010W	YOR004W		YJL125C	YNL075W
YIL091C	YNL062C		YGR158C	YML093W			YLR196W	YOR004W		YJL125C	YNL062C
YIL091C	YML093W		YGR158C	YLR276C			YLR196W	YNR054C		YJL125C	YMR131C
YGL029W	YOR004W		YGR103W	YNL112W			YLR196W	YNL112W		YJL125C	YLR276C
YGL029W	YNL075W		YGR103W	YLR276C			YLR196W	YNL075W		YIL019W	YNR054C
YGL029W	YNL062C		YFL001W	YOR004W			YLR196W	YNL062C		YIL019W	YNL075W
YGL029W	YML093W		YFL001W	YNR054C			YLR196W	YMR131C		YIL019W	YMR128W
YFL023W	YMR131C		YFL001W	YNL112W			YLR196W	YMR128W		YIL019W	YML093W
YFL023W	YML093W		YFL001W	YNL062C			YLR196W	YML093W		YIL019W	YLR276C
YDR449C	YNL062C		YFL001W	YMR131C			YLR196W	YLR276C		YHR088W	YOR004W
YDR449C	YML093W		YFL001W	YMR128W			YLR186W	YOR004W		YHR088W	YNR054C
YOL010W	YOR004W		YFL001W	YLR276C			YLR186W	YNR054C		YHR088W	YNL075W
YLR196W	YOR004W		YDR412W	YNR054C			YLR186W	YNL062C		YHR088W	YNL062C
YLR196W	YNR054C		YDR412W	YNL112W			YLR186W	YMR131C		YHR088W	YMR131C
YLR196W	YNL112W		YDR412W	YMR128W			YLR186W	YML093W		YHR088W	YMR128W
YLR196W	YNL075W		YDR412W	YML093W			YLR186W	YLR276C		YHR088W	YML093W
YLR196W	YNL062C		YDR412W	YLR276C			YLL034C	YOR004W		YHR088W	YLR276C
YLR196W	YMR131C		YDR365C	YLR276C			YLL034C	YNR054C		YGR103W	YNL112W
YLR196W	YMR128W		YDL213C	YOR004W			YLL034C	YNL112W		YGR103W	YLR276C
YLR196W	YML093W		YDL213C	YNR054C			YLL034C	YNL075W		YGR081C	YOR004W
YLR196W	YLR276C		YDL213C	YNL112W			YLL034C	YMR131C		YGR081C	YML093W
YLR186W	YOR004W		YDL213C	YNL075W			YLL034C	YMR128W		YGR081C	YLR276C
YLR186W	YNR054C		YDL213C	YNL062C			YLL034C	YML093W		YGL111W	YOR004W
YLR186W	YNL062C		YDL213C	YMR128W			YLL034C	YLR276C		YGL111W	YNR054C
YLR186W	YMR131C		YDL213C	YML093W			YKR060W	YOR004W		YGL111W	YNL112W
YLR186W	YML093W		YDL213C	YLR276C			YKR060W	YNL075W		YGL111W	YNL075W
YLR186W	YLR276C		YDL036C	YOR004W			YKR060W	YMR131C		YGL111W	YMR131C
YLR068W	YNL112W		YDL036C	YNR054C			YKR060W	YMR128W		YGL111W	YMR128W
YLR068W	YML093W		YDL036C	YNL112W			YKR060W	YML093W		YGL111W	YML093W
YLR068W	YLR276C		YDL036C	YNL062C			YKR060W	YLR276C		YGL111W	YLR276C
YLL034C	YOR004W		YDL036C	YMR131C			YKL082C	YML093W		YER082C	YOR004W
YLL034C	YNR054C		YDL036C	YMR128W			YKL082C	YLR276C		YER082C	YNR054C
YLL034C	YNL112W		YDL036C	YLR276C			YKL021C	YLR276C		YER082C	YNL075W
YLL034C	YNL075W		YBR247C	YOR004W			YJL109C	YLR276C		YER082C	YMR131C
YLL034C	YNL062C		YBR247C	YNR054C			YJL050W	YNL112W		YER082C	YMR128W
YLL034C	YMR131C		YBR247C	YNL112W			YJL050W	YMR128W		YER082C	YML093W
YLL034C	YMR128W		YBR247C	YNL062C			YJL050W	YML093W		YER082C	YLR276C
YLL034C	YML093W		YBR247C	YMR131C			YJL050W	YLR276C		YDR412W	YNR054C
YLL034C	YLR276C		YBR247C	YML093W			YJL033W	YNL112W		YDR412W	YML093W
YKR060W	YOR004W		YBR247C	YLR276C			YJL033W	YLR276C		YDR412W	YLR276C
YKR060W	YNR054C		YGR081C	YOR004W			YIR026C	YNL112W		YDR365C	YLR276C
YKR060W	YNL112W		YGR081C	YNR054C			YIR026C	YMR131C		YDR165W	YOR004W
YKR060W	YNL075W		YGR081C	YNL062C			YGL078C	YNR054C		YDR165W	YNL075W
YKR060W	YNL062C		YGR081C	YMR131C			YGL078C	YNL112W		YDR165W	YNL062C
YKR060W	YMR131C		YGR081C	YML093W			YGL078C	YNL075W		YDR165W	YMR131C
YKR060W	YMR128W		YGR081C	YLR276C			YGL078C	YMR128W		YDR165W	YMR128W
YKR060W	YML093W		YGR081C	YGR159C			YGL078C	YML093W		YDR165W	YLR276C
YKR060W	YLR276C		YGL111W	YOR004W			YGL078C	YLR276C		YDR120C	YOR004W
YKL082C	YML093W		YGL111W	YNR054C			YER126C	YOR004W		YDR120C	YNR054C
YKL082C	YLR276C		YGL111W	YNL112W			YER126C	YNR054C		YDR120C	YNL112W
YKL021C	YLR276C		YGL111W	YNL075W			YER126C	YNL112W		YDR120C	YNL075W
YJL109C	YLR276C		YGL111W	YNL062C			YER126C	YNL075W		YDR120C	YNL062C
YJL050W	YNL112W		YGL111W	YMR131C			YER126C	YNL062C		YDR120C	YMR131C
YJL050W	YMR128W		YGL111W	YMR128W			YER126C	YMR131C		YDR120C	YMR128W
YJL050W	YML093W		YGL111W	YML093W			YER126C	YMR128W		YDR120C	YLR276C
YJL050W	YLR276C		YGL111W	YLR276C			YER126C	YML093W		YDR087C	YOR004W
YJL033W	YNL112W		YGL111W	YGR159C			YER126C	YLR276C		YDR087C	YNR054C
YJL033W	YLR276C		YER127W	YOR004W			YER049W	YMR131C		YDR087C	YNL112W
YIR026C	YNR054C		YER127W	YNR054C			YDR496C	YOR004W		YDR087C	YNL075W
YIR026C	YNL112W		YER127W	YNL062C			YDR496C	YNR054C		YDR087C	YNL062C
YIR026C	YMR131C		YER127W	YMR131C			YDR496C	YNL112W		YDR087C	YMR131C
YIR026C	YMR128W		YER127W	YML093W			YDR496C	YNL075W		YDR087C	YMR128W
YIR026C	YML093W		YER127W	YGR159C			YDR496C	YNL062C		YDR087C	YML093W
YIR026C	YLR276C		YER126C	YOR004W			YDR496C	YMR131C		YDR087C	YLR276C
YGL078C	YNR054C		YER126C	YNR054C			YDR496C	YMR128W		YDL213C	YOR004W
YGL078C	YNL112W		YER126C	YNL112W			YDR496C	YML093W		YDL213C	YNR054C
YGL078C	YNL075W		YER126C	YNL075W			YDR496C	YLR276C		YDL213C	YNL112W
YGL078C	YMR128W		YER126C	YNL062C			YDR165W	YOR004W		YDL213C	YMR128W
YGL078C	YML093W		YER126C	YMR131C			YDR165W	YNL075W		YDL213C	YML093W
YGL078C	YLR276C		YER126C	YMR128W			YDR165W	YNL062C		YDL213C	YLR276C
YER126C	YOR004W		YER126C	YML093W			YDR165W	YMR131C		YDL201W	YOR004W
YER126C	YNR054C		YER126C	YLR276C			YDR165W	YMR128W		YDL201W	YNR054C
YER126C	YNL112W		YER126C	YGR159C			YDR165W	YML093W		YDL201W	YNL075W
YER126C	YNL075W		YER082C	YOR004W			YDR165W	YLR276C		YDL201W	YNL062C
YER126C	YNL062C		YER082C	YNR054C			YDR101C	YOR004W		YDL201W	YMR131C
YER126C	YMR131C		YER082C	YNL112W			YDR101C	YNR054C		YDL201W	YMR128W
YER126C	YMR128W		YER082C	YNL075W			YDR101C	YNL112W		YDL201W	YLR276C
YER126C	YML093W		YER082C	YNL062C			YDR101C	YNL075W		YBR247C	YOR004W
YER126C	YLR276C		YER082C	YMR131C			YDR101C	YMR131C		YBR247C	YNR054C
YER049W	YOR004W		YER082C	YMR128W			YDR101C	YMR128W		YBR247C	YNL112W
YER049W	YNR054C		YER082C	YML093W			YDR101C	YML093W		YBR247C	YNL062C
YER049W	YNL112W		YER082C	YLR276C			YDR101C	YLR276C		YBR247C	YMR131C
YER049W	YNL062C		YER082C	YGR159C			YDL201W	YNR054C		YBR247C	YML093W
YER049W	YMR131C		YDR449C	YOR004W			YDL201W	YMR128W		YBR247C	YLR276C
YER049W	YMR128W		YDR449C	YNR054C			YDL201W	YML093W		YOL080C	YOR004W
YER049W	YML093W		YDR449C	YNL112W			YDL201W	YLR276C		YNR054C	YPR144C
YER049W	YLR276C		YDR449C	YNL075W			YDL063C	YNL112W		YNR054C	YPR143W
YDR496C	YOR004W		YDR449C	YNL062C			YDL063C	YNL075W		YNR054C	YPR137W
YDR496C	YNR054C		YDR449C	YMR131C			YDL063C	YMR128W		YNR054C	YPR112C
YDR496C	YNL112W		YDR449C	YMR128W			YDL063C	YML093W		YNR054C	YPL146C
YDR496C	YNL075W		YDR449C	YML093W			YDL063C	YLR276C		YNR054C	YPL043W
YDR496C	YNL062C		YDR449C	YLR276C			YDL060W	YNL112W		YNR054C	YPL012W
YDR496C	YMR131C		YDR449C	YGR159C			YDL060W	YNL075W		YNR054C	YOR272W
YDR496C	YMR128W		YDR398W	YOR004W			YDL060W	YMR128W		YNR054C	YOR004W
YDR496C	YML093W		YDR398W	YNR054C			YDL060W	YML093W		YNR054C	YOL093W
YDR496C	YLR276C		YDR398W	YNL112W			YDL060W	YLR276C		YNR054C	YOL080C
YDR165W	YOR004W		YDR398W	YNL075W			YCR057C	YNL112W		YNL308C	YOR004W
YDR165W	YNR054C		YDR398W	YNL062C			YCR057C	YML093W		YNL308C	YNR054C
YDR165W	YNL112W		YDR398W	YMR131C			YCR057C	YLR276C		YMR128W	YPR144C
YDR165W	YNL075W		YDR398W	YMR128W			YCL054W	YNR054C		YMR128W	YPR137W
YDR165W	YNL062C		YDR398W	YML093W			YCL054W	YNL112W		YMR128W	YPR112C
YDR165W	YMR131C		YDR398W	YLR276C			YCL054W	YMR128W		YMR128W	YPL266W
YDR165W	YMR128W		YDR398W	YGR159C			YCL054W	YML093W		YMR128W	YPL043W
YDR165W	YML093W		YDR165W	YOR004W			YCL054W	YLR276C		YMR128W	YPL012W
YDR165W	YLR276C		YDR165W	YNR054C			YBL039C	YOR004W		YMR128W	YOR272W
YDR101C	YOR004W		YDR165W	YNL112W			YBL039C	YNL112W		YMR128W	YOR004W
YDR101C	YNR054C		YDR165W	YNL075W			YBL039C	YNL062C		YMR128W	YOL080C
YDR101C	YNL112W		YDR165W	YNL062C			YBL039C	YMR128W		YMR128W	YNR054C
YDR101C	YNL075W		YDR165W	YMR131C			YBL039C	YML093W		YMR128W	YNL308C
YDR101C	YMR131C		YDR165W	YMR128W			YBL039C	YLR276C		YMR128W	YNL112W
YDR101C	YMR128W		YDR165W	YLR276C			YAL059W	YNL112W		YMR128W	YNL075W
YDR101C	YML093W		YDR165W	YGR159C			YAL059W	YNL075W		YMR128W	YNL062C
YDR101C	YLR276C		YDR120C	YOR004W			YAL059W	YMR128W		YMR128W	YNL061W
YDL201W	YNR054C		YDR120C	YNR054C			YAL059W	YML093W		YMR128W	YMR290C
YDL201W	YNL112W		YDR120C	YNL112W			YAL059W	YLR276C		YMR128W	YMR131C
YDL201W	YMR128W		YDR120C	YNL075W			YOL022C	YOR004W		YLR435W	YOR004W
YDL201W	YML093W		YDR120C	YNL062C			YNL308C	YOR004W		YLR435W	YNR054C
YDL201W	YLR276C		YDR120C	YMR131C			YNL308C	YNR054C		YLR435W	YNL075W
YDL063C	YNL112W		YDR120C	YMR128W			YNL110C	YOR004W		YLR435W	YML093W
YDL063C	YNL075W		YDR120C	YLR276C			YNL110C	YNR054C		YER127W	YOR004W
YDL063C	YMR128W		YDR120C	YGR159C			YNL075W	YPR144C		YER127W	YNR054C
YDL063C	YML093W		YDR087C	YOR004W			YNL075W	YPL093W		YER127W	YNL062C
YDL063C	YLR276C		YDR087C	YNR054C			YNL075W	YPL043W		YER127W	YMR131C
YDL060W	YNL112W		YDR087C	YNL112W			YNL075W	YOR340C		YER127W	YML093W
YDL060W	YNL075W		YDR087C	YNL075W			YNL075W	YOR294W		YER127W	YGR159C
YDL060W	YMR128W		YDR087C	YNL062C			YNL075W	YOR272W		YER126C	YOR004W
YDL060W	YML093W		YDR087C	YMR131C			YNL075W	YOR004W		YER126C	YNR054C
YDL060W	YLR276C		YDR087C	YMR128W			YNL075W	YOL077C		YER126C	YNL112W
YCR057C	YNL112W		YDR087C	YML093W			YNL075W	YNR054C		YER126C	YNL075W
YCR057C	YML093W		YDR087C	YLR276C			YNL075W	YNL308C		YER126C	YNL062C
YCR057C	YLR276C		YDR087C	YGR159C			YNL075W	YNL248C		YER126C	YMR131C
YCL054W	YNR054C		YDL208W	YOR004W			YNL075W	YNL207W		YER126C	YMR128W
YCL054W	YNL112W		YDL208W	YNR054C			YNL075W	YNL182C		YER126C	YML093W
YCL054W	YMR128W		YDL208W	YNL112W			YNL075W	YNL112W		YER126C	YLR276C
YCL054W	YML093W		YDL208W	YNL075W			YNL075W	YNL110C		YER126C	YGR159C
YCL054W	YLR276C		YDL208W	YNL062C			YNL061W	YNL075W		YDR449C	YOR004W
YBL039C	YOR004W		YDL208W	YMR131C			YMR310C	YOR004W		YDR449C	YNR054C
YBL039C	YNR054C		YDL208W	YMR128W			YMR310C	YNR054C		YDR449C	YNL112W
YBL039C	YNL112W		YDL208W	YML093W			YMR310C	YNL075W		YDR449C	YNL075W
YBL039C	YNL062C		YDL208W	YLR276C			YMR310C	YNL062C		YDR449C	YNL062C
YBL039C	YMR128W		YDL208W	YGR159C			YMR128W	YPR112C		YDR449C	YMR131C
YBL039C	YML093W		YDL201W	YOR004W			YMR128W	YPL093W		YDR449C	YMR128W
YBL039C	YLR276C		YDL201W	YNR054C			YMR128W	YPL043W		YDR449C	YML093W
YAL059W	YNL112W		YDL201W	YNL112W			YMR128W	YPL012W		YDR449C	YLR276C
YAL059W	YNL075W		YDL201W	YNL075W			YMR128W	YOR340C		YDR449C	YGR159C
YAL059W	YMR128W		YDL201W	YNL062C			YMR128W	YOR272W		YDR398W	YOR004W
YAL059W	YML093W		YDL201W	YMR131C			YMR128W	YOR004W		YDR398W	YNR054C
YAL059W	YLR276C		YDL201W	YMR128W			YMR128W	YOL080C		YDR398W	YNL112W
YOL022C	YOR004W		YDL201W	YLR276C			YMR128W	YOL077C		YDR398W	YNL075W
YNL308C	YOR004W		YDL201W	YGR159C			YMR128W	YNR054C		YDR398W	YNL062C
YNL308C	YNR054C		YCL054W	YOR004W			YMR128W	YNL308C		YDR398W	YMR131C
YNL110C	YOR004W		YCL054W	YNR054C			YMR128W	YNL207W		YDR398W	YMR128W
YNL110C	YNR054C		YCL054W	YNL112W			YMR128W	YNL112W		YDR398W	YML093W
YNL075W	YPR144C		YCL054W	YNL075W			YMR128W	YNL110C		YDR398W	YLR276C
YNL075W	YPL093W		YCL054W	YNL062C			YMR128W	YNL075W		YDR398W	YGR159C
YNL075W	YPL043W		YCL054W	YMR131C			YMR128W	YNL062C		YDL208W	YOR004W
YNL075W	YOR340C		YCL054W	YMR128W			YMR128W	YNL061W		YDL208W	YNR054C
YNL075W	YOR294W		YCL054W	YML093W			YMR128W	YMR310C		YDL208W	YNL112W
YNL075W	YOR272W		YCL054W	YLR276C			YMR128W	YMR290C		YDL208W	YNL075W
YNL075W	YOR051C		YCL054W	YGR159C			YMR128W	YMR131C		YDL208W	YNL062C
YNL075W	YOR004W		YOR004W	YPR144C			YMR049C	YOR004W		YDL208W	YMR131C
YNL075W	YOL077C		YOR004W	YPR143W			YMR049C	YNR054C		YDL208W	YML093W
YNL075W	YOL022C		YOR004W	YPR137W			YMR049C	YNL112W		YDL208W	YLR276C
YNL075W	YNR054C		YOR004W	YPR112C			YMR049C	YNL075W		YDL208W	YGR159C
YNL075W	YNL308C		YOR004W	YPL146C			YMR049C	YMR128W		YCL054W	YOR004W
YNL075W	YNL248C		YOR004W	YPL043W			YMR014W	YOR004W		YCL054W	YNR054C
YNL075W	YNL207W		YOR004W	YPL012W			YMR014W	YNR054C		YCL054W	YNL112W
YNL075W	YNL182C		YOR004W	YOR272W			YMR014W	YNL075W		YCL054W	YNL075W
YNL075W	YNL112W		YOL080C	YOR004W			YMR014W	YMR128W		YCL054W	YNL062C
YNL075W	YNL110C		YOL041C	YOR004W			YLR276C	YPR112C		YCL054W	YMR131C
YNL061W	YNL075W		YOL022C	YOR004W			YLR276C	YPR110C		YCL054W	YMR128W
YMR310C	YOR004W		YNR054C	YPR144C			YLR276C	YPL217C		YCL054W	YML093W
YMR310C	YNR054C		YNR054C	YPR143W			YLR276C	YPL211W		YCL054W	YLR276C
YMR310C	YNL112W		YNR054C	YPR137W			YLR276C	YPL093W		YCL054W	YGR159C
YMR310C	YNL075W		YNR054C	YPR112C			YLR276C	YPL012W		YOR004W	YPR144C
YMR310C	YNL062C		YNR054C	YPL146C			YLR276C	YOR340C		YOR004W	YPR143W
YMR128W	YPR112C		YNR054C	YPL043W			YLR276C	YOR272W		YOR004W	YPR137W
YMR128W	YPL093W		YNR054C	YPL012W			YLR276C	YOR004W		YOR004W	YPR112C
YMR128W	YPL043W		YNR054C	YOR272W			YLR276C	YOL080C		YOR004W	YPL146C
YMR128W	YPL012W		YNR054C	YOR004W			YLR276C	YOL077C		YOR004W	YPL043W
YMR128W	YOR340C		YNR054C	YOL093W			YLR276C	YNR054C		YOR004W	YPL012W
YMR128W	YOR272W		YNR054C	YOL080C			YLR276C	YNL308C		YOR004W	YOR272W
YMR128W	YOR051C		YNR054C	YOL041C			YLR276C	YNL248C		YOL041C	YOR004W
YMR128W	YOR004W		YNR054C	YOL022C			YLR276C	YNL207W		YNL112W	YPR144C
YMR128W	YOL080C		YNL308C	YOR004W			YLR276C	YNL175C		YNL112W	YPR137W
YMR128W	YOL077C		YNL308C	YNR054C			YLR276C	YNL112W		YNL112W	YPR112C
YMR128W	YOL022C		YNL119W	YOR004W			YLR276C	YNL110C		YNL112W	YPL266W
YMR128W	YNR054C		YNL119W	YNR054C			YLR276C	YNL075W		YNL112W	YPL146C
YMR128W	YNL308C		YNL112W	YPR144C			YLR276C	YNL062C		YNL112W	YPL043W
YMR128W	YNL248C		YNL112W	YPR143W			YLR276C	YNL061W		YNL112W	YPL012W
YMR128W	YNL207W		YNL112W	YPR137W			YLR276C	YMR290C		YNL112W	YOR272W
YMR128W	YNL112W		YNL112W	YPR112C			YLR276C	YMR131C		YNL112W	YOR004W
YMR128W	YNL110C		YNL112W	YPL266W			YLR276C	YMR128W		YNL112W	YOL080C
YMR128W	YNL075W		YNL112W	YPL146C			YLR276C	YMR093W		YNL112W	YOL041C
YMR128W	YNL062C		YNL112W	YPL043W			YLR276C	YMR049C		YNL112W	YNL308C
YMR128W	YNL061W		YNL112W	YPL012W			YLR276C	YMR014W		YNL075W	YPR144C
YMR128W	YMR310C		YNL112W	YOR272W			YLR276C	YML093W		YNL075W	YPR143W
YMR128W	YMR290C		YNL112W	YOR004W			YER127W	YGR159C		YNL075W	YPR137W
YMR128W	YMR131C		YNL112W	YOL080C			YER082C	YOR004W		YNL075W	YPR112C
YMR049C	YOR004W		YNL112W	YOL041C			YER082C	YNR054C		YNL075W	YPL146C
YMR049C	YNR054C		YNL112W	YOL022C			YER082C	YNL075W		YNL075W	YPL043W
YMR049C	YNL112W		YNL112W	YNR054C			YER082C	YMR131C		YNL075W	YPL012W
YMR049C	YNL075W		YNL112W	YNL308C			YER082C	YMR128W		YNL075W	YOR272W
YMR049C	YMR128W		YNL112W	YNL119W			YER082C	YML093W		YNL075W	YOR004W
YMR014W	YOR004W		YNL075W	YPR144C			YER082C	YLR276C		YNL075W	YOL080C
YMR014W	YNR054C		YNL075W	YPR143W			YER002W	YOR004W		YNL075W	YOL041C
YMR014W	YNL112W		YNL075W	YPR137W			YER002W	YML093W		YNL075W	YNR054C
YMR014W	YNL075W		YNL075W	YPR112C			YER002W	YLR276C		YNL075W	YNL308C
YMR014W	YNL062C		YNL075W	YPL146C			YDR299W	YOR004W		YNL075W	YNL119W
YMR014W	YMR131C		YNL075W	YPL043W			YDR299W	YNR054C		YNL075W	YNL112W
YMR014W	YMR128W		YNL075W	YPL012W			YDR299W	YNL112W		YNL062C	YPR144C
YLR276C	YPR112C		YNL075W	YOR272W			YDR299W	YNL075W		YNL062C	YPR137W
YLR276C	YPR110C		YNL075W	YOR004W			YDR299W	YNL062C		YNL062C	YPR112C
YLR276C	YPL217C		YNL075W	YOL080C			YDR299W	YMR131C		YNL062C	YPL043W
YLR276C	YPL211W		YNL075W	YOL041C			YDR299W	YMR128W		YNL062C	YPL012W
YLR276C	YPL093W		YNL075W	YOL022C			YDR299W	YML093W		YNL062C	YOR340C
YLR276C	YPL012W		YNL075W	YNR054C			YDR299W	YLR276C		YNL062C	YOR272W
YLR276C	YOR340C		YNL075W	YNL308C			YDR299W	YGR159C		YNL062C	YOR004W
YLR276C	YOR272W		YNL075W	YNL119W			YDR087C	YOR004W		YNL062C	YOL080C
YLR276C	YOR051C		YNL075W	YNL112W			YDR087C	YNR054C		YNL062C	YNR054C
YLR276C	YOR004W		YNL062C	YPR144C			YDR087C	YNL112W		YNL062C	YNL248C
YLR276C	YOL080C		YNL062C	YPR143W			YDR087C	YNL062C		YNL062C	YNL112W
YLR276C	YOL077C		YNL062C	YPR137W			YDR087C	YMR131C		YNL062C	YNL075W
YLR276C	YOL022C		YNL062C	YPR112C			YDR087C	YMR128W		YNL061W	YOR004W
YLR276C	YNR054C		YNL062C	YPL146C			YDR087C	YML093W		YNL061W	YNR054C
YLR276C	YNL308C		YNL062C	YPL086C			YDR087C	YLR276C		YNL061W	YNL112W
YLR276C	YNL248C		YNL062C	YPL043W			YBR155W	YOR004W		YNL061W	YNL075W
YLR276C	YNL207W		YNL062C	YPL012W			YAL025C	YOR004W		YNL061W	YNL062C
YLR276C	YNL175C		YNL062C	YOR340C			YAL025C	YNR054C		YMR290C	YOR004W
YLR276C	YNL112W		YNL062C	YOR272W			YAL025C	YNL112W		YMR290C	YNR054C
YLR276C	YNL110C		YNL062C	YOR004W			YAL025C	YNL075W		YMR290C	YNL112W
YLR276C	YNL075W		YNL062C	YOL080C			YAL025C	YNL062C		YMR290C	YNL075W
YLR276C	YNL062C		YNL062C	YOL041C			YAL025C	YMR131C		YMR290C	YNL062C
YLR276C	YNL061W		YNL062C	YOL022C			YAL025C	YML093W		YMR131C	YPR144C
YLR276C	YMR310C		YNL062C	YNR054C			YAL025C	YLR276C		YMR131C	YPR137W
YLR276C	YMR290C		YNL062C	YNL308C			YAL025C	YGR159C		YMR131C	YPR112C
YLR276C	YMR131C		YNL062C	YNL248C			YOR004W	YPR144C		YMR131C	YPL146C
YLR276C	YMR128W		YNL062C	YNL119W			YOR004W	YPR137W		YMR131C	YPL043W
YLR276C	YMR093W		YNL062C	YNL113W			YOR004W	YPL211W		YMR131C	YPL012W
YLR276C	YMR049C		YNL062C	YNL112W			YOR004W	YPL146C		YMR131C	YOR272W
YLR276C	YMR014W		YNL062C	YNL075W			YOR004W	YPL093W		YMR131C	YOR004W
YLR276C	YML093W		YNL061W	YOR004W			YOR004W	YPL012W		YMR131C	YOL080C
YER127W	YGR159C		YNL061W	YNR054C			YOR004W	YOR340C		YMR131C	YOL041C
YER082C	YOR004W		YNL061W	YNL112W			YOR004W	YOR294W		YMR131C	YNR054C
YER082C	YNR054C		YNL061W	YNL075W			YOR004W	YOR272W		YMR131C	YNL308C
YER082C	YNL112W		YNL061W	YNL062C			YOL124C	YOR004W		YMR131C	YNL112W
YER082C	YNL075W		YMR290C	YOR004W			YNR054C	YPR144C		YMR131C	YNL075W
YER082C	YNL062C		YMR290C	YNR054C			YNR054C	YPR137W		YMR131C	YNL062C
YER082C	YMR131C		YMR290C	YNL112W			YNR054C	YPL093W		YMR131C	YNL061W
YER082C	YMR128W		YMR290C	YNL075W			YNR054C	YPL012W		YMR131C	YMR290C
YER082C	YML093W		YMR290C	YNL062C			YNR054C	YOR340C		YMR049C	YOR004W
YER082C	YLR276C		YMR131C	YPR144C			YNR054C	YOR272W		YMR049C	YNR054C
YER082C	YGR159C		YMR131C	YPR143W			YNR054C	YOR004W		YMR049C	YNL112W
YER002W	YOR004W		YMR131C	YPR137W			YNR054C	YOL080C		YMR049C	YNL075W
YER002W	YNR054C		YMR131C	YPR112C			YNR053C	YOR004W		YMR049C	YNL062C
YER002W	YNL062C		YMR131C	YPL146C			YNR053C	YNR054C		YMR049C	YMR131C
YER002W	YMR131C		YMR131C	YPL043W			YNL248C	YOR004W		YMR049C	YMR128W
YER002W	YML093W		YMR131C	YPL012W			YNL182C	YOR004W		YML093W	YPR144C
YER002W	YLR276C		YMR131C	YOR272W			YNL182C	YNR054C		YML093W	YPR143W
YER002W	YGR159C		YMR131C	YOR004W			YNL141W	YOR004W		YML093W	YPR137W
YDR299W	YOR004W		YMR131C	YOL080C			YNL112W	YPR144C		YML093W	YPR112C
YDR299W	YNR054C		YMR131C	YOL041C			YNL112W	YPR112C		YML093W	YPL146C
YDR299W	YNL112W		YMR131C	YOL022C			YNL112W	YPR110C		YML093W	YPL043W
YDR299W	YNL075W		YMR131C	YNR054C			YNL112W	YPL217C		YML093W	YPL012W
YDR299W	YNL062C		YMR131C	YNL308C			YNL112W	YPL093W		YML093W	YOR272W
YDR299W	YMR131C		YMR131C	YNL119W			YNL112W	YPL012W		YML093W	YOR004W
YDR299W	YMR128W		YMR131C	YNL112W			YNL112W	YOR340C		YML093W	YOL080C
YDR299W	YML093W		YMR131C	YNL075W			YNL112W	YOR272W		YML093W	YOL041C
YDR299W	YLR276C		YMR131C	YNL062C			YNL112W	YOR004W		YML093W	YNR054C
YDR299W	YGR159C		YMR131C	YNL061W			YNL112W	YOL080C		YML093W	YNL308C
YDR087C	YOR004W		YMR131C	YMR290C			YNL112W	YOL077C		YML093W	YNL112W
YDR087C	YNR054C		YMR128W	YPR144C			YNL112W	YNL308C		YML093W	YNL075W
YDR087C	YNL112W		YMR128W	YPR143W			YNL112W	YNL248C		YML093W	YNL062C
YDR087C	YNL062C		YMR128W	YPR137W			YNL112W	YNL182C		YML093W	YNL061W
YDR087C	YMR131C		YMR128W	YPR112C			YNL112W	YNL141W		YML093W	YMR290C
YDR087C	YMR128W		YMR128W	YPL266W			YNL062C	YPR144C		YML093W	YMR131C
YDR087C	YML093W		YMR128W	YPL146C			YNL062C	YPR137W		YML093W	YMR128W
YDR087C	YLR276C		YMR128W	YPL043W			YNL062C	YPL211W		YML093W	YMR049C
YDR087C	YGR159C		YMR128W	YPL012W			YNL062C	YPL093W		YLR276C	YPR144C
YBR155W	YOR004W		YMR128W	YOR272W			YNL062C	YPL012W		YLR276C	YPR143W
YBR155W	YNL062C		YMR128W	YOR004W			YNL062C	YOR340C		YLR276C	YPR137W
YBR155W	YGR159C		YMR128W	YOL080C			YNL062C	YOR294W		YLR276C	YPR112C
YAL025C	YOR004W		YMR128W	YOL041C			YNL062C	YOR272W		YLR276C	YPL266W
YAL025C	YNR054C		YMR128W	YOL022C			YNL062C	YOR004W		YLR276C	YPL146C
YAL025C	YNL112W		YMR128W	YNR054C			YNL062C	YOL124C		YLR276C	YPL012W
YAL025C	YNL075W		YMR128W	YNL308C			YNL062C	YNR054C		YLR276C	YOR272W
YAL025C	YNL062C		YMR128W	YNL119W			YNL062C	YNR053C		YLR276C	YOR004W
YAL025C	YMR131C		YMR128W	YNL112W			YNL062C	YNL248C		YLR276C	YOL080C
YAL025C	YMR128W		YMR128W	YNL075W			YNL062C	YNL182C		YLR276C	YOL041C
YAL025C	YML093W		YMR128W	YNL062C			YNL062C	YNL141W		YLR276C	YNR054C
YAL025C	YLR276C		YMR128W	YNL061W			YNL062C	YNL112W		YLR276C	YNL308C
YAL025C	YGR159C		YMR128W	YMR290C			YNL062C	YNL110C		YLR276C	YNL112W
YOR004W	YPR144C		YMR128W	YMR131C			YNL062C	YNL075W		YLR276C	YNL075W
YOR004W	YPR137W		YMR049C	YOR004W			YMR290C	YOR004W		YLR276C	YNL062C
YOR004W	YPL226W		YMR049C	YNR054C			YMR290C	YNR054C		YLR276C	YNL061W
YOR004W	YPL211W		YMR049C	YNL112W			YMR290C	YNL112W		YLR276C	YMR290C
YOR004W	YPL146C		YMR049C	YNL075W			YMR290C	YNL075W		YLR276C	YMR131C
YOR004W	YPL093W		YMR049C	YNL062C			YMR290C	YNL062C		YLR276C	YMR128W
YOR004W	YPL012W		YMR049C	YMR131C			YMR239C	YOR004W		YLR276C	YMR049C
YOR004W	YOR340C		YMR049C	YMR128W			YMR239C	YNR054C		YLR276C	YML093W
YOR004W	YOR294W		YML093W	YPR144C			YMR239C	YNL062C		YLR276C	YLR435W
YOR004W	YOR283W		YML093W	YPR143W			YMR131C	YPR144C		YLR222C	YOR004W
YOR004W	YOR272W		YML093W	YPR137W			YMR131C	YPR137W		YLR222C	YNR054C
YOR004W	YOR051C		YML093W	YPR112C			YMR131C	YPL093W		YLR222C	YNL112W
YOL124C	YOR004W		YML093W	YPL146C			YMR131C	YOR340C		YLR222C	YNL075W
YNR054C	YPR144C		YML093W	YPL043W			YMR131C	YOR272W		YLR222C	YNL062C
YNR054C	YPR137W		YML093W	YPL012W			YMR131C	YOR004W		YLR222C	YMR131C
YNR054C	YPL226W		YML093W	YOR272W			YMR131C	YOL144W		YLR222C	YMR128W
YNR054C	YPL093W		YML093W	YOR004W			YMR131C	YOL124C		YLR222C	YML093W
YNR054C	YPL012W		YML093W	YOL080C			YMR131C	YOL080C		YLR222C	YLR276C
YNR054C	YOR340C		YML093W	YOL041C			YMR131C	YOL010W		YLR196W	YOR004W
YNR054C	YOR272W		YML093W	YOL022C			YMR131C	YNR054C		YLR196W	YNR054C
YNR054C	YOR051C		YML093W	YNR054C			YMR131C	YNR053C		YLR196W	YNL112W
YNR054C	YOR004W		YML093W	YNL308C			YMR131C	YNR012W		YLR196W	YNL075W
YNR054C	YOL080C		YML093W	YNL112W			YMR131C	YNL308C		YLR196W	YNL062C
YNR054C	YOL022C		YML093W	YNL075W			YMR131C	YNL248C		YLR196W	YMR131C
YNR053C	YOR004W		YML093W	YNL062C			YMR131C	YNL182C		YLR196W	YMR128W
YNR053C	YNR054C		YML093W	YNL061W			YMR131C	YNL141W		YLR196W	YML093W
YNR012W	YOR004W		YML093W	YMR290C			YMR131C	YNL112W		YLR196W	YLR276C
YNR012W	YNR054C		YML093W	YMR131C			YMR131C	YNL110C		YLR186W	YOR004W
YNL248C	YOR004W		YML093W	YMR128W			YMR131C	YNL075W		YLR186W	YNR054C
YNL248C	YNR054C		YML093W	YMR049C			YMR131C	YNL062C		YLR186W	YNL112W
YNL182C	YOR004W		YLR435W	YOR004W			YMR131C	YMR310C		YLR186W	YNL075W
YNL182C	YNR054C		YLR435W	YNR054C			YMR131C	YMR290C		YLR186W	YNL062C
YNL141W	YOR004W		YLR435W	YNL112W			YMR093W	YOR004W		YLR186W	YMR131C
YNL112W	YPR144C		YLR435W	YNL075W			YMR093W	YNR054C		YLR186W	YMR128W
YNL112W	YPR112C		YLR435W	YNL062C			YMR093W	YNL112W		YLR186W	YML093W
YNL112W	YPR110C		YLR435W	YMR131C			YMR093W	YNL075W		YLR186W	YLR276C
YNL112W	YPL217C		YLR435W	YMR128W			YMR093W	YNL062C		YLR175W	YOR004W
YNL112W	YPL093W		YLR435W	YML093W			YMR093W	YMR131C		YLR175W	YNR054C
YNL112W	YPL012W		YLR401C	YOR004W			YML093W	YPR144C		YLR175W	YNL112W
YNL112W	YOR340C		YLR401C	YNR054C			YML093W	YPR137W		YLR175W	YNL062C
YNL112W	YOR272W		YLR401C	YNL112W			YML093W	YPR112C		YLR175W	YMR131C
YNL112W	YOR051C		YLR401C	YNL075W			YML093W	YPL226W		YLR175W	YML093W
YNL112W	YOR004W		YLR401C	YNL062C			YML093W	YPL217C		YLR175W	YLR276C
YNL112W	YOL080C		YLR401C	YMR131C			YML093W	YPL211W		YKR081C	YOR004W
YNL112W	YOL077C		YLR401C	YMR128W			YML093W	YPL093W		YKR081C	YNR054C
YNL112W	YOL022C		YLR276C	YPR144C			YML093W	YPL086C		YKR081C	YNL112W
YNL112W	YNR054C		YLR276C	YPR143W			YML093W	YPL043W		YKR081C	YNL075W
YNL112W	YNR012W		YLR276C	YPR137W			YML093W	YPL012W		YKR081C	YNL062C
YNL112W	YNL308C		YLR276C	YPR112C			YML093W	YOR340C		YKR081C	YMR131C
YNL112W	YNL248C		YLR276C	YPL266W			YML093W	YOR272W		YKR081C	YMR128W
YNL112W	YNL182C		YLR276C	YPL146C			YML093W	YOR004W		YKR081C	YML093W
YNL112W	YNL141W		YLR276C	YPL012W			YML093W	YOL080C		YKR024C	YOR004W
YNL062C	YPR144C		YLR276C	YOR272W			YML093W	YOL077C		YKR024C	YNL112W
YNL062C	YPR137W		YLR276C	YOR004W			YML093W	YOL010W		YKR024C	YNL075W
YNL062C	YPL226W		YLR276C	YOL080C			YML093W	YNR054C		YKR024C	YMR131C
YNL062C	YPL211W		YLR276C	YOL041C			YML093W	YNR053C		YKR024C	YMR128W
YNL062C	YPL146C		YLR276C	YOL022C			YML093W	YNL308C		YKR024C	YML093W
YNL062C	YPL093W		YLR276C	YNR054C			YML093W	YNL248C		YKR024C	YLR276C
YNL062C	YPL012W		YLR276C	YNL308C			YML093W	YNL207W		YKL172W	YOR004W
YNL062C	YOR340C		YLR276C	YNL119W			YML093W	YNL182C		YKL172W	YNR054C
YNL062C	YOR294W		YLR276C	YNL112W			YML093W	YNL141W		YKL172W	YNL112W
YNL062C	YOR283W		YLR276C	YNL075W			YML093W	YNL112W		YKL172W	YNL075W
YNL062C	YOR272W		YLR276C	YNL062C			YML093W	YNL110C		YKL172W	YNL062C
YNL062C	YOR051C		YLR276C	YNL061W			YML093W	YNL075W		YKL172W	YMR131C
YNL062C	YOR004W		YLR276C	YMR290C			YML093W	YNL062C		YKL172W	YMR128W
YNL062C	YOL124C		YLR276C	YMR131C			YML093W	YNL061W		YKL172W	YML093W
YNL062C	YOL022C		YLR276C	YMR128W			YML093W	YMR310C		YKL172W	YLR276C
YNL062C	YNR054C		YLR276C	YMR049C			YML093W	YMR290C		YJL109C	YOR004W
YNL062C	YNR053C		YLR276C	YML093W			YML093W	YMR239C		YJL109C	YNR054C
YNL062C	YNR012W		YLR276C	YLR435W			YML093W	YMR131C		YJL109C	YNL112W
YNL062C	YNL308C		YLR276C	YLR401C			YML093W	YMR128W		YJL109C	YNL075W
YNL062C	YNL248C		YLR222C	YOR004W			YML093W	YMR093W		YJL109C	YNL062C
YNL062C	YNL182C		YLR222C	YNR054C			YML093W	YMR049C		YJL109C	YMR131C
YNL062C	YNL141W		YLR222C	YNL112W			YML093W	YMR014W		YJL109C	YMR128W
YNL062C	YNL112W		YLR222C	YNL075W			YLR401C	YML093W		YJL109C	YML093W
YNL062C	YNL110C		YLR222C	YNL062C			YLR243W	YOR004W		YJL109C	YLR276C
YNL062C	YNL075W		YLR222C	YMR131C			YLR222C	YOR004W		YJL069C	YOR004W
YMR290C	YOR004W		YLR222C	YMR128W			YLR222C	YNR054C		YJL069C	YNR054C
YMR290C	YNR054C		YLR222C	YML093W			YLR222C	YNL075W		YJL069C	YNL112W
YMR290C	YNL112W		YLR222C	YLR276C			YLR222C	YNL062C		YJL069C	YNL075W
YMR290C	YNL075W		YLR196W	YOR004W			YLR222C	YMR131C		YJL069C	YNL062C
YMR290C	YNL062C		YLR196W	YNR054C			YLR222C	YMR128W		YJL069C	YMR131C
YMR269W	YOR004W		YLR196W	YNL112W			YLR222C	YML093W		YJL069C	YMR128W
YMR269W	YNL062C		YLR196W	YNL075W			YLR222C	YLR276C		YJL069C	YLR276C
YMR239C	YOR004W		YLR196W	YNL062C			YLR009W	YOR004W		YJL050W	YOR004W
YMR239C	YNR054C		YLR196W	YMR131C			YLR009W	YNR054C		YJL050W	YNR054C
YMR239C	YNL062C		YLR196W	YMR128W			YLR009W	YNL112W		YJL050W	YNL112W
YMR131C	YPR144C		YLR196W	YML093W			YLR009W	YNL075W		YJL050W	YNL075W
YMR131C	YPR137W		YLR196W	YLR276C			YLR009W	YNL062C		YJL050W	YNL062C
YMR131C	YPL093W		YLR186W	YOR004W			YLR009W	YMR131C		YJL050W	YMR131C
YMR131C	YOR340C		YLR186W	YNR054C			YLR009W	YMR128W		YJL050W	YMR128W
YMR131C	YOR283W		YLR186W	YNL112W			YLR009W	YML093W		YJL050W	YLR276C
YMR131C	YOR272W		YLR186W	YNL075W			YLR009W	YLR276C		YJL033W	YOR004W
YMR131C	YOR051C		YLR186W	YNL062C			YLL011W	YOR004W		YJL033W	YNR054C
YMR131C	YOR004W		YLR186W	YMR131C			YLL011W	YNR054C		YJL033W	YNL112W
YMR131C	YOL144W		YLR186W	YMR128W			YLL011W	YNL112W		YJL033W	YNL075W
YMR131C	YOL124C		YLR186W	YML093W			YLL011W	YNL075W		YJL033W	YNL062C
YMR131C	YOL080C		YLR186W	YLR276C			YLL011W	YMR131C		YJL033W	YMR131C
YMR131C	YOL010W		YLR175W	YOR004W			YLL011W	YMR128W		YJL033W	YMR128W
YMR131C	YNR054C		YLR175W	YNR054C			YLL011W	YML093W		YJL033W	YML093W
YMR131C	YNR053C		YLR175W	YNL112W			YLL008W	YOR004W		YJL033W	YLR276C
YMR131C	YNR012W		YLR175W	YNL062C			YLL008W	YNR054C		YJL010C	YOR004W
YMR131C	YNL308C		YLR175W	YMR131C			YLL008W	YNL112W		YJL010C	YNL112W
YMR131C	YNL248C		YLR175W	YMR128W			YLL008W	YNL075W		YJL010C	YNL075W
YMR131C	YNL182C		YLR175W	YML093W			YLL008W	YNL062C		YJL010C	YMR131C
YMR131C	YNL141W		YLR175W	YLR276C			YLL008W	YMR131C		YJL010C	YMR128W
YMR131C	YNL112W		YLR068W	YOR004W			YLL008W	YMR128W		YJL010C	YML093W
YMR131C	YNL110C		YLR068W	YNR054C			YLL008W	YML093W		YJL010C	YLR276C
YMR131C	YNL075W		YLR068W	YNL112W			YLL008W	YLR276C		YIL096C	YOR004W
YMR131C	YNL062C		YLR068W	YNL075W			YKR092C	YOR004W		YHR169W	YOR004W
YMR131C	YMR310C		YLR068W	YNL062C			YKR092C	YNL112W		YHR169W	YNR054C
YMR131C	YMR290C		YLR068W	YMR131C			YKR092C	YMR131C		YHR169W	YNL112W
YMR131C	YMR269W		YLR068W	YMR128W			YKR092C	YML093W		YHR169W	YNL075W
YMR093W	YOR004W		YLR068W	YML093W			YKR024C	YOR004W		YHR169W	YNL062C
YMR093W	YNR054C		YLR068W	YLR276C			YKR024C	YNL075W		YHR169W	YMR131C
YMR093W	YNL112W		YLR051C	YOR004W			YKR024C	YMR131C		YHR169W	YMR128W
YMR093W	YNL075W		YLR051C	YNR054C			YKR024C	YML093W		YHR169W	YML093W
YMR093W	YNL062C		YLR051C	YNL112W			YKL078W	YOR004W		YHR169W	YLR276C
YMR093W	YMR131C		YLR051C	YNL075W			YKL078W	YNL062C		YGR159C	YPR144C
YML093W	YPR144C		YLR051C	YNL062C			YKL078W	YMR131C		YGR159C	YPR137W
YML093W	YPR137W		YLR051C	YMR131C			YKL078W	YML093W		YGR159C	YPR112C
YML093W	YPR112C		YLR051C	YMR128W			YKL009W	YOR004W		YGR159C	YPL043W
YML093W	YPR110C		YLR051C	YML093W			YKL009W	YNR054C		YGR159C	YPL012W
YML093W	YPL226W		YLR051C	YLR276C			YKL009W	YNL062C		YGR159C	YOR272W
YML093W	YPL217C		YKR081C	YOR004W			YKL009W	YMR131C		YGR159C	YOR004W
YML093W	YPL211W		YKR081C	YNR054C			YKL009W	YML093W		YGR159C	YOL041C
YML093W	YPL093W		YKR081C	YNL112W			YJR063W	YOR004W		YGR159C	YNL112W
YML093W	YPL086C		YKR081C	YNL075W			YJR063W	YNR054C		YGR159C	YNL075W
YML093W	YPL043W		YKR081C	YNL062C			YJR063W	YNL112W		YGR159C	YNL062C
YML093W	YPL012W		YKR081C	YMR131C			YJR063W	YNL075W		YGR159C	YNL061W
YML093W	YOR340C		YKR081C	YMR128W			YJR063W	YMR131C		YGR159C	YMR290C
YML093W	YOR283W		YKR081C	YML093W			YJR063W	YML093W		YGR159C	YMR131C
YML093W	YOR272W		YKR060W	YOR004W			YJR063W	YLR276C		YGR159C	YMR049C
YML093W	YOR051C		YKR060W	YNR054C			YJL122W	YOR004W		YGR159C	YML093W
YML093W	YOR004W		YKR060W	YNL112W			YJL122W	YNR054C		YGR159C	YLR276C
YML093W	YOL080C		YKR060W	YNL075W			YJL122W	YNL112W		YGR159C	YLR222C
YML093W	YOL077C		YKR060W	YNL062C			YJL122W	YNL075W		YGR159C	YLR196W
YML093W	YOL022C		YKR060W	YMR131C			YJL122W	YNL062C		YGR159C	YLR186W
YML093W	YOL010W		YKR060W	YMR128W			YJL122W	YMR131C		YGR159C	YLR175W
YML093W	YNR054C		YKR060W	YML093W			YJL122W	YMR128W		YGR159C	YKR081C
YML093W	YNR053C		YKR060W	YLR276C			YJL122W	YML093W		YGR159C	YKR024C
YML093W	YNR012W		YKR024C	YOR004W			YJL122W	YLR276C		YGR159C	YKL172W
YML093W	YNL308C		YKR024C	YNR054C			YJL069C	YOR004W		YGR159C	YJL109C
YML093W	YNL248C		YKR024C	YNL112W			YJL069C	YNR054C		YGR159C	YJL069C
YML093W	YNL207W		YKR024C	YNL075W			YJL069C	YNL112W		YGR159C	YJL050W
YML093W	YNL182C		YKR024C	YNL062C			YJL069C	YNL075W		YGR159C	YJL033W
YML093W	YNL141W		YKR024C	YMR131C			YJL069C	YNL062C		YGR159C	YJL010C
YML093W	YNL112W		YKR024C	YMR128W			YJL069C	YMR131C		YGR159C	YIL096C
YML093W	YNL110C		YKR024C	YML093W			YJL069C	YMR128W		YGR159C	YHR169W
YML093W	YNL075W		YKR024C	YLR276C			YIR012W	YOR004W
YML093W	YNL062C		YKL172W	YOR004W			YIR012W	YMR131C
YML093W	YNL061W		YKL172W	YNR054C			YHR169W	YOR004W
YML093W	YMR310C		YKL172W	YNL112W			YHR169W	YNL062C
YML093W	YMR290C		YKL172W	YNL075W			YHR169W	YMR131C
YML093W	YMR269W		YKL172W	YNL062C			YHR148W	YOR004W
YML093W	YMR239C		YKL172W	YMR131C			YHR148W	YNR054C
YML093W	YMR131C		YKL172W	YMR128W			YHR148W	YNL112W
YML093W	YMR128W		YKL172W	YML093W			YHR148W	YNL062C
YML093W	YMR093W		YKL172W	YLR276C			YHR148W	YML093W
YML093W	YMR049C		YJL125C	YOR004W			YHR148W	YLR276C
YML093W	YMR014W		YJL125C	YNR054C			YHR085W	YOR004W
YLR401C	YOR004W		YJL125C	YNL112W			YHR085W	YNR054C
YLR401C	YNR054C		YJL125C	YNL075W			YHR085W	YML093W
YLR401C	YNL112W		YJL125C	YNL062C			YHR066W	YOR004W
YLR401C	YNL062C		YJL125C	YMR131C			YHR066W	YNL062C
YLR401C	YMR131C		YJL125C	YMR128W			YGR280C	YOR004W
YLR401C	YML093W		YJL125C	YLR276C			YGR245C	YOR004W
YLR243W	YOR004W		YJL109C	YOR004W			YGR245C	YNR054C
YLR243W	YNL112W		YJL109C	YNR054C			YGR245C	YNL062C
YLR243W	YNL062C		YJL109C	YNL112W			YGR245C	YMR128W
YLR222C	YOR004W		YJL109C	YNL075W			YGR245C	YML093W
YLR222C	YNR054C		YJL109C	YNL062C			YGR159C	YPR144C
YLR222C	YNL075W		YJL109C	YMR131C			YGR159C	YPR137W
YLR222C	YNL062C		YJL109C	YMR128W			YGR159C	YPL226W
YLR222C	YMR131C		YJL109C	YML093W			YGR159C	YOR340C
YLR222C	YMR128W		YJL109C	YLR276C			YGR159C	YOR272W
YLR222C	YML093W		YJL069C	YOR004W			YGR159C	YOR004W
YLR222C	YLR276C		YJL069C	YNR054C			YGR159C	YOL124C
YLR073C	YOR004W		YJL069C	YNL112W			YGR159C	YNR053C
YLR073C	YNL062C		YJL069C	YNL075W			YGR159C	YNL248C
YLR073C	YMR131C		YJL069C	YNL062C			YGR159C	YNL182C
YLR009W	YOR004W		YJL069C	YMR131C			YGR159C	YNL141W
YLR009W	YNR054C		YJL069C	YMR128W			YGR159C	YNL112W
YLR009W	YNL112W		YJL069C	YLR276C			YGR159C	YNL062C
YLR009W	YNL075W		YJL050W	YOR004W			YGR159C	YMR290C
YLR009W	YNL062C		YJL050W	YNR054C			YGR159C	YMR131C
YLR009W	YMR131C		YJL050W	YNL112W			YGR159C	YMR093W
YLR009W	YMR128W		YJL050W	YNL075W			YGR159C	YML093W
YLR009W	YML093W		YJL050W	YNL062C			YGR159C	YLR222C
YLR009W	YLR276C		YJL050W	YMR131C			YGR159C	YLR009W
YLL011W	YOR004W		YJL050W	YMR128W			YGR159C	YLL011W
YLL011W	YNR054C		YJL050W	YLR276C			YGR159C	YLL008W
YLL011W	YNL112W		YJL033W	YOR004W			YGR159C	YKR092C
YLL011W	YNL075W		YJL033W	YNR054C			YGR159C	YKR024C
YLL011W	YNL062C		YJL033W	YNL112W			YGR159C	YKL078W
YLL011W	YMR131C		YJL033W	YNL075W			YGR159C	YKL009W
YLL011W	YMR128W		YJL033W	YNL062C			YGR159C	YJR063W
YLL011W	YML093W		YJL033W	YMR131C			YGR159C	YJL122W
YLL008W	YOR004W		YJL033W	YMR128W			YGR159C	YJL069C
YLL008W	YNR054C		YJL033W	YML093W			YGR159C	YHR169W
YLL008W	YNL112W		YJL033W	YLR276C			YGR159C	YHR148W
YLL008W	YNL075W		YJL010C	YOR004W			YGR159C	YHR066W
YLL008W	YNL062C		YJL010C	YNR054C			YGR159C	YGR245C
YLL008W	YMR131C		YJL010C	YNL112W
YLL008W	YMR128W		YJL010C	YNL075W
YLL008W	YML093W		YJL010C	YNL062C
YLL008W	YLR276C		YJL010C	YMR131C
YKR092C	YOR004W		YJL010C	YMR128W
YKR092C	YNR054C		YJL010C	YML093W
YKR092C	YNL112W		YJL010C	YLR276C
YKR092C	YNL062C		YIL096C	YOR004W
YKR092C	YMR131C		YIL096C	YNL062C
YKR092C	YML093W		YHR169W	YOR004W
YKR024C	YOR004W		YHR169W	YNR054C
YKR024C	YNR054C		YHR169W	YNL112W
YKR024C	YNL075W		YHR169W	YNL075W
YKR024C	YNL062C		YHR169W	YNL062C
YKR024C	YMR131C		YHR169W	YMR131C
YKR024C	YML093W		YHR169W	YMR128W
YKL078W	YOR004W		YHR169W	YML093W
YKL078W	YNL062C		YHR169W	YLR276C
YKL078W	YMR131C		YHR088W	YOR004W
YKL078W	YML093W		YHR088W	YNR054C
YKL029C	YOR004W		YHR088W	YNL112W
YKL029C	YNR054C		YHR088W	YNL075W
YKL029C	YNL112W		YHR088W	YNL062C
YKL029C	YNL075W		YHR088W	YMR131C
YKL029C	YNL062C		YHR088W	YMR128W
YKL029C	YMR131C		YHR088W	YML093W
YKL029C	YMR128W		YHR088W	YLR276C
YKL029C	YML093W		YHR070W	YOR004W
YKL029C	YLR276C		YHR070W	YNR054C
YKL009W	YOR004W		YHR070W	YNL062C
YKL009W	YNR054C		YHR070W	YMR131C
YKL009W	YNL062C		YHR040W	YOR004W
YKL009W	YMR131C		YHR040W	YNR054C
YKL009W	YML093W		YHR040W	YNL112W
YJR063W	YOR004W		YHR040W	YNL075W
YJR063W	YNR054C		YHR040W	YNL062C
YJR063W	YNL112W		YHR040W	YMR131C
YJR063W	YNL075W		YHR040W	YMR128W
YJR063W	YNL062C		YHR040W	YLR276C
YJR063W	YMR131C		YGR159C	YPR144C
YJR063W	YMR128W		YGR159C	YPR143W
YJR063W	YML093W		YGR159C	YPR137W
YJR063W	YLR276C		YGR159C	YPR112C
YJL122W	YOR004W		YGR159C	YPL146C
YJL122W	YNR054C		YGR159C	YPL043W
YJL122W	YNL112W		YGR159C	YPL012W
YJL122W	YNL075W		YGR159C	YOR272W
YJL122W	YNL062C		YGR159C	YOR004W
YJL122W	YMR131C		YGR159C	YOL080C
YJL122W	YMR128W		YGR159C	YOL041C
YJL122W	YML093W		YGR159C	YOL022C
YJL122W	YLR276C		YGR159C	YNR054C
YJL069C	YOR004W		YGR159C	YNL308C
YJL069C	YNR054C		YGR159C	YNL232W
YJL069C	YNL112W		YGR159C	YNL119W
YJL069C	YNL075W		YGR159C	YNL112W
YJL069C	YNL062C		YGR159C	YNL075W
YJL069C	YMR131C		YGR159C	YNL062C
YJL069C	YMR128W		YGR159C	YNL061W
YIR012W	YOR004W		YGR159C	YMR290C
YIR012W	YNR054C		YGR159C	YMR131C
YIR012W	YNL062C		YGR159C	YMR128W
YIR012W	YMR131C		YGR159C	YMR049C
YIR012W	YMR128W		YGR159C	YML093W
YIR012W	YML093W		YGR159C	YLR435W
YHR169W	YOR004W		YGR159C	YLR401C
YHR169W	YNL062C		YGR159C	YLR276C
YHR169W	YMR131C		YGR159C	YLR222C
YHR148W	YOR004W		YGR159C	YLR196W
YHR148W	YNR054C		YGR159C	YLR186W
YHR148W	YNL112W		YGR159C	YLR175W
YHR148W	YNL062C		YGR159C	YLR068W
YHR148W	YML093W		YGR159C	YLR051C
YHR148W	YLR276C		YGR159C	YKR081C
YHR085W	YOR004W		YGR159C	YKR060W
YHR085W	YNR054C		YGR159C	YKR024C
YHR085W	YNL062C		YGR159C	YKL172W
YHR085W	YML093W		YGR159C	YJL125C
YHR066W	YOR004W		YGR159C	YJL109C
YHR066W	YNL062C		YGR159C	YJL069C
YGR280C	YOR004W		YGR159C	YJL050W
YGR280C	YNL062C		YGR159C	YJL033W
YGR245C	YOR004W		YGR159C	YJL010C
YGR245C	YNR054C		YGR159C	YIL096C
YGR245C	YNL062C		YGR159C	YHR169W
YGR245C	YMR128W		YGR159C	YHR088W
YGR245C	YML093W		YGR159C	YHR070W
YGR159C	YPR144C		YGR159C	YHR040W
YGR159C	YPR137W
YGR159C	YPL226W
YGR159C	YPL146C
YGR159C	YOR340C
YGR159C	YOR272W
YGR159C	YOR051C
YGR159C	YOR004W
YGR159C	YOL124C
YGR159C	YNR054C
YGR159C	YNR053C
YGR159C	YNR012W
YGR159C	YNL248C
YGR159C	YNL182C
YGR159C	YNL141W
YGR159C	YNL112W
YGR159C	YNL062C
YGR159C	YMR290C
YGR159C	YMR269W
YGR159C	YMR239C
YGR159C	YMR131C
YGR159C	YMR093W
YGR159C	YML093W
YGR159C	YLR401C
YGR159C	YLR243W
YGR159C	YLR222C
YGR159C	YLR073C
YGR159C	YLR009W
YGR159C	YLL011W
YGR159C	YLL008W
YGR159C	YKR092C
YGR159C	YKR024C
YGR159C	YKL078W
YGR159C	YKL029C
YGR159C	YKL009W
YGR159C	YJR063W
YGR159C	YJL122W
YGR159C	YJL069C
YGR159C	YIR012W
YGR159C	YHR169W
YGR159C	YHR148W
YGR159C	YHR085W
YGR159C	YHR066W
YGR159C	YGR280C
YGR159C	YGR245C
