# Supplementary material for: A new two-stage method for revealing missing parts of edges in protein-protein interaction networks
Source: PLoS One. 2017 May 11;12(5):e0177029. doi: 10.1371/journal.pone.0177029 (PMC5426645; doi:10.1371/journal.pone.0177029)
Supplement: S2 File — (XLSX) [file pone.0177029.s024.xlsx]

## Sheet: Total new predicted links
The new predicted interactions under the new constructed networks							Overlap between new predicted interactions under network 1 and String database			Overlap between new predicted interactions under network 2 and String database
Network1(The threshold of PCC is set to 0.98)			Network2(The threshold of PCC and GO similarity is set to 0.96 and 0.4, respectively)
YAL025C	YAL059W		YBL038W	YBR120C			YAL025C	YAL059W		YBL038W	YBR122C
YAL059W	YBL039C		YBL038W	YBR122C			YAL059W	YBL039C		YBR142W	YBR267W
YBR116C	YBR117C		YBR120C	YBR122C			YBR116C	YBR117C		YBR247C	YCL054W
YAL059W	YBR247C		YBL038W	YBR185C			YAL059W	YBR247C		YAL025C	YCR057C
YBR247C	YBR267W		YBR142W	YBR267W			YBR247C	YBR267W		YBR142W	YCR072C
YBR141C	YCL036W		YBR154C	YCL054W			YAL059W	YCL054W		YBR267W	YCR072C
YBR238C	YCL036W		YBR247C	YCL054W			YBL039C	YCL054W		YCR016W	YCR087C-A
YAL059W	YCL037C		YAL025C	YCR057C			YBR247C	YCL054W		YDL014W	YDL051W
YAL059W	YCL054W		YBR142W	YCR072C			YAL059W	YCR057C		YBR267W	YDL060W
YBL039C	YCL054W		YBR267W	YCR072C			YBL039C	YCR057C		YCL059C	YDL060W
YBR247C	YCL054W		YCR016W	YCR087C-A			YCL054W	YCR057C		YAL059W	YDL063C
YCL037C	YCL054W		YBR154C	YDL014W			YBR141C	YCR072C		YCL054W	YDL148C
YAL059W	YCR057C		YCL036W	YDL037C			YBR142W	YCR072C		YDL014W	YDL148C
YBL039C	YCR057C		YBL038W	YDL045W-A			YBR271W	YCR072C		YDL051W	YDL148C
YCL037C	YCR057C		YBR185C	YDL045W-A			YCL036W	YCR072C		YBR154C	YDL150W
YCL054W	YCR057C		YCR024C	YDL045W-A			YCL059C	YCR087C-A		YCL054W	YDL150W
YBR141C	YCR072C		YBR230C	YDL046W			YAL059W	YDL031W		YDL148C	YDL150W
YBR142W	YCR072C		YBL004W	YDL051W			YCL054W	YDL031W		YDL148C	YDL153C
YBR238C	YCR072C		YDL014W	YDL051W			YCL059C	YDL051W		YCL054W	YDL201W
YBR271W	YCR072C		YBR267W	YDL060W			YAL059W	YDL060W		YBR154C	YDL208W
YCL036W	YCR072C		YCL059C	YDL060W			YBL039C	YDL060W		YCL054W	YDL208W
YCL037C	YCR087C-A		YAL059W	YDL063C			YBR267W	YDL060W		YDL201W	YDL208W
YCL059C	YCR087C-A		YBR061C	YDL148C			YCL054W	YDL060W		YDL051W	YDL213C
YAL059W	YDL031W		YBR154C	YDL148C			YCR057C	YDL060W		YDL148C	YDL213C
YCL054W	YDL031W		YCL054W	YDL148C			YDL031W	YDL060W		YDL150W	YDL213C
YCL036W	YDL037C		YDL014W	YDL148C			YAL025C	YDL063C		YDL153C	YDL213C
YCL059C	YDL051W		YDL051W	YDL148C			YAL059W	YDL063C		YDL060W	YDR021W
YAL059W	YDL060W		YBR154C	YDL150W			YBL039C	YDL063C		YBR247C	YDR087C
YBL039C	YDL060W		YCL037C	YDL150W			YBR247C	YDL063C		YCL054W	YDR087C
YBR267W	YDL060W		YCL054W	YDL150W			YBR267W	YDL063C		YDL201W	YDR087C
YCL037C	YDL060W		YDL014W	YDL150W			YCL054W	YDL063C		YDL014W	YDR091C
YCL054W	YDL060W		YDL051W	YDL150W			YCR057C	YDL063C		YCR003W	YDR115W
YCR057C	YDL060W		YDL148C	YDL150W			YDL060W	YDL063C		YCL054W	YDR120C
YDL031W	YDL060W		YBR154C	YDL153C			YCR016W	YDL148C		YDL014W	YDR120C
YAL025C	YDL063C		YCR047C	YDL153C			YCR087C-A	YDL148C		YDL148C	YDR120C
YAL059W	YDL063C		YDL148C	YDL153C			YBL039C	YDL150W		YDL153C	YDR120C
YBL039C	YDL063C		YBR247C	YDL201W			YCL054W	YDL150W		YDL213C	YDR120C
YBR247C	YDL063C		YCL054W	YDL201W			YCR057C	YDL150W		YDR087C	YDR120C
YBR267W	YDL063C		YDL036C	YDL201W			YBL039C	YDL201W		YCL054W	YDR165W
YCL037C	YDL063C		YDL150W	YDL201W			YCL054W	YDL201W		YDR087C	YDR165W
YCL054W	YDL063C		YCR024C	YDL202W			YCR057C	YDL201W		YAL059W	YDR299W
YCR057C	YDL063C		YBR154C	YDL208W			YDL063C	YDL201W		YDL063C	YDR299W
YDL060W	YDL063C		YCL054W	YDL208W			YDL153C	YDL213C		YBR142W	YDR324C
YCR016W	YDL148C		YDL150W	YDL208W			YCR057C	YDR021W		YCR072C	YDR324C
YCR087C-A	YDL148C		YDL201W	YDL208W			YDL148C	YDR021W		YDR175C	YDR337W
YBL039C	YDL150W		YCR047C	YDL213C			YCR016W	YDR060W		YBR154C	YDR339C
YCL037C	YDL150W		YDL051W	YDL213C			YAL025C	YDR087C		YDL014W	YDR339C
YCL054W	YDL150W		YDL148C	YDL213C			YBL039C	YDR087C		YDL148C	YDR339C
YCR057C	YDL150W		YDL150W	YDL213C			YCL054W	YDR087C		YDL153C	YDR339C
YCR047C	YDL153C		YDL153C	YDL213C			YCR057C	YDR087C		YDL208W	YDR339C
YBL039C	YDL201W		YDL060W	YDR021W			YDL063C	YDR087C		YDR045C	YDR339C
YCL037C	YDL201W		YBR143C	YDR037W			YDR021W	YDR087C		YDL063C	YDR361C
YCL054W	YDL201W		YCL037C	YDR037W			YAL025C	YDR101C		YDR101C	YDR361C
YCR057C	YDL201W		YDL150W	YDR037W			YAL059W	YDR101C		YCL054W	YDR365C
YDL060W	YDL201W		YDL201W	YDR037W			YBL024W	YDR101C		YBR141C	YDR398W
YDL063C	YDL201W		YDL208W	YDR037W			YBL039C	YDR101C		YDR165W	YDR398W
YDL153C	YDL213C		YBR154C	YDR087C			YBR247C	YDR101C		YCL054W	YDR412W
YBL039C	YDR021W		YBR247C	YDR087C			YCL054W	YDR101C		YDL148C	YDR412W
YCR057C	YDR021W		YCL054W	YDR087C			YCR057C	YDR101C		YDL208W	YDR412W
YDL148C	YDR021W		YDL150W	YDR087C			YDL060W	YDR101C		YDR087C	YDR412W
YCL037C	YDR037W		YDL201W	YDR087C			YDL063C	YDR101C		YDR365C	YDR412W
YCR016W	YDR060W		YDL014W	YDR091C			YDL201W	YDR101C		YCL054W	YDR449C
YCL036W	YDR075W		YDL051W	YDR091C			YDR087C	YDR101C		YDL014W	YDR449C
YAL025C	YDR087C		YDL208W	YDR091C			YDL063C	YDR165W		YDL201W	YDR449C
YBL039C	YDR087C		YDR037W	YDR091C			YDR101C	YDR165W		YDR087C	YDR449C
YCL054W	YDR087C		YCR057C	YDR110W			YBR034C	YDR184C		YDR120C	YDR449C
YCR057C	YDR087C		YCR003W	YDR115W			YCL054W	YDR299W		YDR165W	YDR449C
YDL063C	YDR087C		YBR154C	YDR120C			YDL060W	YDR299W		YDR339C	YDR449C
YDR021W	YDR087C		YCL054W	YDR120C			YDL063C	YDR299W		YDR412W	YDR449C
YAL025C	YDR101C		YDL014W	YDR120C			YDL150W	YDR299W		YAL059W	YDR496C
YAL059W	YDR101C		YDL148C	YDR120C			YDR021W	YDR299W		YDL063C	YDR496C
YBL024W	YDR101C		YDL150W	YDR120C			YDR087C	YDR299W		YDR299W	YDR496C
YBL039C	YDR101C		YDL153C	YDR120C			YDR101C	YDR299W		YDL202W	YEL050C
YBR247C	YDR101C		YDL208W	YDR120C			YDR165W	YDR299W		YDR347W	YEL050C
YCL037C	YDR101C		YDL213C	YDR120C			YDR101C	YDR361C		YDR101C	YER006W
YCL054W	YDR101C		YDR087C	YDR120C			YDR165W	YDR361C		YBL035C	YER070W
YCR057C	YDR101C		YBR247C	YDR165W			YAL025C	YDR398W		YDL164C	YER070W
YDL060W	YDR101C		YCL054W	YDR165W			YBR141C	YDR398W		YCL054W	YER082C
YDL063C	YDR101C		YDL036C	YDR165W			YCR072C	YDR398W		YDR087C	YER082C
YDL201W	YDR101C		YDL111C	YDR165W			YDR324C	YDR398W		YDR165W	YER082C
YDR087C	YDR101C		YDL208W	YDR165W			YCL054W	YDR412W		YDR398W	YER082C
YAL025C	YDR165W		YDR087C	YDR165W			YCL059C	YDR412W		YBR154C	YER126C
YDL063C	YDR165W		YDR115W	YDR175C			YCR057C	YDR412W		YBR247C	YER126C
YDR101C	YDR165W		YDL202W	YDR194C			YCR087C-A	YDR412W		YCL054W	YER126C
YBR034C	YDR184C		YBR282W	YDR268W			YBL039C	YDR449C		YDL014W	YER126C
YBL039C	YDR299W		YAL059W	YDR299W			YCL054W	YDR449C		YDL148C	YER126C
YCL054W	YDR299W		YDL063C	YDR299W			YDR087C	YDR449C		YDL153C	YER126C
YDL060W	YDR299W		YBR185C	YDR322W			YDR101C	YDR449C		YDL201W	YER126C
YDL063C	YDR299W		YCR024C	YDR322W			YDR299W	YDR449C		YDL208W	YER126C
YDL150W	YDR299W		YDL045W-A	YDR322W			YAL025C	YDR496C		YDL213C	YER126C
YDL201W	YDR299W		YDL202W	YDR322W			YAL059W	YDR496C		YDR087C	YER126C
YDR021W	YDR299W		YBR142W	YDR324C			YBL039C	YDR496C		YDR120C	YER126C
YDR087C	YDR299W		YCR072C	YDR324C			YBR247C	YDR496C		YDR165W	YER126C
YDR101C	YDR299W		YDR175C	YDR337W			YCL054W	YDR496C		YDR339C	YER126C
YDR165W	YDR299W		YBR061C	YDR339C			YCR057C	YDR496C		YDR412W	YER126C
YDL202W	YDR322W		YBR154C	YDR339C			YDL060W	YDR496C		YDR449C	YER126C
YDR316W	YDR347W		YDL014W	YDR339C			YDL063C	YDR496C		YER082C	YER126C
YDR101C	YDR361C		YDL051W	YDR339C			YDL201W	YDR496C		YDR087C	YER127W
YDR165W	YDR361C		YDL148C	YDR339C			YDR087C	YDR496C		YBR079C	YER131W
YAL025C	YDR398W		YDL153C	YDR339C			YDR101C	YDR496C		YDR429C	YER131W
YBR141C	YDR398W		YDL208W	YDR339C			YDR165W	YDR496C		YBR267W	YGL029W
YBR238C	YDR398W		YDR045C	YDR339C			YDR299W	YDR496C		YDL060W	YGL029W
YBR271W	YDR398W		YDR091C	YDR339C			YDR449C	YDR496C		YDR021W	YGL029W
YCL036W	YDR398W		YDL063C	YDR361C			YDR087C	YER002W		YER002W	YGL029W
YCR072C	YDR398W		YDR101C	YDR361C			YDR299W	YER002W		YBR267W	YGL078C
YDL111C	YDR398W		YCL054W	YDR365C			YDR496C	YER002W		YCL059C	YGL078C
YDR324C	YDR398W		YDL150W	YDR365C			YBL039C	YER006W		YDL060W	YGL078C
YBL039C	YDR412W		YBR141C	YDR398W			YCL059C	YER006W		YDR021W	YGL078C
YCL037C	YDR412W		YDR165W	YDR398W			YCR087C-A	YER006W		YER002W	YGL078C
YCL054W	YDR412W		YBR061C	YDR412W			YDL031W	YER006W		YGL029W	YGL078C
YCL059C	YDR412W		YBR154C	YDR412W			YDL148C	YER006W		YBR247C	YGL111W
YCR057C	YDR412W		YCL054W	YDR412W			YDR021W	YER036C		YCL054W	YGL111W
YCR087C-A	YDR412W		YDL014W	YDR412W			YER006W	YER036C		YDL148C	YGL111W
YDL150W	YDR412W		YDL148C	YDR412W			YDR101C	YER049W		YDL153C	YGL111W
YDL201W	YDR412W		YDL150W	YDR412W			YAL025C	YER082C		YDL208W	YGL111W
YBL039C	YDR449C		YDL201W	YDR412W			YDR101C	YER082C		YDR087C	YGL111W
YBL081W	YDR449C		YDL208W	YDR412W			YDR165W	YER082C		YDR120C	YGL111W
YCL054W	YDR449C		YDR037W	YDR412W			YDR398W	YER082C		YDR412W	YGL111W
YDR087C	YDR449C		YDR087C	YDR412W			YDR496C	YER082C		YDR449C	YGL111W
YDR101C	YDR449C		YDR091C	YDR412W			YAL059W	YER126C		YER082C	YGL111W
YDR299W	YDR449C		YDR339C	YDR412W			YBL039C	YER126C		YER126C	YGL111W
YAL025C	YDR496C		YDR365C	YDR412W			YCL054W	YER126C		YDL111C	YGL120C
YAL059W	YDR496C		YBR143C	YDR429C			YCR057C	YER126C		YDR398W	YGL120C
YBL039C	YDR496C		YBR154C	YDR449C			YDL060W	YER126C		YER082C	YGL120C
YBR247C	YDR496C		YCL054W	YDR449C			YDL063C	YER126C		YDR449C	YGR081C
YCL054W	YDR496C		YDL014W	YDR449C			YDL201W	YER126C		YER082C	YGR081C
YCR057C	YDR496C		YDL201W	YDR449C			YDR021W	YER126C		YBR247C	YGR103W
YDL060W	YDR496C		YDL208W	YDR449C			YDR087C	YER126C		YDL148C	YGR103W
YDL063C	YDR496C		YDR087C	YDR449C			YDR165W	YER126C		YDL201W	YGR103W
YDL201W	YDR496C		YDR120C	YDR449C			YDR299W	YER126C		YDR365C	YGR103W
YDR087C	YDR496C		YDR165W	YDR449C			YDR449C	YER126C		YDR412W	YGR103W
YDR101C	YDR496C		YDR339C	YDR449C			YDR496C	YER126C		YER126C	YGR103W
YDR165W	YDR496C		YDR412W	YDR449C			YER002W	YER126C		YGL111W	YGR103W
YDR299W	YDR496C		YAL059W	YDR496C			YER049W	YER126C		YDL150W	YGR128C
YDR449C	YDR496C		YDL063C	YDR496C			YBR155W	YER127W		YDR398W	YGR145W
YDR316W	YEL050C		YDR299W	YDR496C			YAL025C	YFL023W		YGL120C	YGR145W
YBL039C	YER002W		YAL059W	YDR508C			YAL025C	YGL029W		YDL014W	YGR158C
YDR087C	YER002W		YDR299W	YDR508C			YAL059W	YGL029W		YDL148C	YGR158C
YDR299W	YER002W		YDR496C	YDR508C			YDR087C	YGL029W		YDL208W	YGR158C
YDR496C	YER002W		YBR141C	YDR527W			YDR496C	YGL029W		YER126C	YGR158C
YBL039C	YER006W		YBR185C	YEL050C			YER082C	YGL029W		YCL054W	YGR159C
YCL037C	YER006W		YDL045W-A	YEL050C			YER126C	YGL029W		YDR398W	YGR159C
YCL059C	YER006W		YDL202W	YEL050C			YAL059W	YGL078C		YDR449C	YGR159C
YCR087C-A	YER006W		YDR322W	YEL050C			YBL039C	YGL078C		YER126C	YGR159C
YDL031W	YER006W		YDR347W	YEL050C			YBR247C	YGL078C		YER127W	YGR159C
YDL148C	YER006W		YDL060W	YER002W			YCL054W	YGL078C		YDR347W	YGR165W
YDL150W	YER006W		YDR021W	YER002W			YCR057C	YGL078C		YGR128C	YGR200C
YDL148C	YER036C		YDR101C	YER006W			YDL060W	YGL078C		YDR361C	YGR245C
YDL153C	YER036C		YCR016W	YER036C			YDL063C	YGL078C		YDR091C	YGR264C
YDL213C	YER036C		YCR087C-A	YER036C			YDL201W	YGL078C		YER002W	YGR280C
YDR021W	YER036C		YCL037C	YER049W			YDR101C	YGL078C		YGL029W	YGR280C
YER006W	YER036C		YCL036W	YER062C			YDR165W	YGL078C		YDL202W	YHL004W
YBL039C	YER049W		YBL035C	YER070W			YDR299W	YGL078C		YCL059C	YHR065C
YCL054W	YER049W		YDL164C	YER070W			YDR496C	YGL078C		YDL060W	YHR065C
YCR057C	YER049W		YBR141C	YER082C			YER049W	YGL078C		YFL002C	YHR065C
YDL063C	YER049W		YCL054W	YER082C			YER126C	YGL078C		YGL078C	YHR065C
YDL201W	YER049W		YDL036C	YER082C			YCL059C	YGL099W		YDR021W	YHR066W
YDR087C	YER049W		YDL201W	YER082C			YCR087C-A	YGL099W		YER002W	YHR066W
YDR101C	YER049W		YDR087C	YER082C			YDL148C	YGL099W		YGL029W	YHR066W
YDR165W	YER049W		YDR165W	YER082C			YER006W	YGL099W		YGR280C	YHR066W
YDR299W	YER049W		YDR398W	YER082C			YCL054W	YGL111W		YDL060W	YHR085W
YDR449C	YER049W		YBR154C	YER126C			YDL060W	YGL111W		YDR021W	YHR085W
YDR496C	YER049W		YBR247C	YER126C			YER126C	YGL111W		YGL029W	YHR085W
YBR105C	YER062C		YCL054W	YER126C			YGL078C	YGL111W		YGL078C	YHR085W
YAL025C	YER082C		YDL014W	YER126C			YCR072C	YGL120C		YHR066W	YHR085W
YDR101C	YER082C		YDL148C	YER126C			YDR398W	YGL120C		YDR087C	YHR088W
YDR165W	YER082C		YDL150W	YER126C			YBL039C	YGL171W		YDR120C	YHR088W
YDR398W	YER082C		YDL153C	YER126C			YCL059C	YGL171W		YER126C	YHR088W
YDR496C	YER082C		YDL201W	YER126C			YCR087C-A	YGL171W		YER127W	YHR088W
YER049W	YER082C		YDL208W	YER126C			YDL014W	YGL171W		YDL060W	YHR148W
YAL059W	YER126C		YDL213C	YER126C			YDL148C	YGL171W		YDR021W	YHR148W
YBL039C	YER126C		YDR087C	YER126C			YDL150W	YGL171W		YDR449C	YHR148W
YCL054W	YER126C		YDR120C	YER126C			YDR021W	YGL171W		YER082C	YHR148W
YCR057C	YER126C		YDR165W	YER126C			YDR299W	YGL171W		YGL029W	YHR148W
YDL060W	YER126C		YDR339C	YER126C			YDR412W	YGL171W		YGL078C	YHR148W
YDL063C	YER126C		YDR412W	YER126C			YER006W	YGL171W		YHR065C	YHR148W
YDL150W	YER126C		YDR449C	YER126C			YGL099W	YGL171W		YBR141C	YHR169W
YDL201W	YER126C		YER082C	YER126C			YCR087C-A	YGR103W		YDR087C	YHR169W
YDR021W	YER126C		YDR087C	YER127W			YBL039C	YGR128C		YDR398W	YHR169W
YDR087C	YER126C		YBR079C	YER131W			YCL054W	YGR128C		YER082C	YHR169W
YDR165W	YER126C		YDR429C	YER131W			YCL059C	YGR128C		YER126C	YHR169W
YDR299W	YER126C		YCR016W	YER137C			YCR087C-A	YGR128C		YGL120C	YHR169W
YDR449C	YER126C		YCR087C-A	YER137C			YDL060W	YGR128C		YGR145W	YHR169W
YDR496C	YER126C		YER036C	YER137C			YDL148C	YGR128C		YGR159C	YHR169W
YER002W	YER126C		YBR247C	YFL001W			YDL150W	YGR128C		YHR040W	YHR169W
YER049W	YER126C		YCL054W	YFL001W			YDL201W	YGR128C		YHR070W	YHR169W
YBR155W	YER127W		YDL150W	YFL001W			YDR299W	YGR128C		YDR361C	YHR170W
YCL059C	YER137C		YDL201W	YFL001W			YER006W	YGR128C		YGR245C	YHR170W
YCR087C-A	YER137C		YDR037W	YFL001W			YER126C	YGR128C		YBR061C	YHR196W
YDR412W	YER137C		YDR165W	YFL001W			YGL078C	YGR128C		YBR154C	YHR196W
YER006W	YER137C		YDR412W	YFL001W			YGL099W	YGR128C		YCL054W	YHR196W
YBL081W	YFL001W		YDR449C	YFL001W			YGL171W	YGR128C		YDL014W	YHR196W
YDL201W	YFL001W		YER126C	YFL001W			YGR103W	YGR128C		YDL148C	YHR196W
YDR412W	YFL001W		YEL042W	YFL022C			YCR072C	YGR145W		YDL153C	YHR196W
YDR449C	YFL001W		YER131W	YFL022C			YDR398W	YGR145W		YDL208W	YHR196W
YER049W	YFL001W		YBR155W	YFL023W			YGL120C	YGR145W		YDR087C	YHR196W
YAL025C	YFL023W		YER049W	YFL023W			YGL171W	YGR158C		YDR339C	YHR196W
YBR271W	YFL023W		YCL036W	YFR032C			YAL025C	YGR159C		YDR412W	YHR196W
YDR165W	YFL023W		YBR267W	YGL029W			YDR299W	YGR159C		YDR449C	YHR196W
YDR361C	YFL023W		YDL060W	YGL029W			YER127W	YGR159C		YER126C	YHR196W
YER082C	YFL023W		YDR021W	YGL029W			YGL099W	YGR200C		YGR103W	YHR196W
YAL025C	YGL029W		YER002W	YGL029W			YBL039C	YGR245C		YGR128C	YHR196W
YAL059W	YGL029W		YDR316W	YGL062W			YCL054W	YGR245C		YDR101C	YHR197W
YBL039C	YGL029W		YBR267W	YGL078C			YCR057C	YGR245C		YER006W	YHR197W
YDR087C	YGL029W		YCL059C	YGL078C			YDR087C	YGR245C		YCL054W	YIL019W
YDR496C	YGL029W		YDL060W	YGL078C			YDR299W	YGR245C		YDL153C	YIL019W
YER082C	YGL029W		YDR021W	YGL078C			YDR496C	YGR245C		YDR087C	YIL019W
YER126C	YGL029W		YER002W	YGL078C			YGL029W	YGR245C		YDR120C	YIL019W
YAL059W	YGL078C		YGL029W	YGL078C			YGR159C	YGR245C		YER126C	YIL019W
YBL039C	YGL078C		YBR154C	YGL111W			YAL025C	YGR280C		YGL111W	YIL019W
YBR247C	YGL078C		YBR247C	YGL111W			YBR155W	YGR280C		YGR103W	YIL019W
YCL037C	YGL078C		YCL054W	YGL111W			YER082C	YGR280C		YHR148W	YIL019W
YCL054W	YGL078C		YDL148C	YGL111W			YGL171W	YGR283C		YGL068W	YIL070C
YCR057C	YGL078C		YDL150W	YGL111W			YGR128C	YGR283C		YBR267W	YIL091C
YDL060W	YGL078C		YDL153C	YGL111W			YBL039C	YHR052W		YDL060W	YIL091C
YDL063C	YGL078C		YDL201W	YGL111W			YCR057C	YHR052W		YDR021W	YIL091C
YDL150W	YGL078C		YDL208W	YGL111W			YDL148C	YHR052W		YDR449C	YIL091C
YDL201W	YGL078C		YDL213C	YGL111W			YDR021W	YHR052W		YER082C	YIL091C
YDR101C	YGL078C		YDR037W	YGL111W			YDR412W	YHR052W		YGL029W	YIL091C
YDR165W	YGL078C		YDR087C	YGL111W			YER006W	YHR052W		YGL078C	YIL091C
YDR299W	YGL078C		YDR120C	YGL111W			YGL099W	YHR052W		YHR148W	YIL091C
YDR496C	YGL078C		YDR165W	YGL111W			YGL171W	YHR052W		YIL019W	YIL091C
YER049W	YGL078C		YDR412W	YGL111W			YGR128C	YHR052W		YDR337W	YIL093C
YER126C	YGL078C		YDR449C	YGL111W			YGR283C	YHR052W		YDR347W	YIL093C
YFL001W	YGL078C		YER082C	YGL111W			YGL171W	YHR065C		YEL050C	YIL093C
YCL059C	YGL099W		YER126C	YGL111W			YBR155W	YHR066W		YGR165W	YIL093C
YCR087C-A	YGL099W		YFL001W	YGL111W			YER127W	YHR066W		YDR087C	YIL096C
YDL148C	YGL099W		YBR141C	YGL120C			YGR159C	YHR066W		YDR120C	YIL096C
YER006W	YGL099W		YDL111C	YGL120C			YGR280C	YHR066W		YER127W	YIL096C
YER137C	YGL099W		YDR398W	YGL120C			YDR021W	YHR085W		YGR159C	YIL096C
YBL039C	YGL111W		YDR527W	YGL120C			YDR299W	YHR085W		YHR088W	YIL096C
YCL037C	YGL111W		YER082C	YGL120C			YER126C	YHR085W		YBR247C	YJL010C
YCL054W	YGL111W		YDL202W	YGL236C			YER127W	YHR085W		YCL054W	YJL010C
YDL060W	YGL111W		YDL201W	YGL246C			YGR245C	YHR085W		YDR087C	YJL010C
YDL150W	YGL111W		YDR165W	YGL246C			YER127W	YHR088W		YDR398W	YJL010C
YER126C	YGL111W		YDR449C	YGL246C			YHR085W	YHR088W		YDR449C	YJL010C
YGL078C	YGL111W		YER049W	YGL246C			YHR089C	YHR128W		YER082C	YJL010C
YBR141C	YGL120C		YFL001W	YGL246C			YBL039C	YHR148W		YER126C	YJL010C
YCL036W	YGL120C		YCR087C-A	YGR035C			YCL054W	YHR148W		YGL111W	YJL010C
YCR072C	YGL120C		YER137C	YGR035C			YDL060W	YHR148W		YGR081C	YJL010C
YDR398W	YGL120C		YDR337W	YGR076C			YDL201W	YHR148W		YGR159C	YJL010C
YBL039C	YGL171W		YEL050C	YGR076C			YDR021W	YHR148W		YHR169W	YJL010C
YCL059C	YGL171W		YDR087C	YGR081C			YDR087C	YHR148W		YBR154C	YJL011C
YCR087C-A	YGL171W		YDR165W	YGR081C			YDR120C	YHR148W		YDL150W	YJL011C
YDL014W	YGL171W		YDR449C	YGR081C			YDR299W	YHR148W		YJL010C	YJL011C
YDL148C	YGL171W		YER082C	YGR081C			YDR449C	YHR148W		YBR247C	YJL033W
YDL150W	YGL171W		YCL037C	YGR083C			YDR496C	YHR148W		YCL054W	YJL033W
YDR021W	YGL171W		YER049W	YGR083C			YER006W	YHR148W		YDL148C	YJL033W
YDR299W	YGL171W		YFL023W	YGR083C			YER126C	YHR148W		YDL150W	YJL033W
YDR412W	YGL171W		YDR091C	YGR090W			YGL078C	YHR148W		YDL153C	YJL033W
YER006W	YGL171W		YBR247C	YGR103W			YGL111W	YHR148W		YDL201W	YJL033W
YER036C	YGL171W		YDL148C	YGR103W			YGL171W	YHR148W		YDL213C	YJL033W
YER137C	YGL171W		YDL201W	YGR103W			YGR128C	YHR148W		YDR087C	YJL033W
YGL099W	YGL171W		YDR339C	YGR103W			YGR159C	YHR148W		YDR120C	YJL033W
YDL201W	YGR083C		YDR365C	YGR103W			YGR245C	YHR148W		YDR165W	YJL033W
YDR496C	YGR083C		YDR412W	YGR103W			YHR052W	YHR148W		YDR365C	YJL033W
YER049W	YGR083C		YER126C	YGR103W			YHR085W	YHR148W		YDR412W	YJL033W
YGL078C	YGR083C		YFL001W	YGR103W			YAL025C	YHR169W		YDR449C	YJL033W
YCR087C-A	YGR103W		YGL111W	YGR103W			YBR155W	YHR169W		YER082C	YJL033W
YER137C	YGR103W		YCL037C	YGR123C			YBR271W	YHR169W		YER126C	YJL033W
YCL059C	YGR123C		YBR154C	YGR128C			YDR398W	YHR169W		YGL111W	YJL033W
YCR087C-A	YGR123C		YDL150W	YGR128C			YER082C	YHR169W		YGR103W	YJL033W
YDL014W	YGR123C		YGR083C	YGR128C			YGL029W	YHR169W		YHR196W	YJL033W
YDR091C	YGR123C		YBR141C	YGR145W			YGR159C	YHR169W		YIL019W	YJL033W
YGL171W	YGR123C		YDR398W	YGR145W			YGR280C	YHR169W		YBR247C	YJL050W
YBL039C	YGR128C		YDR527W	YGR145W			YHR040W	YHR169W		YCL054W	YJL050W
YCL037C	YGR128C		YGL120C	YGR145W			YAL025C	YHR170W		YDL201W	YJL050W
YCL054W	YGR128C		YDL014W	YGR158C			YDL063C	YHR170W		YDR087C	YJL050W
YCL059C	YGR128C		YDL148C	YGR158C			YDR165W	YHR170W		YDR120C	YJL050W
YCR087C-A	YGR128C		YDL201W	YGR158C			YDR496C	YHR170W		YDR165W	YJL050W
YDL060W	YGR128C		YDL208W	YGR158C			YER049W	YHR170W		YDR365C	YJL050W
YDL148C	YGR128C		YDR091C	YGR158C			YER082C	YHR170W		YDR449C	YJL050W
YDL150W	YGR128C		YDR339C	YGR158C			YGL029W	YHR170W		YER082C	YJL050W
YDL201W	YGR128C		YDR412W	YGR158C			YGL078C	YHR170W		YER126C	YJL050W
YDR299W	YGR128C		YER126C	YGR158C			YHR169W	YHR170W		YGL111W	YJL050W
YDR412W	YGR128C		YFL001W	YGR158C			YDL148C	YHR196W		YGR103W	YJL050W
YER006W	YGR128C		YGL111W	YGR158C			YDR021W	YHR196W		YIL019W	YJL050W
YER126C	YGR128C		YCL054W	YGR159C			YDR339C	YHR196W		YJL010C	YJL050W
YER137C	YGR128C		YDL111C	YGR159C			YDR412W	YHR196W		YJL033W	YJL050W
YGL078C	YGR128C		YDL150W	YGR159C			YGL171W	YHR196W		YDR347W	YJL063C
YGL099W	YGR128C		YDL201W	YGR159C			YGR128C	YHR196W		YCL054W	YJL069C
YGL171W	YGR128C		YDR087C	YGR159C			YGR283C	YHR196W		YDR087C	YJL069C
YGR103W	YGR128C		YDR165W	YGR159C			YHR052W	YHR196W		YDR398W	YJL069C
YBR141C	YGR145W		YDR398W	YGR159C			YHR148W	YHR196W		YER082C	YJL069C
YCL036W	YGR145W		YDR449C	YGR159C			YBL039C	YHR197W		YER126C	YJL069C
YCR072C	YGR145W		YER082C	YGR159C			YCL054W	YHR197W		YGL111W	YJL069C
YDR398W	YGR145W		YER126C	YGR159C			YCL059C	YHR197W		YGR159C	YJL069C
YGL120C	YGR145W		YER127W	YGR159C			YCR057C	YHR197W		YHR088W	YJL069C
YGL171W	YGR158C		YGR081C	YGR159C			YCR087C-A	YHR197W		YHR169W	YJL069C
YAL025C	YGR159C		YDR347W	YGR165W			YDL148C	YHR197W		YJL010C	YJL069C
YBR155W	YGR159C		YEL050C	YGR165W			YDL150W	YHR197W		YJL033W	YJL069C
YDR087C	YGR159C		YGR076C	YGR165W			YDR021W	YHR197W		YJL050W	YJL069C
YDR299W	YGR159C		YDL150W	YGR200C			YDR412W	YHR197W		YBR247C	YJL109C
YER002W	YGR159C		YGR128C	YGR200C			YER006W	YHR197W		YCL054W	YJL109C
YER082C	YGR159C		YBL081W	YGR208W			YGL099W	YHR197W		YDR087C	YJL109C
YER127W	YGR159C		YDR361C	YGR245C			YGL171W	YHR197W		YDR165W	YJL109C
YDR316W	YGR165W		YDR091C	YGR264C			YGR103W	YHR197W		YDR449C	YJL109C
YCL059C	YGR200C		YCR072C	YGR280C			YGR128C	YHR197W		YER126C	YJL109C
YCR087C-A	YGR200C		YER002W	YGR280C			YGR283C	YHR197W		YJL010C	YJL109C
YDR339C	YGR200C		YGL029W	YGR280C			YHR052W	YHR197W		YJL033W	YJL109C
YGL099W	YGR200C		YCR016W	YGR283C			YHR148W	YHR197W		YJL050W	YJL109C
YGL171W	YGR200C		YCR087C-A	YGR283C			YHR196W	YHR197W		YDL060W	YJL122W
YBL039C	YGR245C		YER036C	YGR283C			YDL031W	YIL019W		YGL029W	YJL122W
YCL054W	YGR245C		YER137C	YGR283C			YDR398W	YIL079C		YGL078C	YJL122W
YCR057C	YGR245C		YDL202W	YHL004W			YHR169W	YIL079C		YGR280C	YJL122W
YDR087C	YGR245C		YER036C	YHL011C			YBL039C	YIL091C		YHR066W	YJL122W
YDR299W	YGR245C		YGR173W	YHL011C			YBR247C	YIL091C		YHR085W	YJL122W
YDR496C	YGR245C		YGL129C	YHR038W			YCL054W	YIL091C		YHR148W	YJL122W
YER002W	YGR245C		YHR011W	YHR038W			YCR057C	YIL091C		YIL091C	YJL122W
YGL029W	YGR245C		YBR155W	YHR040W			YDL060W	YIL091C		YIR012W	YJL122W
YGR159C	YGR245C		YDR087C	YHR040W			YDL063C	YIL091C		YCL054W	YJL125C
YAL025C	YGR280C		YDR165W	YHR040W			YDR087C	YIL091C		YDR165W	YJL125C
YBR155W	YGR280C		YER082C	YHR040W			YDR101C	YIL091C		YDR449C	YJL125C
YER082C	YGR280C		YER126C	YHR040W			YDR299W	YIL091C		YER082C	YJL125C
YGR159C	YGR280C		YGR159C	YHR040W			YDR449C	YIL091C		YER126C	YJL125C
YCL059C	YGR283C		YCL059C	YHR065C			YDR496C	YIL091C		YJL010C	YJL125C
YCR087C-A	YGR283C		YDL060W	YHR065C			YER126C	YIL091C		YJL050W	YJL125C
YDL148C	YGR283C		YFL002C	YHR065C			YGL029W	YIL091C		YJL069C	YJL125C
YER006W	YGR283C		YGL078C	YHR065C			YGL078C	YIL091C		YCL054W	YJR041C
YER137C	YGR283C		YGR162W	YHR065C			YGR245C	YIL091C		YJL050W	YJR041C
YGL099W	YGR283C		YDR021W	YHR066W			YHR148W	YIL091C		YJL109C	YJR041C
YGL171W	YGR283C		YER002W	YHR066W			YHR170W	YIL091C		YCL054W	YJR063W
YGR128C	YGR283C		YGL029W	YHR066W			YGR165W	YIL093C		YDL208W	YJR063W
YGL029W	YHR040W		YGR280C	YHR066W			YIL091C	YIL104C		YDR449C	YJR063W
YBL039C	YHR052W		YBR141C	YHR070W			YER126C	YIR012W		YER126C	YJR063W
YCR057C	YHR052W		YDL111C	YHR070W			YHR169W	YIR012W		YGR128C	YJR063W
YDL148C	YHR052W		YDR398W	YHR070W			YHR170W	YIR012W		YGR159C	YJR063W
YDL150W	YHR052W		YER082C	YHR070W			YIL091C	YIR012W		YHR196W	YJR063W
YDR021W	YHR052W		YGL120C	YHR070W			YCR057C	YIR026C		YJL010C	YJR063W
YDR412W	YHR052W		YGR095C	YHR070W			YDL060W	YIR026C		YJL011C	YJR063W
YER006W	YHR052W		YGR145W	YHR070W			YDR101C	YIR026C		YJL025W	YJR063W
YER036C	YHR052W		YGR159C	YHR070W			YER126C	YIR026C		YJL069C	YJR063W
YER137C	YHR052W		YDL060W	YHR085W			YGL078C	YIR026C		YDL060W	YKL009W
YGL099W	YHR052W		YDR021W	YHR085W			YHR148W	YIR026C		YDR021W	YKL009W
YGL171W	YHR052W		YER002W	YHR085W			YAL025C	YJL010C		YGL029W	YKL009W
YGR128C	YHR052W		YGL029W	YHR085W			YDL063C	YJL010C		YGL078C	YKL009W
YGR283C	YHR052W		YGL078C	YHR085W			YDR101C	YJL010C		YGR280C	YKL009W
YDR412W	YHR065C		YGR280C	YHR085W			YDR449C	YJL010C		YHR066W	YKL009W
YFL001W	YHR065C		YHR066W	YHR085W			YDR496C	YJL010C		YHR085W	YKL009W
YGL171W	YHR065C		YDR087C	YHR088W			YER082C	YJL010C		YHR148W	YKL009W
YGR123C	YHR065C		YDR120C	YHR088W			YAL059W	YJL033W		YIL091C	YKL009W
YGR158C	YHR065C		YER126C	YHR088W			YBL039C	YJL033W		YIR012W	YKL009W
YBR155W	YHR066W		YER127W	YHR088W			YCL054W	YJL033W		YJL122W	YKL009W
YER127W	YHR066W		YGR159C	YHR088W			YDL031W	YJL033W		YCL059C	YKL021C
YGR159C	YHR066W		YDL201W	YHR089C			YDL060W	YJL033W		YGL078C	YKL021C
YGR280C	YHR066W		YDR037W	YHR089C			YDR021W	YJL033W		YJL122W	YKL021C
YBR034C	YHR070W		YDR091C	YHR089C			YDR087C	YJL033W		YDR021W	YKL078W
YBR141C	YHR070W		YDR412W	YHR089C			YDR299W	YJL033W		YGL078C	YKL078W
YDR184C	YHR070W		YGR090W	YHR089C			YDR496C	YJL033W		YHR066W	YKL078W
YGL120C	YHR070W		YGR158C	YHR089C			YER006W	YJL033W		YHR085W	YKL078W
YHR032W	YHR070W		YDR037W	YHR128W			YER126C	YJL033W		YHR148W	YKL078W
YBL039C	YHR085W		YGR200C	YHR128W			YGL078C	YJL033W		YIL091C	YKL078W
YDR021W	YHR085W		YER015W	YHR137W			YHR148W	YJL033W		YJL122W	YKL078W
YDR087C	YHR085W		YDL060W	YHR148W			YHR197W	YJL033W		YKL009W	YKL078W
YDR299W	YHR085W		YDR021W	YHR148W			YIL019W	YJL033W		YER002W	YKL082C
YER002W	YHR085W		YDR449C	YHR148W			YIR026C	YJL033W		YER082C	YKL082C
YER126C	YHR085W		YER002W	YHR148W			YAL059W	YJL050W		YGL029W	YKL082C
YER127W	YHR085W		YER082C	YHR148W			YBL039C	YJL050W		YGL078C	YKL082C
YGR159C	YHR085W		YGL029W	YHR148W			YBR247C	YJL050W		YGR280C	YKL082C
YGR245C	YHR085W		YGL078C	YHR148W			YCL054W	YJL050W		YIL019W	YKL082C
YER127W	YHR088W		YHR065C	YHR148W			YCR057C	YJL050W		YKL009W	YKL082C
YHR085W	YHR088W		YBR141C	YHR169W			YDL060W	YJL050W		YKL021C	YKL082C
YDR091C	YHR089C		YDR087C	YHR169W			YDL063C	YJL050W		YBR142W	YKL099C
YGR123C	YHR089C		YDR165W	YHR169W			YDL201W	YJL050W		YDR324C	YKL099C
YGR123C	YHR128W		YDR398W	YHR169W			YDR101C	YJL050W		YGL029W	YKL099C
YHR065C	YHR128W		YER082C	YHR169W			YDR496C	YJL050W		YGR280C	YKL099C
YHR089C	YHR128W		YER126C	YHR169W			YER126C	YJL050W		YIL091C	YKL099C
YER015W	YHR137W		YGL120C	YHR169W			YGL078C	YJL050W		YJL122W	YKL099C
YBL039C	YHR148W		YGR145W	YHR169W			YGL111W	YJL050W		YKL009W	YKL099C
YCL054W	YHR148W		YGR159C	YHR169W			YIR026C	YJL050W		YKL078W	YKL099C
YDL060W	YHR148W		YHR040W	YHR169W			YAL025C	YJL069C		YJL063C	YKL138C
YDL150W	YHR148W		YHR070W	YHR169W			YBR155W	YJL069C		YDR299W	YKL143W
YDL201W	YHR148W		YDR361C	YHR170W			YDR087C	YJL069C		YBR154C	YKL172W
YDR021W	YHR148W		YGR245C	YHR170W			YDR299W	YJL069C		YCL054W	YKL172W
YDR087C	YHR148W		YBR061C	YHR196W			YDR496C	YJL069C		YDL148C	YKL172W
YDR120C	YHR148W		YBR154C	YHR196W			YER082C	YJL069C		YDL150W	YKL172W
YDR299W	YHR148W		YCL037C	YHR196W			YGR159C	YJL069C		YDL153C	YKL172W
YDR449C	YHR148W		YCL054W	YHR196W			YGR245C	YJL069C		YDL201W	YKL172W
YDR496C	YHR148W		YDL014W	YHR196W			YHR085W	YJL069C		YDL213C	YKL172W
YER002W	YHR148W		YDL148C	YHR196W			YHR169W	YJL069C		YDR087C	YKL172W
YER006W	YHR148W		YDL150W	YHR196W			YDL063C	YJL109C		YDR120C	YKL172W
YER036C	YHR148W		YDL153C	YHR196W			YDR101C	YJL109C		YDR412W	YKL172W
YER126C	YHR148W		YDL201W	YHR196W			YJL010C	YJL109C		YDR449C	YKL172W
YGL078C	YHR148W		YDL208W	YHR196W			YJL050W	YJL109C		YER082C	YKL172W
YGL111W	YHR148W		YDR087C	YHR196W			YAL025C	YJL122W		YER126C	YKL172W
YGL171W	YHR148W		YDR120C	YHR196W			YAL059W	YJL122W		YGL111W	YKL172W
YGR128C	YHR148W		YDR339C	YHR196W			YBL039C	YJL122W		YGR159C	YKL172W
YGR159C	YHR148W		YDR412W	YHR196W			YCL054W	YJL122W		YHR196W	YKL172W
YGR245C	YHR148W		YDR449C	YHR196W			YCR057C	YJL122W		YIL019W	YKL172W
YHR052W	YHR148W		YER126C	YHR196W			YDL063C	YJL122W		YJL010C	YKL172W
YHR085W	YHR148W		YFL001W	YHR196W			YDL201W	YJL122W		YJL033W	YKL172W
YAL025C	YHR169W		YGL111W	YHR196W			YDR087C	YJL122W		YJL050W	YKL172W
YBR155W	YHR169W		YGR103W	YHR196W			YDR101C	YJL122W		YJL069C	YKL172W
YBR271W	YHR169W		YGR128C	YHR196W			YDR299W	YJL122W		YJR063W	YKL172W
YDR398W	YHR169W		YGR200C	YHR196W			YDR449C	YJL122W		YBL039C	YKL216W
YER082C	YHR169W		YDR101C	YHR197W			YDR465C	YJL122W		YJL063C	YKR006C
YGL029W	YHR169W		YER006W	YHR197W			YDR496C	YJL122W		YKL138C	YKR006C
YGR159C	YHR169W		YCL054W	YIL019W			YER082C	YJL122W		YBR247C	YKR024C
YGR280C	YHR169W		YDL153C	YIL019W			YER126C	YJL122W		YCL054W	YKR024C
YHR040W	YHR169W		YDR087C	YIL019W			YGL078C	YJL122W		YDR087C	YKR024C
YAL025C	YHR170W		YDR120C	YIL019W			YGR159C	YJL122W		YDR398W	YKR024C
YDL063C	YHR170W		YER126C	YIL019W			YHR148W	YJL122W		YDR449C	YKR024C
YDR165W	YHR170W		YGL111W	YIL019W			YIR012W	YJL122W		YER082C	YKR024C
YDR496C	YHR170W		YGR103W	YIL019W			YIR026C	YJL122W		YER126C	YKR024C
YER049W	YHR170W		YHR148W	YIL019W			YJL010C	YJL122W		YER127W	YKR024C
YER082C	YHR170W		YGL068W	YIL070C			YJL050W	YJL122W		YGR159C	YKR024C
YFL023W	YHR170W		YDL111C	YIL079C			YJL069C	YJL122W		YHR169W	YKR024C
YGL029W	YHR170W		YDR165W	YIL079C			YJL050W	YJR041C		YJL010C	YKR024C
YGL078C	YHR170W		YGL120C	YIL079C			YAL025C	YJR063W		YJL033W	YKR024C
YHR169W	YHR170W		YHR040W	YIL079C			YBL039C	YJR063W		YJL069C	YKR024C
YDL148C	YHR196W		YHR070W	YIL079C			YCL054W	YJR063W		YJL109C	YKR024C
YDR021W	YHR196W		YBR267W	YIL091C			YCR057C	YJR063W		YJL125C	YKR024C
YDR339C	YHR196W		YDL060W	YIL091C			YDL063C	YJR063W		YKL172W	YKR024C
YDR412W	YHR196W		YDR021W	YIL091C			YDR101C	YJR063W		YBR247C	YKR060W
YGL171W	YHR196W		YDR449C	YIL091C			YDR299W	YJR063W		YCL054W	YKR060W
YGR128C	YHR196W		YER002W	YIL091C			YDR449C	YJR063W		YDR087C	YKR060W
YGR283C	YHR196W		YER082C	YIL091C			YDR496C	YJR063W		YDR398W	YKR060W
YHR052W	YHR196W		YGL029W	YIL091C			YER126C	YJR063W		YDR449C	YKR060W
YHR148W	YHR196W		YGL078C	YIL091C			YGL029W	YJR063W		YER082C	YKR060W
YBL039C	YHR197W		YGR081C	YIL091C			YGL078C	YJR063W		YGL111W	YKR060W
YCL054W	YHR197W		YHR148W	YIL091C			YGR159C	YJR063W		YGR081C	YKR060W
YCL059C	YHR197W		YIL019W	YIL091C			YHR085W	YJR063W		YHR169W	YKR060W
YCR057C	YHR197W		YDR337W	YIL093C			YHR148W	YJR063W		YJL010C	YKR060W
YCR087C-A	YHR197W		YDR347W	YIL093C			YHR170W	YJR063W		YJL033W	YKR060W
YDL148C	YHR197W		YEL050C	YIL093C			YIL091C	YJR063W		YJL109C	YKR060W
YDL150W	YHR197W		YGR076C	YIL093C			YIR012W	YJR063W		YJL125C	YKR060W
YDR021W	YHR197W		YGR165W	YIL093C			YJL010C	YJR063W		YKL172W	YKR060W
YDR412W	YHR197W		YHR109W	YIL093C			YJL069C	YJR063W		YKR024C	YKR060W
YER006W	YHR197W		YDR087C	YIL096C			YJL122W	YJR063W		YKL014C	YKR079C
YER036C	YHR197W		YDR120C	YIL096C			YAL025C	YKL009W		YBR247C	YKR081C
YER137C	YHR197W		YER127W	YIL096C			YBL039C	YKL009W		YDL201W	YKR081C
YGL099W	YHR197W		YGR159C	YIL096C			YBR155W	YKL009W		YDL208W	YKR081C
YGL171W	YHR197W		YHR088W	YIL096C			YDR087C	YKL009W		YDR165W	YKR081C
YGR103W	YHR197W		YCL037C	YIL103W			YDR165W	YKL009W		YDR398W	YKR081C
YGR128C	YHR197W		YER049W	YIL103W			YDR299W	YKL009W		YDR412W	YKR081C
YGR283C	YHR197W		YGR123C	YIL103W			YDR496C	YKL009W		YDR449C	YKR081C
YHR052W	YHR197W		YFL023W	YIL104C			YER082C	YKL009W		YER082C	YKR081C
YHR148W	YHR197W		YHR085W	YIL104C			YGL029W	YKL009W		YGR159C	YKR081C
YHR196W	YHR197W		YBR267W	YIR012W			YGR159C	YKL009W		YHR169W	YKR081C
YDL031W	YIL019W		YDL060W	YIR012W			YGR245C	YKL009W		YIL019W	YKR081C
YBR141C	YIL079C		YER002W	YIR012W			YHR066W	YKL009W		YJL010C	YKR081C
YBR271W	YIL079C		YFL023W	YIR012W			YHR085W	YKL009W		YJL033W	YKR081C
YDR184C	YIL079C		YGL029W	YIR012W			YHR148W	YKL009W		YJL050W	YKR081C
YDR398W	YIL079C		YGL078C	YIR012W			YHR169W	YKL009W		YJL069C	YKR081C
YGL120C	YIL079C		YGR280C	YIR012W			YIL091C	YKL009W		YJL109C	YKR081C
YHR070W	YIL079C		YHR065C	YIR012W			YIR012W	YKL009W		YJL125C	YKR081C
YHR169W	YIL079C		YHR066W	YIR012W			YJL069C	YKL009W		YJR063W	YKR081C
YBL039C	YIL091C		YHR085W	YIR012W			YJL122W	YKL009W		YKR024C	YKR081C
YBR247C	YIL091C		YIL104C	YIR012W			YJR063W	YKL009W		YKR060W	YKR081C
YCL054W	YIL091C		YBR247C	YJL010C			YDR101C	YKL021C		YBR185C	YKR085C
YCR057C	YIL091C		YCL054W	YJL010C			YGL078C	YKL021C		YDR101C	YKR092C
YDL060W	YIL091C		YDL150W	YJL010C			YGL111W	YKL021C		YDR496C	YKR092C
YDL063C	YIL091C		YDL201W	YJL010C			YJL050W	YKL021C		YGR245C	YKR092C
YDR087C	YIL091C		YDR087C	YJL010C			YAL025C	YKL078W		YHR170W	YKR092C
YDR101C	YIL091C		YDR165W	YJL010C			YBR155W	YKL078W		YDL060W	YLL008W
YDR299W	YIL091C		YDR398W	YJL010C			YDR087C	YKL078W		YDR021W	YLL008W
YDR449C	YIL091C		YDR449C	YJL010C			YER082C	YKL078W		YGL078C	YLL008W
YDR496C	YIL091C		YER082C	YJL010C			YGR159C	YKL078W		YGR280C	YLL008W
YER049W	YIL091C		YER126C	YJL010C			YHR066W	YKL078W		YJL122W	YLL008W
YER126C	YIL091C		YFL001W	YJL010C			YHR169W	YKL078W		YKL009W	YLL008W
YGL029W	YIL091C		YGL111W	YJL010C			YJL069C	YKL078W		YKL078W	YLL008W
YGL078C	YIL091C		YGR081C	YJL010C			YJL122W	YKL078W		YKL099C	YLL008W
YGR245C	YIL091C		YGR159C	YJL010C			YKL009W	YKL078W		YBR267W	YLL011W
YHR148W	YIL091C		YHR169W	YJL010C			YCL054W	YKL082C		YDL060W	YLL011W
YHR170W	YIL091C		YBR154C	YJL011C			YDR087C	YKL082C		YDR021W	YLL011W
YDR316W	YIL093C		YCL054W	YJL011C			YDR299W	YKL082C		YGL029W	YLL011W
YGR165W	YIL093C		YDL148C	YJL011C			YDR496C	YKL082C		YGL078C	YLL011W
YDR316W	YIL098C		YDL150W	YJL011C			YER126C	YKL082C		YHR066W	YLL011W
YBL081W	YIL103W		YDR087C	YJL011C			YJL033W	YKL082C		YHR085W	YLL011W
YDR412W	YIL103W		YDR339C	YJL011C			YAL025C	YKL099C		YHR148W	YLL011W
YFL001W	YIL103W		YDR412W	YJL011C			YDR398W	YKL099C		YIL091C	YLL011W
YHR065C	YIL103W		YDR449C	YJL011C			YER082C	YKL099C		YIR012W	YLL011W
YAL025C	YIL104C		YER126C	YJL011C			YBL039C	YKL172W		YJL122W	YLL011W
YBR247C	YIL104C		YGL111W	YJL011C			YCR057C	YKL172W		YKL009W	YLL011W
YCL054W	YIL104C		YGR128C	YJL011C			YDL150W	YKL172W		YKL078W	YLL011W
YCR057C	YIL104C		YHR196W	YJL011C			YDR021W	YKL172W		YKL082C	YLL011W
YDL063C	YIL104C		YJL010C	YJL011C			YDR299W	YKL172W		YKL099C	YLL011W
YDR101C	YIL104C		YBR141C	YJL025W			YER126C	YKL172W		YLL008W	YLL011W
YDR165W	YIL104C		YDL111C	YJL025W			YHR148W	YKL172W		YDR101C	YLL034C
YDR496C	YIL104C		YDR165W	YJL025W			YJL033W	YKL172W		YER006W	YLL034C
YER049W	YIL104C		YDR398W	YJL025W			YJR063W	YKL172W		YGR245C	YLL034C
YER082C	YIL104C		YER082C	YJL025W			YKL143W	YKL172W		YHR170W	YLL034C
YIL091C	YIL104C		YGL120C	YJL025W			YAL025C	YKR024C		YHR197W	YLL034C
YAL025C	YIR012W		YGR159C	YJL025W			YBR155W	YKR024C		YBR247C	YLR002C
YDR165W	YIR012W		YHR040W	YJL025W			YDR087C	YKR024C		YCL054W	YLR002C
YDR361C	YIR012W		YHR070W	YJL025W			YDR496C	YKR024C		YDR412W	YLR002C
YER049W	YIR012W		YBR247C	YJL033W			YER082C	YKR024C		YDR449C	YLR002C
YER082C	YIR012W		YCL054W	YJL033W			YGL029W	YKR024C		YER126C	YLR002C
YER126C	YIR012W		YDL148C	YJL033W			YGR159C	YKR024C		YGR103W	YLR002C
YFL023W	YIR012W		YDL150W	YJL033W			YHR066W	YKR024C		YJL050W	YLR002C
YGL029W	YIR012W		YDL153C	YJL033W			YHR169W	YKR024C		YJR041C	YLR002C
YGR159C	YIR012W		YDL201W	YJL033W			YJL010C	YKR024C		YBR267W	YLR009W
YHR169W	YIR012W		YDL213C	YJL033W			YJL069C	YKR024C		YCR072C	YLR009W
YHR170W	YIR012W		YDR087C	YJL033W			YKL009W	YKR024C		YDL060W	YLR009W
YIL091C	YIR012W		YDR120C	YJL033W			YKL078W	YKR024C		YDR021W	YLR009W
YAL025C	YIR026C		YDR165W	YJL033W			YKL099C	YKR024C		YDR324C	YLR009W
YAL059W	YIR026C		YDR365C	YJL033W			YAL025C	YKR060W		YER002W	YLR009W
YBL039C	YIR026C		YDR412W	YJL033W			YBR247C	YKR060W		YGL029W	YLR009W
YCL054W	YIR026C		YDR449C	YJL033W			YCL054W	YKR060W		YGL078C	YLR009W
YCR057C	YIR026C		YER082C	YJL033W			YDL063C	YKR060W		YGR280C	YLR009W
YDL060W	YIR026C		YER126C	YJL033W			YDR087C	YKR060W		YHR066W	YLR009W
YDL063C	YIR026C		YGL111W	YJL033W			YDR101C	YKR060W		YHR085W	YLR009W
YDL201W	YIR026C		YGR103W	YJL033W			YDR299W	YKR060W		YHR148W	YLR009W
YDR087C	YIR026C		YHR196W	YJL033W			YDR449C	YKR060W		YIL091C	YLR009W
YDR101C	YIR026C		YIL019W	YJL033W			YDR496C	YKR060W		YJL122W	YLR009W
YDR165W	YIR026C		YBR247C	YJL050W			YER082C	YKR060W		YKL009W	YLR009W
YDR299W	YIR026C		YCL054W	YJL050W			YGL078C	YKR060W		YKL021C	YLR009W
YDR496C	YIR026C		YDL201W	YJL050W			YHR169W	YKR060W		YKL078W	YLR009W
YER049W	YIR026C		YDL208W	YJL050W			YJL010C	YKR060W		YKL082C	YLR009W
YER082C	YIR026C		YDL213C	YJL050W			YKL009W	YKR060W		YKL099C	YLR009W
YER126C	YIR026C		YDR087C	YJL050W			YKL099C	YKR060W		YLL008W	YLR009W
YGL078C	YIR026C		YDR120C	YJL050W			YKR024C	YKR060W		YLL011W	YLR009W
YHR148W	YIR026C		YDR165W	YJL050W			YAL025C	YKR081C		YDR087C	YLR051C
YIL104C	YIR026C		YDR365C	YJL050W			YAL059W	YKR081C		YDR449C	YLR051C
YAL025C	YJL010C		YDR412W	YJL050W			YBL039C	YKR081C		YER082C	YLR051C
YDL063C	YJL010C		YDR449C	YJL050W			YBR247C	YKR081C		YER126C	YLR051C
YDR101C	YJL010C		YER082C	YJL050W			YBR267W	YKR081C		YER127W	YLR051C
YDR165W	YJL010C		YER126C	YJL050W			YCR057C	YKR081C		YGR081C	YLR051C
YDR449C	YJL010C		YFL001W	YJL050W			YDL060W	YKR081C		YJL010C	YLR051C
YDR496C	YJL010C		YGL111W	YJL050W			YDL063C	YKR081C		YKR060W	YLR051C
YER082C	YJL010C		YGR103W	YJL050W			YDL150W	YKR081C		YBR141C	YLR063W
YFL023W	YJL010C		YIL019W	YJL050W			YDL201W	YKR081C		YCL054W	YLR068W
YAL025C	YJL025W		YJL010C	YJL050W			YDR165W	YKR081C		YIL019W	YLR068W
YAL059W	YJL033W		YJL033W	YJL050W			YDR299W	YKR081C		YKL172W	YLR068W
YBL039C	YJL033W		YDR347W	YJL063C			YER082C	YKR081C		YKR060W	YLR068W
YCL054W	YJL033W		YCL054W	YJL069C			YGL029W	YKR081C		YKR081C	YLR068W
YDL031W	YJL033W		YDL111C	YJL069C			YGL078C	YKR081C		YER070W	YLR103C
YDL060W	YJL033W		YDL201W	YJL069C			YHR148W	YKR081C		YBR267W	YLR129W
YDR021W	YJL033W		YDR087C	YJL069C			YHR170W	YKR081C		YDL060W	YLR129W
YDR087C	YJL033W		YDR165W	YJL069C			YIL091C	YKR081C		YGL078C	YLR129W
YDR299W	YJL033W		YDR398W	YJL069C			YIR026C	YKR081C		YHR148W	YLR129W
YDR496C	YJL033W		YER082C	YJL069C			YJL010C	YKR081C		YIL091C	YLR129W
YER006W	YJL033W		YER126C	YJL069C			YJL033W	YKR081C		YJL122W	YLR129W
YER126C	YJL033W		YGL111W	YJL069C			YJL050W	YKR081C		YKL021C	YLR129W
YGL078C	YJL033W		YGR159C	YJL069C			YJL069C	YKR081C		YLL008W	YLR129W
YHR148W	YJL033W		YHR040W	YJL069C			YJL122W	YKR081C		YLR009W	YLR129W
YHR197W	YJL033W		YHR070W	YJL069C			YJR063W	YKR081C		YDL051W	YLR175W
YIL019W	YJL033W		YHR088W	YJL069C			YKR024C	YKR081C		YDL201W	YLR175W
YIR026C	YJL033W		YHR169W	YJL069C			YKR060W	YKR081C		YDR091C	YLR175W
YAL059W	YJL050W		YJL010C	YJL069C			YAL025C	YKR092C		YDR449C	YLR175W
YBL039C	YJL050W		YJL025W	YJL069C			YBL039C	YKR092C		YER126C	YLR175W
YBR247C	YJL050W		YJL033W	YJL069C			YDR496C	YKR092C		YGL111W	YLR175W
YCL037C	YJL050W		YJL050W	YJL069C			YGR159C	YKR092C		YJL050W	YLR175W
YCL054W	YJL050W		YBR247C	YJL109C			YHR169W	YKR092C		YBR154C	YLR186W
YCR057C	YJL050W		YCL054W	YJL109C			YJL069C	YKR092C		YCL054W	YLR186W
YDL060W	YJL050W		YDL036C	YJL109C			YJL122W	YKR092C		YDL208W	YLR186W
YDL063C	YJL050W		YDL201W	YJL109C			YKL009W	YKR092C		YDR087C	YLR186W
YDL201W	YJL050W		YDR087C	YJL109C			YKR081C	YKR092C		YDR165W	YLR186W
YDR101C	YJL050W		YDR165W	YJL109C			YAL025C	YLL008W		YDR449C	YLR186W
YDR496C	YJL050W		YDR449C	YJL109C			YBL039C	YLL008W		YER082C	YLR186W
YER126C	YJL050W		YER126C	YJL109C			YCL054W	YLL008W		YER126C	YLR186W
YGL078C	YJL050W		YGL111W	YJL109C			YCR057C	YLL008W		YGR081C	YLR186W
YGL111W	YJL050W		YJL010C	YJL109C			YDR021W	YLL008W		YGR159C	YLR186W
YIR026C	YJL050W		YJL033W	YJL109C			YDR087C	YLL008W		YHR169W	YLR186W
YAL025C	YJL069C		YJL050W	YJL109C			YDR165W	YLL008W		YHR196W	YLR186W
YBR155W	YJL069C		YDL060W	YJL122W			YDR299W	YLL008W		YJL010C	YLR186W
YDR087C	YJL069C		YDR021W	YJL122W			YDR449C	YLL008W		YJL069C	YLR186W
YDR165W	YJL069C		YEL026W	YJL122W			YDR496C	YLL008W		YJL109C	YLR186W
YDR299W	YJL069C		YER002W	YJL122W			YER082C	YLL008W		YKL172W	YLR186W
YDR496C	YJL069C		YGL029W	YJL122W			YER126C	YLL008W		YKR060W	YLR186W
YER002W	YJL069C		YGL078C	YJL122W			YGL078C	YLL008W		YKR081C	YLR186W
YER082C	YJL069C		YGR280C	YJL122W			YGR159C	YLL008W		YLR051C	YLR186W
YFL023W	YJL069C		YHR066W	YJL122W			YGR245C	YLL008W		YBR247C	YLR196W
YGL029W	YJL069C		YHR085W	YJL122W			YGR280C	YLL008W		YCL054W	YLR196W
YGR159C	YJL069C		YHR148W	YJL122W			YHR148W	YLL008W		YDL201W	YLR196W
YGR245C	YJL069C		YIL091C	YJL122W			YIL091C	YLL008W		YDL208W	YLR196W
YGR280C	YJL069C		YIR012W	YJL122W			YJL010C	YLL008W		YDR087C	YLR196W
YHR040W	YJL069C		YCL054W	YJL125C			YJL069C	YLL008W		YDR165W	YLR196W
YHR085W	YJL069C		YDR087C	YJL125C			YJL122W	YLL008W		YDR398W	YLR196W
YHR169W	YJL069C		YDR165W	YJL125C			YKL009W	YLL008W		YDR412W	YLR196W
YDL063C	YJL109C		YDR449C	YJL125C			YKL078W	YLL008W		YDR449C	YLR196W
YDR101C	YJL109C		YER082C	YJL125C			YKL082C	YLL008W		YER082C	YLR196W
YJL010C	YJL109C		YER126C	YJL125C			YKL172W	YLL008W		YER126C	YLR196W
YJL050W	YJL109C		YGR159C	YJL125C			YKR024C	YLL008W		YGL111W	YLR196W
YAL025C	YJL122W		YJL010C	YJL125C			YKR060W	YLL008W		YGR103W	YLR196W
YAL059W	YJL122W		YJL050W	YJL125C			YKR092C	YLL008W		YGR159C	YLR196W
YBL039C	YJL122W		YJL069C	YJL125C			YAL025C	YLL011W		YHR169W	YLR196W
YCL054W	YJL122W		YDR266C	YJR014W			YBR155W	YLL011W		YIL019W	YLR196W
YCR057C	YJL122W		YCL054W	YJR041C			YDR087C	YLL011W		YJL010C	YLR196W
YDL063C	YJL122W		YDL201W	YJR041C			YDR299W	YLL011W		YJL033W	YLR196W
YDL201W	YJL122W		YDR037W	YJR041C			YDR449C	YLL011W		YJL050W	YLR196W
YDR087C	YJL122W		YDR412W	YJR041C			YDR496C	YLL011W		YJL069C	YLR196W
YDR101C	YJL122W		YER126C	YJR041C			YER082C	YLL011W		YJL109C	YLR196W
YDR165W	YJL122W		YFL001W	YJR041C			YER126C	YLL011W		YJL125C	YLR196W
YDR299W	YJL122W		YHR089C	YJR041C			YGL029W	YLL011W		YJR041C	YLR196W
YDR449C	YJL122W		YJL050W	YJR041C			YGR159C	YLL011W		YJR063W	YLR196W
YDR465C	YJL122W		YJL109C	YJR041C			YGR245C	YLL011W		YKL172W	YLR196W
YDR496C	YJL122W		YCL037C	YJR063W			YHR085W	YLL011W		YKR024C	YLR196W
YER002W	YJL122W		YCL054W	YJR063W			YHR148W	YLL011W		YKR081C	YLR196W
YER049W	YJL122W		YDL150W	YJR063W			YHR169W	YLL011W		YLR002C	YLR196W
YER082C	YJL122W		YDL201W	YJR063W			YHR170W	YLL011W		YLR186W	YLR196W
YER126C	YJL122W		YDL208W	YJR063W			YIL091C	YLL011W		YEL026W	YLR197W
YGL078C	YJL122W		YDR087C	YJR063W			YIR012W	YLL011W		YGL078C	YLR197W
YGR159C	YJL122W		YDR120C	YJR063W			YJL010C	YLL011W		YHR065C	YLR197W
YHR148W	YJL122W		YDR165W	YJR063W			YJL069C	YLL011W		YKL021C	YLR197W
YIR012W	YJL122W		YDR412W	YJR063W			YJL122W	YLL011W		YLR129W	YLR197W
YIR026C	YJL122W		YDR449C	YJR063W			YJR063W	YLL011W		YDL060W	YLR221C
YJL010C	YJL122W		YER049W	YJR063W			YKL009W	YLL011W		YER002W	YLR221C
YJL050W	YJL122W		YER082C	YJR063W			YKL078W	YLL011W		YGL029W	YLR221C
YJL069C	YJL122W		YER126C	YJR063W			YKR024C	YLL011W		YGL078C	YLR221C
YCL037C	YJR041C		YFL001W	YJR063W			YKR060W	YLL011W		YHR148W	YLR221C
YJL050W	YJR041C		YGL111W	YJR063W			YKR081C	YLL011W		YJL122W	YLR221C
YAL025C	YJR063W		YGR081C	YJR063W			YLL008W	YLL011W		YKL009W	YLR221C
YBL039C	YJR063W		YGR128C	YJR063W			YBL039C	YLL034C		YKL099C	YLR221C
YCL054W	YJR063W		YGR159C	YJR063W			YCL054W	YLL034C		YLL008W	YLR221C
YCR057C	YJR063W		YHR040W	YJR063W			YCR057C	YLL034C		YLL011W	YLR221C
YDL063C	YJR063W		YHR196W	YJR063W			YDL031W	YLL034C		YLR009W	YLR221C
YDR087C	YJR063W		YJL010C	YJR063W			YDL060W	YLL034C		YBR154C	YLR222C
YDR101C	YJR063W		YJL011C	YJR063W			YDL063C	YLL034C		YBR247C	YLR222C
YDR165W	YJR063W		YJL025W	YJR063W			YDR021W	YLL034C		YCL054W	YLR222C
YDR299W	YJR063W		YJL033W	YJR063W			YDR087C	YLL034C		YDL201W	YLR222C
YDR449C	YJR063W		YJL050W	YJR063W			YDR101C	YLL034C		YDL208W	YLR222C
YDR496C	YJR063W		YJL069C	YJR063W			YDR299W	YLL034C		YDR087C	YLR222C
YER002W	YJR063W		YJL125C	YJR063W			YDR496C	YLL034C		YDR120C	YLR222C
YER049W	YJR063W		YGR123C	YJR070C			YER126C	YLL034C		YDR165W	YLR222C
YER082C	YJR063W		YBR155W	YJR097W			YGL078C	YLL034C		YDR398W	YLR222C
YER126C	YJR063W		YER049W	YJR097W			YGR245C	YLL034C		YDR449C	YLR222C
YGL029W	YJR063W		YFL023W	YJR097W			YHR148W	YLL034C		YER126C	YLR222C
YGL078C	YJR063W		YDL060W	YKL009W			YIL091C	YLL034C		YER127W	YLR222C
YGR159C	YJR063W		YDR021W	YKL009W			YJL033W	YLL034C		YGL111W	YLR222C
YGR245C	YJR063W		YER002W	YKL009W			YJL050W	YLL034C		YGR081C	YLR222C
YHR085W	YJR063W		YGL029W	YKL009W			YJL122W	YLL034C		YGR159C	YLR222C
YHR148W	YJR063W		YGL078C	YKL009W			YJR063W	YLL034C		YHR088W	YLR222C
YHR170W	YJR063W		YGR280C	YKL009W			YKL172W	YLL034C		YHR148W	YLR222C
YIL091C	YJR063W		YHR066W	YKL009W			YLL008W	YLL034C		YHR169W	YLR222C
YIL104C	YJR063W		YHR085W	YKL009W			YAL025C	YLR009W		YHR196W	YLR222C
YIR012W	YJR063W		YHR148W	YKL009W			YDL063C	YLR009W		YIL091C	YLR222C
YIR026C	YJR063W		YIL091C	YKL009W			YDR087C	YLR009W		YJL010C	YLR222C
YJL010C	YJR063W		YIR012W	YKL009W			YDR101C	YLR009W		YJL033W	YLR222C
YJL069C	YJR063W		YJL122W	YKL009W			YDR165W	YLR009W		YJL050W	YLR222C
YJL122W	YJR063W		YCL059C	YKL021C			YDR299W	YLR009W		YJL109C	YLR222C
YAL025C	YKL009W		YDL060W	YKL021C			YDR361C	YLR009W		YJL125C	YLR222C
YBL039C	YKL009W		YGL078C	YKL021C			YDR398W	YLR009W		YJR063W	YLR222C
YBR155W	YKL009W		YHR065C	YKL021C			YDR496C	YLR009W		YKL172W	YLR222C
YDR087C	YKL009W		YHR148W	YKL021C			YER002W	YLR009W		YKR024C	YLR222C
YDR165W	YKL009W		YJL122W	YKL021C			YER082C	YLR009W		YKR060W	YLR222C
YDR299W	YKL009W		YBR295W	YKL026C			YER126C	YLR009W		YKR081C	YLR222C
YDR496C	YKL009W		YER070W	YKL045W			YGL029W	YLR009W		YLR051C	YLR222C
YER002W	YKL009W		YDR021W	YKL078W			YGL078C	YLR009W		YLR186W	YLR222C
YER082C	YKL009W		YER002W	YKL078W			YGR159C	YLR009W		YLR196W	YLR222C
YGL029W	YKL009W		YGL029W	YKL078W			YGR280C	YLR009W		YGR145W	YLR223C
YGR159C	YKL009W		YGL078C	YKL078W			YHR169W	YLR009W		YBR247C	YLR276C
YGR245C	YKL009W		YGR280C	YKL078W			YHR170W	YLR009W		YCL054W	YLR276C
YHR066W	YKL009W		YHR066W	YKL078W			YIL091C	YLR009W		YDL150W	YLR276C
YHR085W	YKL009W		YHR085W	YKL078W			YIR026C	YLR009W		YDL201W	YLR276C
YHR148W	YKL009W		YHR148W	YKL078W			YJL010C	YLR009W		YDL208W	YLR276C
YHR169W	YKL009W		YIL091C	YKL078W			YJL069C	YLR009W		YDR087C	YLR276C
YIL091C	YKL009W		YIR012W	YKL078W			YJL122W	YLR009W		YDR120C	YLR276C
YIR012W	YKL009W		YJL122W	YKL078W			YJR063W	YLR009W		YDR165W	YLR276C
YJL069C	YKL009W		YKL009W	YKL078W			YKL009W	YLR009W		YDR412W	YLR276C
YJL122W	YKL009W		YDL060W	YKL082C			YKL078W	YLR009W		YDR449C	YLR276C
YJR063W	YKL009W		YDR021W	YKL082C			YKR024C	YLR009W		YER082C	YLR276C
YJR097W	YKL009W		YDR449C	YKL082C			YKR060W	YLR009W		YER126C	YLR276C
YCL037C	YKL021C		YER002W	YKL082C			YKR081C	YLR009W		YGL111W	YLR276C
YDR101C	YKL021C		YER082C	YKL082C			YKR092C	YLR009W		YGR159C	YLR276C
YGL078C	YKL021C		YGL029W	YKL082C			YLL008W	YLR009W		YHR169W	YLR276C
YGL111W	YKL021C		YGL078C	YKL082C			YLL011W	YLR009W		YJL010C	YLR276C
YJL050W	YKL021C		YGR280C	YKL082C			YBR141C	YLR063W		YJL033W	YLR276C
YAL025C	YKL029C		YHR148W	YKL082C			YCL054W	YLR068W		YJL050W	YLR276C
YDR165W	YKL029C		YIL019W	YKL082C			YJL122W	YLR068W		YJL069C	YLR276C
YDR465C	YKL029C		YIL091C	YKL082C			YKL082C	YLR068W		YJL109C	YLR276C
YDR496C	YKL029C		YJL122W	YKL082C			YKR060W	YLR068W		YJL125C	YLR276C
YER049W	YKL029C		YKL009W	YKL082C			YKR081C	YLR068W		YJR041C	YLR276C
YER082C	YKL029C		YKL021C	YKL082C			YGR280C	YLR074C		YJR063W	YLR276C
YGR159C	YKL029C		YKL078W	YKL082C			YBR247C	YLR129W		YKL172W	YLR276C
YGR280C	YKL029C		YBR142W	YKL099C			YCL054W	YLR129W		YKR024C	YLR276C
YIR026C	YKL029C		YBR267W	YKL099C			YDL060W	YLR129W		YKR060W	YLR276C
YJL069C	YKL029C		YCR072C	YKL099C			YDL063C	YLR129W		YLR051C	YLR276C
YJL122W	YKL029C		YDR324C	YKL099C			YDR101C	YLR129W		YLR175W	YLR276C
YJR063W	YKL029C		YGL029W	YKL099C			YGL078C	YLR129W		YLR186W	YLR276C
YAL025C	YKL078W		YGR280C	YKL099C			YJL050W	YLR129W		YLR196W	YLR276C
YBR155W	YKL078W		YIL091C	YKL099C			YLL034C	YLR129W		YLR222C	YLR276C
YDR087C	YKL078W		YIR012W	YKL099C			YEL026W	YLR175W		YGL205W	YLR284C
YER002W	YKL078W		YJL122W	YKL099C			YBL039C	YLR186W		YLR325C	YLR388W
YER082C	YKL078W		YKL009W	YKL099C			YDR087C	YLR186W		YJL122W	YLR397C
YGR159C	YKL078W		YKL078W	YKL099C			YDR165W	YLR186W		YLR129W	YLR397C
YGR280C	YKL078W		YJL063C	YKL138C			YDR299W	YLR186W		YDL201W	YLR401C
YHR066W	YKL078W		YDR299W	YKL143W			YDR449C	YLR186W		YDR165W	YLR401C
YHR169W	YKL078W		YBR154C	YKL172W			YDR496C	YLR186W		YGL120C	YLR401C
YJL069C	YKL078W		YCL054W	YKL172W			YER082C	YLR186W		YKR081C	YLR401C
YJL122W	YKL078W		YDL148C	YKL172W			YER126C	YLR186W		YLR196W	YLR401C
YKL009W	YKL078W		YDL150W	YKL172W			YGL078C	YLR186W		YLR222C	YLR401C
YKL029C	YKL078W		YDL153C	YKL172W			YHR148W	YLR186W		YDL060W	YLR409C
YBL039C	YKL082C		YDL201W	YKL172W			YIL091C	YLR186W		YDR021W	YLR409C
YCL054W	YKL082C		YDL213C	YKL172W			YJL010C	YLR186W		YDR449C	YLR409C
YCR057C	YKL082C		YDR087C	YKL172W			YJL069C	YLR186W		YGL078C	YLR409C
YDR021W	YKL082C		YDR120C	YKL172W			YJL122W	YLR186W		YHR065C	YLR409C
YDR087C	YKL082C		YDR165W	YKL172W			YJR063W	YLR186W		YHR148W	YLR409C
YDR299W	YKL082C		YDR339C	YKL172W			YKL009W	YLR186W		YIL019W	YLR409C
YDR496C	YKL082C		YDR412W	YKL172W			YKR060W	YLR186W		YIL091C	YLR409C
YER126C	YKL082C		YDR449C	YKL172W			YKR081C	YLR186W		YLL011W	YLR409C
YHR148W	YKL082C		YER082C	YKL172W			YLL008W	YLR186W		YLR222C	YLR409C
YJL033W	YKL082C		YER126C	YKL172W			YLL011W	YLR186W		YBR247C	YLR435W
YJL122W	YKL082C		YGL111W	YKL172W			YLR009W	YLR186W		YCL054W	YLR435W
YJR063W	YKL082C		YGR159C	YKL172W			YLR051C	YLR186W		YDR398W	YLR435W
YAL025C	YKL099C		YHR196W	YKL172W			YAL025C	YLR196W		YDR449C	YLR435W
YBR271W	YKL099C		YIL019W	YKL172W			YAL059W	YLR196W		YER126C	YLR435W
YDR398W	YKL099C		YJL010C	YKL172W			YBL039C	YLR196W		YHR148W	YLR435W
YER082C	YKL099C		YJL011C	YKL172W			YBR247C	YLR196W		YHR169W	YLR435W
YFL023W	YKL099C		YJL033W	YKL172W			YBR267W	YLR196W		YJR063W	YLR435W
YBL039C	YKL172W		YJL050W	YKL172W			YCL054W	YLR196W		YKR024C	YLR435W
YCR057C	YKL172W		YJL069C	YKL172W			YCR057C	YLR196W		YKR081C	YLR435W
YDL150W	YKL172W		YJR063W	YKL172W			YDL060W	YLR196W		YLR051C	YLR435W
YDR021W	YKL172W		YAL036C	YKL191W			YDL063C	YLR196W		YLR186W	YLR435W
YDR299W	YKL172W		YCL037C	YKL191W			YDL201W	YLR196W		YLR196W	YLR435W
YER126C	YKL172W		YBL039C	YKL216W			YDR087C	YLR196W		YLR222C	YLR435W
YHR148W	YKL172W		YBR154C	YKL216W			YDR101C	YLR196W		YLR276C	YLR435W
YJL033W	YKL172W		YDL150W	YKL216W			YDR165W	YLR196W		YDR322W	YLR439W
YJR063W	YKL172W		YHR196W	YKL216W			YDR299W	YLR196W		YJL063C	YLR439W
YKL143W	YKL172W		YJR063W	YKL216W			YDR449C	YLR196W		YJL190C	YLR448W
YAL025C	YKR024C		YDR347W	YKR006C			YDR496C	YLR196W		YBL038W	YML009C
YBR155W	YKR024C		YJL063C	YKR006C			YER049W	YLR196W		YBR122C	YML009C
YDR087C	YKR024C		YKL138C	YKR006C			YER082C	YLR196W		YLR223C	YML043C
YDR165W	YKR024C		YBR247C	YKR024C			YER126C	YLR196W		YBR247C	YML093W
YDR496C	YKR024C		YCL054W	YKR024C			YGL029W	YLR196W		YCL054W	YML093W
YER082C	YKR024C		YDL111C	YKR024C			YGL078C	YLR196W		YDL201W	YML093W
YGL029W	YKR024C		YDR087C	YKR024C			YGL111W	YLR196W		YDL208W	YML093W
YGR159C	YKR024C		YDR165W	YKR024C			YGR245C	YLR196W		YDR087C	YML093W
YGR280C	YKR024C		YDR398W	YKR024C			YHR148W	YLR196W		YDR120C	YML093W
YHR066W	YKR024C		YDR449C	YKR024C			YHR170W	YLR196W		YDR165W	YML093W
YHR169W	YKR024C		YER082C	YKR024C			YIL091C	YLR196W		YDR398W	YML093W
YJL010C	YKR024C		YER126C	YKR024C			YIR012W	YLR196W		YDR412W	YML093W
YJL025W	YKR024C		YER127W	YKR024C			YIR026C	YLR196W		YDR449C	YML093W
YJL069C	YKR024C		YGR081C	YKR024C			YJL010C	YLR196W		YER082C	YML093W
YJR063W	YKR024C		YGR159C	YKR024C			YJL033W	YLR196W		YER126C	YML093W
YKL009W	YKR024C		YHR040W	YKR024C			YJL050W	YLR196W		YGL111W	YML093W
YKL029C	YKR024C		YHR070W	YKR024C			YJL069C	YLR196W		YGR081C	YML093W
YKL078W	YKR024C		YHR169W	YKR024C			YJL122W	YLR196W		YGR159C	YML093W
YKL099C	YKR024C		YJL010C	YKR024C			YJR063W	YLR196W		YHR088W	YML093W
YBR105C	YKR025W		YJL025W	YKR024C			YKL082C	YLR196W		YHR169W	YML093W
YBR141C	YKR025W		YJL033W	YKR024C			YKR081C	YLR196W		YJL010C	YML093W
YER062C	YKR025W		YJL069C	YKR024C			YKR092C	YLR196W		YJL033W	YML093W
YAL025C	YKR060W		YJL109C	YKR024C			YLL008W	YLR196W		YJL050W	YML093W
YBL039C	YKR060W		YJL125C	YKR024C			YLL011W	YLR196W		YJL109C	YML093W
YBR247C	YKR060W		YJR063W	YKR024C			YLL034C	YLR196W		YJL125C	YML093W
YCL054W	YKR060W		YKL172W	YKR024C			YLR009W	YLR196W		YJR041C	YML093W
YDL063C	YKR060W		YBL093C	YKR025W			YLR129W	YLR196W		YKL172W	YML093W
YDR087C	YKR060W		YBR141C	YKR025W			YLR186W	YLR196W		YKR024C	YML093W
YDR101C	YKR060W		YDR527W	YKR025W			YER110C	YLR197W		YKR060W	YML093W
YDR165W	YKR060W		YGL120C	YKR025W			YGR123C	YLR197W		YKR081C	YML093W
YDR299W	YKR060W		YGR145W	YKR025W			YKR060W	YLR221C		YLR051C	YML093W
YDR449C	YKR060W		YHR070W	YKR025W			YLL011W	YLR221C		YLR175W	YML093W
YDR496C	YKR060W		YER049W	YKR026C			YAL025C	YLR222C		YLR186W	YML093W
YER049W	YKR060W		YBR247C	YKR060W			YBL039C	YLR222C		YLR196W	YML093W
YER082C	YKR060W		YCL054W	YKR060W			YBR155W	YLR222C		YLR222C	YML093W
YER126C	YKR060W		YDL111C	YKR060W			YDR087C	YLR222C		YLR276C	YML093W
YFL023W	YKR060W		YDL150W	YKR060W			YDR165W	YLR222C		YLR401C	YML093W
YGL029W	YKR060W		YDL201W	YKR060W			YDR299W	YLR222C		YLR435W	YML093W
YGL078C	YKR060W		YDR087C	YKR060W			YDR449C	YLR222C		YBR267W	YMR014W
YHR169W	YKR060W		YDR165W	YKR060W			YDR496C	YLR222C		YDL060W	YMR014W
YHR170W	YKR060W		YDR398W	YKR060W			YER049W	YLR222C		YDR021W	YMR014W
YIL091C	YKR060W		YDR449C	YKR060W			YER126C	YLR222C		YDR324C	YMR014W
YIL104C	YKR060W		YER082C	YKR060W			YGL029W	YLR222C		YDR398W	YMR014W
YIR012W	YKR060W		YER126C	YKR060W			YGR159C	YLR222C		YDR449C	YMR014W
YIR026C	YKR060W		YFL001W	YKR060W			YGR245C	YLR222C		YER002W	YMR014W
YJL010C	YKR060W		YGL111W	YKR060W			YHR085W	YLR222C		YER082C	YMR014W
YJL122W	YKR060W		YGR081C	YKR060W			YHR148W	YLR222C		YGL029W	YMR014W
YJR063W	YKR060W		YGR159C	YKR060W			YHR169W	YLR222C		YGL078C	YMR014W
YKL009W	YKR060W		YHR040W	YKR060W			YHR170W	YLR222C		YGR280C	YMR014W
YKL029C	YKR060W		YHR169W	YKR060W			YIL091C	YLR222C		YHR148W	YMR014W
YKL099C	YKR060W		YJL010C	YKR060W			YIR012W	YLR222C		YIL091C	YMR014W
YKR024C	YKR060W		YJL025W	YKR060W			YJL010C	YLR222C		YJL122W	YMR014W
YAL025C	YKR081C		YJL033W	YKR060W			YJL122W	YLR222C		YKL009W	YMR014W
YAL059W	YKR081C		YJL050W	YKR060W			YJR063W	YLR222C		YKL078W	YMR014W
YBL039C	YKR081C		YJL109C	YKR060W			YKL009W	YLR222C		YKL082C	YMR014W
YBR247C	YKR081C		YJL125C	YKR060W			YKL078W	YLR222C		YKL099C	YMR014W
YBR267W	YKR081C		YJR063W	YKR060W			YKR024C	YLR222C		YLL011W	YMR014W
YCR057C	YKR081C		YKL172W	YKR060W			YKR060W	YLR222C		YLR009W	YMR014W
YDL060W	YKR081C		YKR024C	YKR060W			YKR081C	YLR222C		YLR129W	YMR014W
YDL063C	YKR081C		YKL014C	YKR079C			YLL008W	YLR222C		YLR221C	YMR014W
YDL150W	YKR081C		YBR247C	YKR081C			YLL011W	YLR222C		YLR222C	YMR014W
YDL201W	YKR081C		YDL201W	YKR081C			YLL034C	YLR222C		YLR435W	YMR014W
YDR165W	YKR081C		YDL208W	YKR081C			YLR009W	YLR222C		YBR247C	YMR049C
YDR299W	YKR081C		YDR165W	YKR081C			YLR186W	YLR222C		YCL054W	YMR049C
YER049W	YKR081C		YDR398W	YKR081C			YLR196W	YLR222C		YDL150W	YMR049C
YER082C	YKR081C		YDR412W	YKR081C			YLR221C	YLR222C		YDL201W	YMR049C
YGL029W	YKR081C		YDR449C	YKR081C			YAL025C	YLR276C		YDR087C	YMR049C
YGL078C	YKR081C		YER082C	YKR081C			YAL059W	YLR276C		YDR120C	YMR049C
YHR148W	YKR081C		YFL001W	YKR081C			YBL039C	YLR276C		YDR165W	YMR049C
YHR170W	YKR081C		YGR159C	YKR081C			YCL054W	YLR276C		YDR449C	YMR049C
YIL091C	YKR081C		YHR040W	YKR081C			YCR057C	YLR276C		YER082C	YMR049C
YIL104C	YKR081C		YHR169W	YKR081C			YDL060W	YLR276C		YGR158C	YMR049C
YIR026C	YKR081C		YIL019W	YKR081C			YDL063C	YLR276C		YGR159C	YMR049C
YJL010C	YKR081C		YJL010C	YKR081C			YDL201W	YLR276C		YIL019W	YMR049C
YJL033W	YKR081C		YJL025W	YKR081C			YDR087C	YLR276C		YJL010C	YMR049C
YJL050W	YKR081C		YJL033W	YKR081C			YDR101C	YLR276C		YJL033W	YMR049C
YJL069C	YKR081C		YJL050W	YKR081C			YDR165W	YLR276C		YJL050W	YMR049C
YJL122W	YKR081C		YJL069C	YKR081C			YDR299W	YLR276C		YJL069C	YMR049C
YJR063W	YKR081C		YJL109C	YKR081C			YDR496C	YLR276C		YJL109C	YMR049C
YKL029C	YKR081C		YJL125C	YKR081C			YER002W	YLR276C		YJL125C	YMR049C
YKR024C	YKR081C		YJR063W	YKR081C			YER082C	YLR276C		YJR041C	YMR049C
YKR060W	YKR081C		YKR024C	YKR081C			YER126C	YLR276C		YJR063W	YMR049C
YAL025C	YKR092C		YKR060W	YKR081C			YGL078C	YLR276C		YKR024C	YMR049C
YBL039C	YKR092C		YBR185C	YKR085C			YHR148W	YLR276C		YKR060W	YMR049C
YDR087C	YKR092C		YDR194C	YKR085C			YJL033W	YLR276C		YLR175W	YMR049C
YDR165W	YKR092C		YAL059W	YKR092C			YJL050W	YLR276C		YLR186W	YMR049C
YDR299W	YKR092C		YDR101C	YKR092C			YJL109C	YLR276C		YLR196W	YMR049C
YDR496C	YKR092C		YDR299W	YKR092C			YJL122W	YLR276C		YLR222C	YMR049C
YER082C	YKR092C		YDR496C	YKR092C			YJR063W	YLR276C		YLR276C	YMR049C
YGR159C	YKR092C		YDR508C	YKR092C			YKL021C	YLR276C		YLR401C	YMR049C
YHR169W	YKR092C		YGR245C	YKR092C			YKL082C	YLR276C		YLR435W	YMR049C
YIR026C	YKR092C		YHR170W	YKR092C			YKR060W	YLR276C		YML093W	YMR049C
YJL069C	YKR092C		YBR267W	YLL008W			YLL008W	YLR276C		YJR063W	YMR093W
YJL122W	YKR092C		YDL060W	YLL008W			YLL034C	YLR276C		YCL054W	YMR128W
YJR063W	YKR092C		YDR021W	YLL008W			YLR009W	YLR276C		YDL201W	YMR128W
YKL009W	YKR092C		YER002W	YLL008W			YLR186W	YLR276C		YDR087C	YMR128W
YKL029C	YKR092C		YFL023W	YLL008W			YLR196W	YLR276C		YDR120C	YMR128W
YKL078W	YKR092C		YGL029W	YLL008W			YLR222C	YLR276C		YDR165W	YMR128W
YKR024C	YKR092C		YGL078C	YLL008W			YDR165W	YLR401C		YDR449C	YMR128W
YKR060W	YKR092C		YGR280C	YLL008W			YJL122W	YLR401C		YER082C	YMR128W
YKR081C	YKR092C		YHR085W	YLL008W			YBL039C	YLR409C		YER126C	YMR128W
YAL025C	YLL008W		YIL104C	YLL008W			YDL148C	YLR409C		YGL111W	YMR128W
YBL039C	YLL008W		YIR012W	YLL008W			YDR021W	YLR409C		YHR169W	YMR128W
YCL054W	YLL008W		YJL122W	YLL008W			YGL171W	YLR409C		YIL019W	YMR128W
YCR057C	YLL008W		YKL009W	YLL008W			YGR128C	YLR409C		YJL010C	YMR128W
YDR021W	YLL008W		YKL078W	YLL008W			YHR052W	YLR409C		YJL033W	YMR128W
YDR087C	YLL008W		YKL099C	YLL008W			YHR148W	YLR409C		YJL050W	YMR128W
YDR165W	YLL008W		YBR267W	YLL011W			YHR196W	YLR409C		YJL069C	YMR128W
YDR299W	YLL008W		YDL060W	YLL011W			YHR197W	YLR409C		YJL109C	YMR128W
YDR449C	YLL008W		YDR021W	YLL011W			YAL025C	YLR435W		YJR041C	YMR128W
YDR496C	YLL008W		YER002W	YLL011W			YLL008W	YLR435W		YKL172W	YMR128W
YER002W	YLL008W		YGL029W	YLL011W			YLL011W	YLR435W		YKR024C	YMR128W
YER049W	YLL008W		YGL078C	YLL011W			YLR009W	YLR435W		YKR060W	YMR128W
YER082C	YLL008W		YGR280C	YLL011W			YLR222C	YLR435W		YKR081C	YMR128W
YER126C	YLL008W		YHR066W	YLL011W			YLR197W	YLR449W		YLR186W	YMR128W
YGL029W	YLL008W		YHR085W	YLL011W			YAL025C	YML093W		YLR196W	YMR128W
YGL078C	YLL008W		YHR148W	YLL011W			YAL059W	YML093W		YLR222C	YMR128W
YGR159C	YLL008W		YIL091C	YLL011W			YBL039C	YML093W		YLR276C	YMR128W
YGR245C	YLL008W		YIR012W	YLL011W			YCL054W	YML093W		YML093W	YMR128W
YGR280C	YLL008W		YJL122W	YLL011W			YCR057C	YML093W		YMR049C	YMR128W
YHR085W	YLL008W		YKL009W	YLL011W			YDL060W	YML093W		YBR247C	YMR131C
YHR148W	YLL008W		YKL078W	YLL011W			YDL063C	YML093W		YCL054W	YMR131C
YIL091C	YLL008W		YKL082C	YLL011W			YDL201W	YML093W		YDL201W	YMR131C
YIL104C	YLL008W		YKL099C	YLL011W			YDR087C	YML093W		YDR087C	YMR131C
YIR026C	YLL008W		YLL008W	YLL011W			YDR101C	YML093W		YDR165W	YMR131C
YJL010C	YLL008W		YDR101C	YLL034C			YDR165W	YML093W		YDR398W	YMR131C
YJL069C	YLL008W		YDR361C	YLL034C			YDR299W	YML093W		YDR449C	YMR131C
YJL122W	YLL008W		YER006W	YLL034C			YDR449C	YML093W		YER082C	YMR131C
YJR063W	YLL008W		YGR245C	YLL034C			YDR496C	YML093W		YER126C	YMR131C
YKL009W	YLL008W		YHR170W	YLL034C			YER002W	YML093W		YGL111W	YMR131C
YKL029C	YLL008W		YHR197W	YLL034C			YER082C	YML093W		YGR159C	YMR131C
YKL078W	YLL008W		YKR092C	YLL034C			YER126C	YML093W		YHR169W	YMR131C
YKL082C	YLL008W		YBR247C	YLR002C			YFL023W	YML093W		YJL010C	YMR131C
YKL172W	YLL008W		YCL037C	YLR002C			YGL029W	YML093W		YJL033W	YMR131C
YKR024C	YLL008W		YCL054W	YLR002C			YGL078C	YML093W		YJL050W	YMR131C
YKR060W	YLL008W		YDL150W	YLR002C			YGR159C	YML093W		YJL069C	YMR131C
YKR092C	YLL008W		YDL201W	YLR002C			YGR245C	YML093W		YJL109C	YMR131C
YAL025C	YLL011W		YDR412W	YLR002C			YHR085W	YML093W		YJL125C	YMR131C
YBL039C	YLL011W		YDR449C	YLR002C			YHR148W	YML093W		YJR063W	YMR131C
YBR155W	YLL011W		YER049W	YLR002C			YIL091C	YML093W		YKL172W	YMR131C
YDR087C	YLL011W		YER126C	YLR002C			YJL010C	YML093W		YKR024C	YMR131C
YDR165W	YLL011W		YFL001W	YLR002C			YJL050W	YML093W		YKR060W	YMR131C
YDR299W	YLL011W		YGR103W	YLR002C			YJL122W	YML093W		YKR081C	YMR131C
YDR449C	YLL011W		YIL103W	YLR002C			YJR063W	YML093W		YLR186W	YMR131C
YDR496C	YLL011W		YJL050W	YLR002C			YKL009W	YML093W		YLR196W	YMR131C
YER002W	YLL011W		YJR041C	YLR002C			YKL078W	YML093W		YLR222C	YMR131C
YER049W	YLL011W		YBR267W	YLR009W			YKL082C	YML093W		YLR276C	YMR131C
YER082C	YLL011W		YCR072C	YLR009W			YKR024C	YML093W		YML093W	YMR131C
YER126C	YLL011W		YDL060W	YLR009W			YKR060W	YML093W		YMR049C	YMR131C
YGL029W	YLL011W		YDR021W	YLR009W			YKR081C	YML093W		YMR128W	YMR131C
YGR159C	YLL011W		YDR324C	YLR009W			YKR092C	YML093W		YBL090W	YMR158W
YGR245C	YLL011W		YER002W	YLR009W			YLL008W	YML093W		YCR003W	YMR158W
YHR085W	YLL011W		YGL029W	YLR009W			YLL011W	YML093W		YDL202W	YMR158W
YHR148W	YLL011W		YGL078C	YLR009W			YLL034C	YML093W		YDR237W	YMR158W
YHR169W	YLL011W		YGR280C	YLR009W			YLR009W	YML093W		YEL050C	YMR158W
YHR170W	YLL011W		YHR066W	YLR009W			YLR186W	YML093W		YDR322W	YMR193W
YIL091C	YLL011W		YHR085W	YLR009W			YLR196W	YML093W		YDR337W	YMR193W
YIR012W	YLL011W		YHR148W	YLR009W			YLR222C	YML093W		YCL059C	YMR229C
YJL010C	YLL011W		YIL091C	YLR009W			YLR276C	YML093W		YDL060W	YMR229C
YJL069C	YLL011W		YIR012W	YLR009W			YLR401C	YML093W		YGL078C	YMR229C
YJL122W	YLL011W		YJL122W	YLR009W			YLR435W	YML093W		YHR148W	YMR229C
YJR063W	YLL011W		YKL009W	YLR009W			YAL025C	YMR014W		YKL021C	YMR229C
YJR097W	YLL011W		YKL021C	YLR009W			YCL054W	YMR014W		YLR409C	YMR229C
YKL009W	YLL011W		YKL078W	YLR009W			YCR057C	YMR014W		YGL029W	YMR269W
YKL078W	YLL011W		YKL082C	YLR009W			YDL063C	YMR014W		YGR280C	YMR269W
YKR024C	YLL011W		YKL099C	YLR009W			YDR101C	YMR014W		YMR014W	YMR269W
YKR060W	YLL011W		YLL008W	YLR009W			YDR299W	YMR014W		YBR247C	YMR290C
YKR081C	YLL011W		YLL011W	YLR009W			YDR496C	YMR014W		YCL054W	YMR290C
YKR092C	YLL011W		YBR247C	YLR014C			YER082C	YMR014W		YDL201W	YMR290C
YLL008W	YLL011W		YCL054W	YLR014C			YER126C	YMR014W		YDR087C	YMR290C
YAL059W	YLL034C		YDR087C	YLR014C			YGL078C	YMR014W		YDR165W	YMR290C
YBL039C	YLL034C		YDR165W	YLR014C			YHR170W	YMR014W		YDR398W	YMR290C
YCL037C	YLL034C		YER082C	YLR014C			YIL091C	YMR014W		YDR412W	YMR290C
YCL054W	YLL034C		YER126C	YLR014C			YJL010C	YMR014W		YDR449C	YMR290C
YCR057C	YLL034C		YFL023W	YLR014C			YJL122W	YMR014W		YER082C	YMR290C
YDL031W	YLL034C		YGL111W	YLR014C			YKL082C	YMR014W		YGL111W	YMR290C
YDL060W	YLL034C		YGR159C	YLR014C			YKR081C	YMR014W		YGR159C	YMR290C
YDL063C	YLL034C		YHR040W	YLR014C			YLL008W	YMR014W		YHR169W	YMR290C
YDL201W	YLL034C		YJL010C	YLR014C			YLL011W	YMR014W		YJL010C	YMR290C
YDR021W	YLL034C		YJL033W	YLR014C			YLR009W	YMR014W		YJL050W	YMR290C
YDR087C	YLL034C		YJL050W	YLR014C			YLR068W	YMR014W		YJL069C	YMR290C
YDR101C	YLL034C		YJL069C	YLR014C			YLR196W	YMR014W		YJL109C	YMR290C
YDR299W	YLL034C		YJR063W	YLR014C			YLR222C	YMR014W		YJR063W	YMR290C
YDR496C	YLL034C		YKR024C	YLR014C			YLR276C	YMR014W		YKL172W	YMR290C
YER126C	YLL034C		YKR060W	YLR014C			YLR435W	YMR014W		YKR024C	YMR290C
YGL078C	YLL034C		YKR081C	YLR014C			YML093W	YMR014W		YKR060W	YMR290C
YGR245C	YLL034C		YDR087C	YLR051C			YAL059W	YMR049C		YLR186W	YMR290C
YHR148W	YLL034C		YDR165W	YLR051C			YBL039C	YMR049C		YLR196W	YMR290C
YIL091C	YLL034C		YDR449C	YLR051C			YCL054W	YMR049C		YLR222C	YMR290C
YIL104C	YLL034C		YER082C	YLR051C			YCR057C	YMR049C		YLR276C	YMR290C
YIR026C	YLL034C		YER126C	YLR051C			YDL060W	YMR049C		YLR401C	YMR290C
YJL033W	YLL034C		YER127W	YLR051C			YDL063C	YMR049C		YML093W	YMR290C
YJL050W	YLL034C		YGR081C	YLR051C			YDL150W	YMR049C		YMR128W	YMR290C
YJL122W	YLL034C		YGR159C	YLR051C			YDL201W	YMR049C		YMR131C	YMR290C
YJR063W	YLL034C		YHR070W	YLR051C			YDR101C	YMR049C		YAL054C	YMR303C
YKL082C	YLL034C		YJL010C	YLR051C			YDR299W	YMR049C		YBR078W	YMR307W
YKL172W	YLL034C		YJL069C	YLR051C			YDR465C	YMR049C		YDL060W	YNL002C
YKR060W	YLL034C		YJL109C	YLR051C			YDR496C	YMR049C		YDR021W	YNL002C
YLL008W	YLL034C		YJL125C	YLR051C			YGL078C	YMR049C		YER002W	YNL002C
YAL025C	YLR009W		YKR024C	YLR051C			YHR148W	YMR049C		YGL029W	YNL002C
YDL063C	YLR009W		YKR060W	YLR051C			YIR026C	YMR049C		YGL078C	YNL002C
YDR087C	YLR009W		YFL022C	YLR058C			YJL033W	YMR049C		YHR085W	YNL002C
YDR101C	YLR009W		YBR141C	YLR063W			YJL050W	YMR049C		YHR148W	YNL002C
YDR165W	YLR009W		YDR527W	YLR063W			YJL122W	YMR049C		YIL091C	YNL002C
YDR299W	YLR009W		YGL120C	YLR063W			YLL034C	YMR049C		YJL122W	YNL002C
YDR361C	YLR009W		YHR070W	YLR063W			YLR009W	YMR049C		YKL009W	YNL002C
YDR398W	YLR009W		YKR025W	YLR063W			YLR196W	YMR049C		YKL078W	YNL002C
YDR496C	YLR009W		YBR247C	YLR068W			YLR276C	YMR049C		YKL082C	YNL002C
YER002W	YLR009W		YCL037C	YLR068W			YML093W	YMR049C		YLL008W	YNL002C
YER049W	YLR009W		YCL054W	YLR068W			YMR014W	YMR049C		YLL011W	YNL002C
YER082C	YLR009W		YDL150W	YLR068W			YAL025C	YMR093W		YLR009W	YNL002C
YER126C	YLR009W		YDL201W	YLR068W			YDR101C	YMR093W		YLR409C	YNL002C
YFL023W	YLR009W		YDR087C	YLR068W			YDR165W	YMR093W		YMR014W	YNL002C
YGL029W	YLR009W		YDR165W	YLR068W			YDR299W	YMR093W		YCL054W	YNL061W
YGL078C	YLR009W		YDR412W	YLR068W			YDR496C	YMR093W		YDL150W	YNL061W
YGR159C	YLR009W		YDR449C	YLR068W			YER049W	YMR093W		YDL201W	YNL061W
YGR280C	YLR009W		YER082C	YLR068W			YER126C	YMR093W		YDL208W	YNL061W
YHR169W	YLR009W		YER126C	YLR068W			YGL078C	YMR093W		YDR165W	YNL061W
YHR170W	YLR009W		YFL001W	YLR068W			YGR159C	YMR093W		YDR449C	YNL061W
YIL091C	YLR009W		YGL111W	YLR068W			YIR012W	YMR093W		YER082C	YNL061W
YIL104C	YLR009W		YGL246C	YLR068W			YJL010C	YMR093W		YGR159C	YNL061W
YIR012W	YLR009W		YGR103W	YLR068W			YJL122W	YMR093W		YJL033W	YNL061W
YIR026C	YLR009W		YGR159C	YLR068W			YJR063W	YMR093W		YJL050W	YNL061W
YJL010C	YLR009W		YHR196W	YLR068W			YKR060W	YMR093W		YJL069C	YNL061W
YJL069C	YLR009W		YIL019W	YLR068W			YKR081C	YMR093W		YJL109C	YNL061W
YJL122W	YLR009W		YJL010C	YLR068W			YLL008W	YMR093W		YJL125C	YNL061W
YJR063W	YLR009W		YJL033W	YLR068W			YLL011W	YMR093W		YJR041C	YNL061W
YKL009W	YLR009W		YJL050W	YLR068W			YLR009W	YMR093W		YJR063W	YNL061W
YKL029C	YLR009W		YJL069C	YLR068W			YLR186W	YMR093W		YKL172W	YNL061W
YKL078W	YLR009W		YJL109C	YLR068W			YLR196W	YMR093W		YKR060W	YNL061W
YKR024C	YLR009W		YJL125C	YLR068W			YLR222C	YMR093W		YLR175W	YNL061W
YKR060W	YLR009W		YJR041C	YLR068W			YLR276C	YMR093W		YLR186W	YNL061W
YKR081C	YLR009W		YJR063W	YLR068W			YML093W	YMR093W		YLR196W	YNL061W
YKR092C	YLR009W		YKL172W	YLR068W			YMR014W	YMR093W		YLR222C	YNL061W
YLL008W	YLR009W		YKR024C	YLR068W			YAL059W	YMR128W		YLR276C	YNL061W
YLL011W	YLR009W		YKR060W	YLR068W			YBL039C	YMR128W		YLR401C	YNL061W
YGL029W	YLR014C		YKR081C	YLR068W			YCL054W	YMR128W		YML093W	YNL061W
YBR105C	YLR063W		YLR002C	YLR068W			YDL060W	YMR128W		YMR128W	YNL061W
YBR141C	YLR063W		YIL160C	YLR070C			YDL063C	YMR128W		YMR131C	YNL061W
YER062C	YLR063W		YKR092C	YLR074C			YDL201W	YMR128W		YCL054W	YNL062C
YKR025W	YLR063W		YDR347W	YLR090W			YDR087C	YMR128W		YDL201W	YNL062C
YBL039C	YLR068W		YJL063C	YLR090W			YDR101C	YMR128W		YDR087C	YNL062C
YCL054W	YLR068W		YER070W	YLR103C			YDR165W	YMR128W		YDR120C	YNL062C
YCR057C	YLR068W		YBR267W	YLR129W			YDR299W	YMR128W		YDR165W	YNL062C
YDL060W	YLR068W		YDL060W	YLR129W			YDR496C	YMR128W		YDR398W	YNL062C
YDL063C	YLR068W		YGL078C	YLR129W			YER082C	YMR128W		YDR449C	YNL062C
YDL201W	YLR068W		YHR148W	YLR129W			YER126C	YMR128W		YER126C	YNL062C
YDR087C	YLR068W		YIL091C	YLR129W			YGL078C	YMR128W		YER127W	YNL062C
YDR101C	YLR068W		YIR012W	YLR129W			YGR245C	YMR128W		YGR159C	YNL062C
YDR299W	YLR068W		YJL122W	YLR129W			YJL050W	YMR128W		YHR088W	YNL062C
YDR412W	YLR068W		YKL021C	YLR129W			YJL069C	YMR128W		YHR169W	YNL062C
YDR449C	YLR068W		YKL082C	YLR129W			YJL122W	YMR128W		YJL033W	YNL062C
YDR496C	YLR068W		YLL008W	YLR129W			YKR060W	YMR128W		YJL050W	YNL062C
YER049W	YLR068W		YLR009W	YLR129W			YKR081C	YMR128W		YJL069C	YNL062C
YER126C	YLR068W		YDL051W	YLR175W			YLL008W	YMR128W		YJL109C	YNL062C
YFL001W	YLR068W		YDL150W	YLR175W			YLL011W	YMR128W		YJL125C	YNL062C
YGL078C	YLR068W		YDL201W	YLR175W			YLL034C	YMR128W		YKL172W	YNL062C
YGR128C	YLR068W		YDR037W	YLR175W			YLR009W	YMR128W		YKR081C	YNL062C
YHR148W	YLR068W		YDR091C	YLR175W			YLR196W	YMR128W		YLR186W	YNL062C
YIL091C	YLR068W		YDR339C	YLR175W			YLR222C	YMR128W		YLR196W	YNL062C
YIL104C	YLR068W		YDR449C	YLR175W			YLR276C	YMR128W		YLR222C	YNL062C
YIR026C	YLR068W		YER126C	YLR175W			YML093W	YMR128W		YLR276C	YNL062C
YJL050W	YLR068W		YGL111W	YLR175W			YMR014W	YMR128W		YML093W	YNL062C
YJL122W	YLR068W		YGR158C	YLR175W			YMR049C	YMR128W		YMR049C	YNL062C
YJR063W	YLR068W		YJL050W	YLR175W			YAL025C	YMR131C		YMR128W	YNL062C
YKL082C	YLR068W		YJR041C	YLR175W			YDR087C	YMR131C		YMR131C	YNL062C
YKR060W	YLR068W		YBR154C	YLR186W			YDR101C	YMR131C		YMR290C	YNL062C
YKR081C	YLR068W		YCL054W	YLR186W			YDR165W	YMR131C		YNL061W	YNL062C
YLL008W	YLR068W		YDL201W	YLR186W			YDR299W	YMR131C		YCL054W	YNL075W
YLL034C	YLR068W		YDL208W	YLR186W			YDR361C	YMR131C		YDL201W	YNL075W
YBR034C	YLR074C		YDR087C	YLR186W			YDR496C	YMR131C		YDL208W	YNL075W
YBR141C	YLR074C		YDR165W	YLR186W			YER049W	YMR131C		YDR087C	YNL075W
YGR280C	YLR074C		YDR412W	YLR186W			YER082C	YMR131C		YDR165W	YNL075W
YHR070W	YLR074C		YDR449C	YLR186W			YER126C	YMR131C		YDR398W	YNL075W
YBR247C	YLR129W		YER082C	YLR186W			YGR159C	YMR131C		YDR449C	YNL075W
YCL054W	YLR129W		YER126C	YLR186W			YHR169W	YMR131C		YER082C	YNL075W
YDL060W	YLR129W		YFL001W	YLR186W			YHR170W	YMR131C		YER126C	YNL075W
YDL063C	YLR129W		YGL111W	YLR186W			YIR012W	YMR131C		YGL111W	YNL075W
YDL201W	YLR129W		YGL246C	YLR186W			YIR026C	YMR131C		YGR159C	YNL075W
YDR101C	YLR129W		YGR081C	YLR186W			YJL010C	YMR131C		YHR169W	YNL075W
YGL078C	YLR129W		YGR159C	YLR186W			YJL069C	YMR131C		YJL010C	YNL075W
YJL050W	YLR129W		YHR169W	YLR186W			YJL122W	YMR131C		YJL033W	YNL075W
YLL034C	YLR129W		YHR196W	YLR186W			YJR063W	YMR131C		YJL050W	YNL075W
YLR068W	YLR129W		YJL010C	YLR186W			YKL009W	YMR131C		YJL069C	YNL075W
YEL026W	YLR175W		YJL011C	YLR186W			YKL078W	YMR131C		YJL109C	YNL075W
YGR123C	YLR175W		YJL033W	YLR186W			YKR024C	YMR131C		YJL125C	YNL075W
YKR043C	YLR175W		YJL050W	YLR186W			YKR060W	YMR131C		YJR063W	YNL075W
YBL039C	YLR186W		YJL069C	YLR186W			YKR081C	YMR131C		YKL172W	YNL075W
YDR087C	YLR186W		YJL109C	YLR186W			YKR092C	YMR131C		YKR024C	YNL075W
YDR165W	YLR186W		YJL125C	YLR186W			YLL008W	YMR131C		YKR060W	YNL075W
YDR299W	YLR186W		YKL172W	YLR186W			YLL011W	YMR131C		YKR081C	YNL075W
YDR449C	YLR186W		YKR024C	YLR186W			YLL034C	YMR131C		YLR051C	YNL075W
YDR496C	YLR186W		YKR060W	YLR186W			YLR009W	YMR131C		YLR186W	YNL075W
YER002W	YLR186W		YKR081C	YLR186W			YLR186W	YMR131C		YLR196W	YNL075W
YER049W	YLR186W		YLR014C	YLR186W			YLR196W	YMR131C		YLR222C	YNL075W
YER082C	YLR186W		YLR051C	YLR186W			YLR222C	YMR131C		YLR276C	YNL075W
YER126C	YLR186W		YLR068W	YLR186W			YLR276C	YMR131C		YLR435W	YNL075W
YGL078C	YLR186W		YBR247C	YLR196W			YML093W	YMR131C		YML093W	YNL075W
YHR148W	YLR186W		YCL054W	YLR196W			YMR093W	YMR131C		YMR049C	YNL075W
YIL091C	YLR186W		YDL150W	YLR196W			YMR128W	YMR131C		YMR128W	YNL075W
YJL010C	YLR186W		YDL201W	YLR196W			YCL059C	YMR229C		YMR131C	YNL075W
YJL069C	YLR186W		YDL208W	YLR196W			YCR087C-A	YMR229C		YMR290C	YNL075W
YJL122W	YLR186W		YDR037W	YLR196W			YER006W	YMR229C		YNL061W	YNL075W
YJR063W	YLR186W		YDR087C	YLR196W			YGL099W	YMR229C		YNL062C	YNL075W
YKL009W	YLR186W		YDR165W	YLR196W			YHR197W	YMR229C		YER070W	YNL102W
YKR060W	YLR186W		YDR398W	YLR196W			YBR155W	YMR239C		YLR103C	YNL102W
YKR081C	YLR186W		YDR412W	YLR196W			YDR021W	YMR239C		YBR247C	YNL112W
YLL008W	YLR186W		YDR449C	YLR196W			YDR087C	YMR239C		YCL054W	YNL112W
YLL011W	YLR186W		YER082C	YLR196W			YDR299W	YMR239C		YDL208W	YNL112W
YLR009W	YLR186W		YER126C	YLR196W			YER127W	YMR239C		YDL213C	YNL112W
YLR051C	YLR186W		YFL001W	YLR196W			YGL029W	YMR239C		YDR087C	YNL112W
YAL025C	YLR196W		YGL111W	YLR196W			YGR245C	YMR239C		YDR398W	YNL112W
YAL059W	YLR196W		YGR103W	YLR196W			YGR280C	YMR239C		YDR449C	YNL112W
YBL039C	YLR196W		YGR159C	YLR196W			YHR066W	YMR239C		YER126C	YNL112W
YBR247C	YLR196W		YHR040W	YLR196W			YHR085W	YMR239C		YGL111W	YNL112W
YBR267W	YLR196W		YHR169W	YLR196W			YHR148W	YMR239C		YGR159C	YNL112W
YCL037C	YLR196W		YIL019W	YLR196W			YJL069C	YMR239C		YHR169W	YNL112W
YCL054W	YLR196W		YJL010C	YLR196W			YJR063W	YMR239C		YJL010C	YNL112W
YCR057C	YLR196W		YJL033W	YLR196W			YKL009W	YMR239C		YJL033W	YNL112W
YDL060W	YLR196W		YJL050W	YLR196W			YKL078W	YMR239C		YJL050W	YNL112W
YDL063C	YLR196W		YJL069C	YLR196W			YKR024C	YMR239C		YJL069C	YNL112W
YDL201W	YLR196W		YJL109C	YLR196W			YLL008W	YMR239C		YJL109C	YNL112W
YDR087C	YLR196W		YJL125C	YLR196W			YLL011W	YMR239C		YJR063W	YNL112W
YDR101C	YLR196W		YJR041C	YLR196W			YLR222C	YMR239C		YKL172W	YNL112W
YDR165W	YLR196W		YJR063W	YLR196W			YML093W	YMR239C		YKR024C	YNL112W
YDR299W	YLR196W		YKL172W	YLR196W			YGR280C	YMR269W		YKR081C	YNL112W
YDR449C	YLR196W		YKR024C	YLR196W			YMR014W	YMR269W		YLR186W	YNL112W
YDR496C	YLR196W		YKR060W	YLR196W			YAL025C	YMR290C		YLR196W	YNL112W
YER049W	YLR196W		YKR081C	YLR196W			YBL039C	YMR290C		YLR222C	YNL112W
YER082C	YLR196W		YLR002C	YLR196W			YCL054W	YMR290C		YLR276C	YNL112W
YER126C	YLR196W		YLR014C	YLR196W			YCR057C	YMR290C		YML093W	YNL112W
YGL029W	YLR196W		YLR068W	YLR196W			YDL201W	YMR290C		YMR049C	YNL112W
YGL078C	YLR196W		YLR186W	YLR196W			YDR087C	YMR290C		YMR128W	YNL112W
YGL111W	YLR196W		YEL026W	YLR197W			YDR101C	YMR290C		YMR131C	YNL112W
YGR245C	YLR196W		YGL078C	YLR197W			YDR165W	YMR290C		YMR290C	YNL112W
YHR148W	YLR196W		YHR065C	YLR197W			YDR299W	YMR290C		YNL061W	YNL112W
YHR170W	YLR196W		YJL122W	YLR197W			YDR449C	YMR290C		YNL062C	YNL112W
YIL091C	YLR196W		YKL021C	YLR197W			YDR496C	YMR290C		YNL075W	YNL112W
YIL104C	YLR196W		YLR129W	YLR197W			YER082C	YMR290C		YDR087C	YNL113W
YIR012W	YLR196W		YDL060W	YLR221C			YGL078C	YMR290C		YGR159C	YNL113W
YIR026C	YLR196W		YER002W	YLR221C			YGR159C	YMR290C		YJL069C	YNL113W
YJL010C	YLR196W		YGL029W	YLR221C			YHR148W	YMR290C		YLR222C	YNL113W
YJL033W	YLR196W		YGL078C	YLR221C			YHR170W	YMR290C		YNL075W	YNL113W
YJL050W	YLR196W		YHR148W	YLR221C			YIL091C	YMR290C		YNL075W	YNL119W
YJL069C	YLR196W		YIL091C	YLR221C			YIR026C	YMR290C		YDL060W	YNL132W
YJL122W	YLR196W		YIR012W	YLR221C			YJL010C	YMR290C		YDR021W	YNL132W
YJR063W	YLR196W		YJL122W	YLR221C			YJL069C	YMR290C		YDR449C	YNL132W
YKL029C	YLR196W		YKL009W	YLR221C			YJL122W	YMR290C		YGL078C	YNL132W
YKL082C	YLR196W		YKL078W	YLR221C			YJR063W	YMR290C		YHR148W	YNL132W
YKR060W	YLR196W		YKL099C	YLR221C			YKL009W	YMR290C		YIL019W	YNL132W
YKR081C	YLR196W		YLL008W	YLR221C			YKL078W	YMR290C		YIL091C	YNL132W
YKR092C	YLR196W		YLL011W	YLR221C			YKR024C	YMR290C		YKL021C	YNL132W
YLL008W	YLR196W		YLR009W	YLR221C			YKR060W	YMR290C		YLR129W	YNL132W
YLL011W	YLR196W		YLR129W	YLR221C			YKR092C	YMR290C		YLR397C	YNL132W
YLL034C	YLR196W		YBR154C	YLR222C			YLL008W	YMR290C		YLR409C	YNL132W
YLR009W	YLR196W		YBR247C	YLR222C			YLL011W	YMR290C		YMR229C	YNL132W
YLR068W	YLR196W		YCL054W	YLR222C			YLL034C	YMR290C		YNL002C	YNL132W
YLR129W	YLR196W		YDL201W	YLR222C			YLR009W	YMR290C		YBL039C	YNL141W
YLR186W	YLR196W		YDL208W	YLR222C			YLR186W	YMR290C		YJR063W	YNL141W
YER110C	YLR197W		YDR087C	YLR222C			YLR196W	YMR290C		YCL054W	YNL151C
YGR123C	YLR197W		YDR120C	YLR222C			YLR222C	YMR290C		YDR087C	YNL151C
YJR041C	YLR197W		YDR165W	YLR222C			YLR276C	YMR290C		YER126C	YNL151C
YDR165W	YLR221C		YDR398W	YLR222C			YLR401C	YMR290C		YJL010C	YNL151C
YDR449C	YLR221C		YDR449C	YLR222C			YML093W	YMR290C		YJR063W	YNL151C
YER049W	YLR221C		YER126C	YLR222C			YMR014W	YMR290C		YLR175W	YNL151C
YJL010C	YLR221C		YER127W	YLR222C			YMR093W	YMR290C		YLR196W	YNL151C
YKR060W	YLR221C		YFL001W	YLR222C			YMR128W	YMR290C		YLR276C	YNL151C
YLL011W	YLR221C		YGL111W	YLR222C			YMR131C	YMR290C		YMR049C	YNL151C
YLR186W	YLR221C		YGR081C	YLR222C			YMR239C	YMR290C		YMR131C	YNL151C
YAL025C	YLR222C		YGR159C	YLR222C			YDR091C	YMR308C		YMR290C	YNL151C
YBL039C	YLR222C		YHR040W	YLR222C			YDL201W	YMR310C		YNL061W	YNL151C
YBR155W	YLR222C		YHR088W	YLR222C			YDR101C	YMR310C		YNL075W	YNL151C
YDR087C	YLR222C		YHR148W	YLR222C			YDR496C	YMR310C		YNL112W	YNL151C
YDR165W	YLR222C		YHR169W	YLR222C			YGL078C	YMR310C		YCR087C-A	YNL175C
YDR299W	YLR222C		YHR196W	YLR222C			YJL069C	YMR310C		YDR465C	YNL175C
YDR449C	YLR222C		YIL091C	YLR222C			YJL122W	YMR310C		YMR310C	YNL175C
YDR496C	YLR222C		YJL010C	YLR222C			YKR081C	YMR310C		YBR267W	YNL182C
YER002W	YLR222C		YJL025W	YLR222C			YLL034C	YMR310C		YDL060W	YNL182C
YER049W	YLR222C		YJL033W	YLR222C			YLR449W	YMR310C		YDR021W	YNL182C
YER126C	YLR222C		YJL050W	YLR222C			YML093W	YMR310C		YDR324C	YNL182C
YGL029W	YLR222C		YJL109C	YLR222C			YMR049C	YMR310C		YGL029W	YNL182C
YGR159C	YLR222C		YJL125C	YLR222C			YMR093W	YMR310C		YGL078C	YNL182C
YGR245C	YLR222C		YJR063W	YLR222C			YMR128W	YMR310C		YGR280C	YNL182C
YHR085W	YLR222C		YKL082C	YLR222C			YMR131C	YMR310C		YHR066W	YNL182C
YHR148W	YLR222C		YKL172W	YLR222C			YMR290C	YMR310C		YHR085W	YNL182C
YHR169W	YLR222C		YKR024C	YLR222C			YBL039C	YNL002C		YIL104C	YNL182C
YHR170W	YLR222C		YKR060W	YLR222C			YCR057C	YNL002C		YIR012W	YNL182C
YIL091C	YLR222C		YKR081C	YLR222C			YDL153C	YNL002C		YJL122W	YNL182C
YIL104C	YLR222C		YLR014C	YLR222C			YDR021W	YNL002C		YKL009W	YNL182C
YIR012W	YLR222C		YLR051C	YLR222C			YDR087C	YNL002C		YKL078W	YNL182C
YJL010C	YLR222C		YLR068W	YLR222C			YDR299W	YNL002C		YKL099C	YNL182C
YJL122W	YLR222C		YLR186W	YLR222C			YER002W	YNL002C		YLL008W	YNL182C
YJR063W	YLR222C		YLR196W	YLR222C			YHR052W	YNL002C		YLL011W	YNL182C
YJR097W	YLR222C		YBR141C	YLR223C			YHR085W	YNL002C		YLR009W	YNL182C
YKL009W	YLR222C		YDR398W	YLR223C			YHR148W	YNL002C		YNL002C	YNL182C
YKL078W	YLR222C		YDR527W	YLR223C			YJR063W	YNL002C		YBR247C	YNL248C
YKR024C	YLR222C		YGL120C	YLR223C			YKL009W	YNL002C		YCL054W	YNL248C
YKR060W	YLR222C		YGR145W	YLR223C			YKL172W	YNL002C		YDR165W	YNL248C
YKR081C	YLR222C		YHR070W	YLR223C			YLL008W	YNL002C		YDR398W	YNL248C
YKR092C	YLR222C		YKR025W	YLR223C			YLL011W	YNL002C		YDR449C	YNL248C
YLL008W	YLR222C		YLR063W	YLR223C			YLL034C	YNL002C		YER082C	YNL248C
YLL011W	YLR222C		YBR247C	YLR276C			YLR409C	YNL002C		YER126C	YNL248C
YLL034C	YLR222C		YCL054W	YLR276C			YMR239C	YNL002C		YGR128C	YNL248C
YLR009W	YLR222C		YDL150W	YLR276C			YDR101C	YNL061W		YGR159C	YNL248C
YLR186W	YLR222C		YDL201W	YLR276C			YDR465C	YNL061W		YJL010C	YNL248C
YLR196W	YLR222C		YDL208W	YLR276C			YJL122W	YNL061W		YJL033W	YNL248C
YLR221C	YLR222C		YDR087C	YLR276C			YLR175W	YNL061W		YJL050W	YNL248C
YBR034C	YLR223C		YDR120C	YLR276C			YLR276C	YNL061W		YJL069C	YNL248C
YBR141C	YLR223C		YDR165W	YLR276C			YML093W	YNL061W		YJL109C	YNL248C
YGL120C	YLR223C		YDR412W	YLR276C			YMR014W	YNL061W		YJL125C	YNL248C
YHR070W	YLR223C		YDR449C	YLR276C			YMR093W	YNL061W		YJR063W	YNL248C
YKR025W	YLR223C		YER082C	YLR276C			YMR128W	YNL061W		YKL172W	YNL248C
YLR063W	YLR223C		YER126C	YLR276C			YMR310C	YNL061W		YKR024C	YNL248C
YAL025C	YLR243W		YFL001W	YLR276C			YAL025C	YNL062C		YKR081C	YNL248C
YGR159C	YLR243W		YGL111W	YLR276C			YBL039C	YNL062C		YLR186W	YNL248C
YJL069C	YLR243W		YGR159C	YLR276C			YDR087C	YNL062C		YLR196W	YNL248C
YJL122W	YLR243W		YHR169W	YLR276C			YDR165W	YNL062C		YLR222C	YNL248C
YKL029C	YLR243W		YJL010C	YLR276C			YDR299W	YNL062C		YLR276C	YNL248C
YAL025C	YLR276C		YJL033W	YLR276C			YDR449C	YNL062C		YLR435W	YNL248C
YAL059W	YLR276C		YJL050W	YLR276C			YDR496C	YNL062C		YMR049C	YNL248C
YBL039C	YLR276C		YJL069C	YLR276C			YER126C	YNL062C		YMR093W	YNL248C
YCL054W	YLR276C		YJL109C	YLR276C			YGR159C	YNL062C		YMR131C	YNL248C
YCR057C	YLR276C		YJL125C	YLR276C			YGR245C	YNL062C		YMR290C	YNL248C
YDL060W	YLR276C		YJR041C	YLR276C			YHR066W	YNL062C		YNL061W	YNL248C
YDL063C	YLR276C		YJR063W	YLR276C			YHR148W	YNL062C		YNL062C	YNL248C
YDL201W	YLR276C		YKL172W	YLR276C			YHR169W	YNL062C		YNL075W	YNL248C
YDR087C	YLR276C		YKR024C	YLR276C			YHR170W	YNL062C		YNL112W	YNL248C
YDR101C	YLR276C		YKR060W	YLR276C			YIL091C	YNL062C		YNL113W	YNL248C
YDR165W	YLR276C		YLR014C	YLR276C			YJL069C	YNL062C		YNL141W	YNL248C
YDR299W	YLR276C		YLR051C	YLR276C			YJL122W	YNL062C		YNL151C	YNL248C
YDR496C	YLR276C		YLR068W	YLR276C			YKL009W	YNL062C		YCR003W	YNL284C
YER002W	YLR276C		YLR175W	YLR276C			YKL078W	YNL062C		YDR268W	YNL284C
YER049W	YLR276C		YLR186W	YLR276C			YKR081C	YNL062C		YEL050C	YNL284C
YER082C	YLR276C		YLR196W	YLR276C			YLL008W	YNL062C		YKL194C	YNL284C
YER126C	YLR276C		YLR222C	YLR276C			YLR009W	YNL062C		YLR312W-A	YNL284C
YGL078C	YLR276C		YGL205W	YLR284C			YLR186W	YNL062C		YDL201W	YNL292W
YHR148W	YLR276C		YBR141C	YLR316C			YLR196W	YNL062C		YFL001W	YNL292W
YIR026C	YLR276C		YDR398W	YLR316C			YLR222C	YNL062C		YHR089C	YNL292W
YJL033W	YLR276C		YGL120C	YLR316C			YLR276C	YNL062C		YLR175W	YNL292W
YJL050W	YLR276C		YAL059W	YLR384C			YML093W	YNL062C		YBR247C	YNL308C
YJL109C	YLR276C		YLR325C	YLR388W			YMR093W	YNL062C		YCL054W	YNL308C
YJL122W	YLR276C		YCL059C	YLR397C			YMR128W	YNL062C		YDR087C	YNL308C
YJR063W	YLR276C		YDL060W	YLR397C			YMR131C	YNL062C		YDR398W	YNL308C
YKL021C	YLR276C		YGL078C	YLR397C			YMR239C	YNL062C		YDR449C	YNL308C
YKL029C	YLR276C		YGR103W	YLR397C			YMR290C	YNL062C		YER082C	YNL308C
YKL082C	YLR276C		YHR065C	YLR397C			YMR310C	YNL062C		YER126C	YNL308C
YKR060W	YLR276C		YHR148W	YLR397C			YNL002C	YNL062C		YGL111W	YNL308C
YLL008W	YLR276C		YJL122W	YLR397C			YAL025C	YNL075W		YHR169W	YNL308C
YLL034C	YLR276C		YKL021C	YLR397C			YAL059W	YNL075W		YJL010C	YNL308C
YLR009W	YLR276C		YKL082C	YLR397C			YDL060W	YNL075W		YJL033W	YNL308C
YLR068W	YLR276C		YLR129W	YLR397C			YDL063C	YNL075W		YJL050W	YNL308C
YLR186W	YLR276C		YLR197W	YLR397C			YDR101C	YNL075W		YJL069C	YNL308C
YLR196W	YLR276C		YDL036C	YLR401C			YDR165W	YNL075W		YJL109C	YNL308C
YLR222C	YLR276C		YDL111C	YLR401C			YDR299W	YNL075W		YKL172W	YNL308C
YCL037C	YLR397C		YDL201W	YLR401C			YDR496C	YNL075W		YKR024C	YNL308C
YDL201W	YLR397C		YDR087C	YLR401C			YER082C	YNL075W		YKR060W	YNL308C
YLR068W	YLR397C		YDR165W	YLR401C			YER126C	YNL075W		YKR081C	YNL308C
YAL025C	YLR401C		YDR398W	YLR401C			YGL029W	YNL075W		YLR051C	YNL308C
YDR165W	YLR401C		YDR449C	YLR401C			YGL078C	YNL075W		YLR196W	YNL308C
YER082C	YLR401C		YER082C	YLR401C			YJL069C	YNL075W		YLR222C	YNL308C
YGR159C	YLR401C		YER126C	YLR401C			YJL122W	YNL075W		YLR276C	YNL308C
YJL122W	YLR401C		YGL120C	YLR401C			YJR063W	YNL075W		YML093W	YNL308C
YKL029C	YLR401C		YGR159C	YLR401C			YKR024C	YNL075W		YMR049C	YNL308C
YLR009W	YLR401C		YHR070W	YLR401C			YKR060W	YNL075W		YMR128W	YNL308C
YBL039C	YLR409C		YHR169W	YLR401C			YKR081C	YNL075W		YMR131C	YNL308C
YDL148C	YLR409C		YIL079C	YLR401C			YLL008W	YNL075W		YMR290C	YNL308C
YDR021W	YLR409C		YJL010C	YLR401C			YLL011W	YNL075W		YNL061W	YNL308C
YGL171W	YLR409C		YJL025W	YLR401C			YLL034C	YNL075W		YNL075W	YNL308C
YGR128C	YLR409C		YJL069C	YLR401C			YLR009W	YNL075W		YNL112W	YNL308C
YGR283C	YLR409C		YJL109C	YLR401C			YLR196W	YNL075W		YFL062W	YNL336W
YHR052W	YLR409C		YJL125C	YLR401C			YLR222C	YNL075W		YBL039C	YNR012W
YHR148W	YLR409C		YJR063W	YLR401C			YLR276C	YNL075W		YNL141W	YNR012W
YHR196W	YLR409C		YKR024C	YLR401C			YML093W	YNL075W		YCR046C	YNR037C
YHR197W	YLR409C		YKR060W	YLR401C			YMR014W	YNL075W		YDR101C	YNR053C
YAL025C	YLR435W		YKR081C	YLR401C			YMR049C	YNL075W		YDR361C	YNR053C
YDR165W	YLR435W		YLR051C	YLR401C			YMR093W	YNL075W		YHR170W	YNR053C
YDR496C	YLR435W		YLR068W	YLR401C			YMR128W	YNL075W		YKR092C	YNR053C
YER049W	YLR435W		YLR186W	YLR401C			YMR131C	YNL075W		YBR247C	YNR054C
YER082C	YLR435W		YLR196W	YLR401C			YMR290C	YNL075W		YCL054W	YNR054C
YHR170W	YLR435W		YLR222C	YLR401C			YMR310C	YNL075W		YDL201W	YNR054C
YIR012W	YLR435W		YLR276C	YLR401C			YNL061W	YNL075W		YDL208W	YNR054C
YJL010C	YLR435W		YDL060W	YLR409C			YNL062C	YNL075W		YDR087C	YNR054C
YJL122W	YLR435W		YDR021W	YLR409C			YER131W	YNL096C		YDR120C	YNR054C
YKR060W	YLR435W		YDR449C	YLR409C			YAL025C	YNL110C		YDR412W	YNR054C
YLL008W	YLR435W		YER002W	YLR409C			YBL039C	YNL110C		YDR449C	YNR054C
YLL011W	YLR435W		YGL078C	YLR409C			YDR087C	YNL110C		YER082C	YNR054C
YLR009W	YLR435W		YHR065C	YLR409C			YDR299W	YNL110C		YER126C	YNR054C
YLR221C	YLR435W		YHR148W	YLR409C			YDR496C	YNL110C		YGL111W	YNR054C
YLR222C	YLR435W		YIL019W	YLR409C			YER002W	YNL110C		YHR088W	YNR054C
YLR197W	YLR449W		YIL091C	YLR409C			YGL029W	YNL110C		YHR169W	YNR054C
YDL036C	YML056C		YKL082C	YLR409C			YJL069C	YNL110C		YHR196W	YNR054C
YDR398W	YML056C		YLL011W	YLR409C			YJL122W	YNL110C		YJL033W	YNR054C
YER082C	YML056C		YLR222C	YLR409C			YJR063W	YNL110C		YJL050W	YNR054C
YKL029C	YML056C		YBL024W	YLR413W			YKL009W	YNL110C		YJL069C	YNR054C
YLR401C	YML056C		YCR087C-A	YLR413W			YKL078W	YNL110C		YJL109C	YNR054C
YDL150W	YML082W		YBR247C	YLR435W			YKR024C	YNL110C		YJR063W	YNR054C
YAL025C	YML093W		YCL054W	YLR435W			YLL011W	YNL110C		YKL172W	YNR054C
YAL059W	YML093W		YDL036C	YLR435W			YLR009W	YNL110C		YKR081C	YNR054C
YBL039C	YML093W		YDL201W	YLR435W			YLR196W	YNL110C		YLR051C	YNR054C
YCL054W	YML093W		YDR087C	YLR435W			YLR222C	YNL110C		YLR175W	YNR054C
YCR057C	YML093W		YDR165W	YLR435W			YLR276C	YNL110C		YLR186W	YNR054C
YDL060W	YML093W		YDR398W	YLR435W			YML093W	YNL110C		YLR196W	YNR054C
YDL063C	YML093W		YDR449C	YLR435W			YMR128W	YNL110C		YLR222C	YNR054C
YDL201W	YML093W		YER082C	YLR435W			YMR131C	YNL110C		YLR276C	YNR054C
YDR087C	YML093W		YER126C	YLR435W			YMR239C	YNL110C		YLR435W	YNR054C
YDR101C	YML093W		YFL001W	YLR435W			YNL062C	YNL110C		YML093W	YNR054C
YDR165W	YML093W		YGL246C	YLR435W			YNL075W	YNL110C		YMR049C	YNR054C
YDR299W	YML093W		YGR081C	YLR435W			YAL025C	YNL112W		YMR128W	YNR054C
YDR449C	YML093W		YGR159C	YLR435W			YAL059W	YNL112W		YMR131C	YNR054C
YDR496C	YML093W		YHR148W	YLR435W			YBL039C	YNL112W		YMR290C	YNR054C
YER002W	YML093W		YHR169W	YLR435W			YCL054W	YNL112W		YNL061W	YNR054C
YER049W	YML093W		YIL091C	YLR435W			YCR057C	YNL112W		YNL062C	YNR054C
YER082C	YML093W		YJL010C	YLR435W			YDL060W	YNL112W		YNL075W	YNR054C
YER126C	YML093W		YJL025W	YLR435W			YDL063C	YNL112W		YNL113W	YNR054C
YFL023W	YML093W		YJL050W	YLR435W			YDR087C	YNL112W		YNL151C	YNR054C
YGL029W	YML093W		YJL069C	YLR435W			YDR101C	YNL112W		YNL308C	YNR054C
YGL078C	YML093W		YJL109C	YLR435W			YDR299W	YNL112W		YDL060W	YOL010W
YGR159C	YML093W		YJL125C	YLR435W			YDR465C	YNL112W		YGL029W	YOL010W
YGR245C	YML093W		YJR063W	YLR435W			YDR496C	YNL112W		YGL078C	YOL010W
YHR085W	YML093W		YKL082C	YLR435W			YER126C	YNL112W		YIL091C	YOL010W
YHR148W	YML093W		YKR024C	YLR435W			YGL078C	YNL112W		YJL122W	YOL010W
YIL091C	YML093W		YKR060W	YLR435W			YGR159C	YNL112W		YKL009W	YOL010W
YIL104C	YML093W		YKR081C	YLR435W			YHR148W	YNL112W		YKL078W	YOL010W
YIR012W	YML093W		YLR051C	YLR435W			YHR170W	YNL112W		YKL099C	YOL010W
YIR026C	YML093W		YLR068W	YLR435W			YIR026C	YNL112W		YLL008W	YOL010W
YJL010C	YML093W		YLR186W	YLR435W			YJL033W	YNL112W		YLL011W	YOL010W
YJL050W	YML093W		YLR196W	YLR435W			YJL050W	YNL112W		YLR009W	YOL010W
YJL122W	YML093W		YLR222C	YLR435W			YJL069C	YNL112W		YMR014W	YOL010W
YJR063W	YML093W		YLR276C	YLR435W			YJL122W	YNL112W		YNL182C	YOL010W
YKL009W	YML093W		YLR401C	YLR435W			YJR063W	YNL112W		YIL091C	YOL022C
YKL029C	YML093W		YCR024C	YLR439W			YKR081C	YNL112W		YJL010C	YOL022C
YKL078W	YML093W		YDL202W	YLR439W			YKR092C	YNL112W		YKR081C	YOL022C
YKL082C	YML093W		YDR322W	YLR439W			YLL008W	YNL112W		YLR051C	YOL022C
YKR024C	YML093W		YJL063C	YLR439W			YLL011W	YNL112W		YLR409C	YOL022C
YKR060W	YML093W		YJL190C	YLR448W			YLL034C	YNL112W		YMR049C	YOL022C
YKR081C	YML093W		YBL038W	YML009C			YLR009W	YNL112W		YNL061W	YOL022C
YKR092C	YML093W		YBR122C	YML009C			YLR196W	YNL112W		YCL054W	YOL041C
YLL008W	YML093W		YBR185C	YML009C			YLR276C	YNL112W		YDL148C	YOL041C
YLL011W	YML093W		YDR527W	YML043C			YML093W	YNL112W		YDL153C	YOL041C
YLL034C	YML093W		YKR025W	YML043C			YMR049C	YNL112W		YDR087C	YOL041C
YLR009W	YML093W		YLR063W	YML043C			YMR093W	YNL112W		YDR412W	YOL041C
YLR068W	YML093W		YLR223C	YML043C			YMR128W	YNL112W		YDR449C	YOL041C
YLR186W	YML093W		YBR238C	YML056C			YMR131C	YNL112W		YER126C	YOL041C
YLR196W	YML093W		YDR465C	YML056C			YMR290C	YNL112W		YGL111W	YOL041C
YLR222C	YML093W		YBR021W	YML077W			YNL062C	YNL112W		YJL010C	YOL041C
YLR276C	YML093W		YBR247C	YML093W			YNL075W	YNL112W		YJL050W	YOL041C
YLR401C	YML093W		YCL054W	YML093W			YHR066W	YNL113W		YKL172W	YOL041C
YLR435W	YML093W		YDL036C	YML093W			YBL039C	YNL132W		YKR024C	YOL041C
YAL025C	YMR014W		YDL201W	YML093W			YCL054W	YNL132W		YKR060W	YOL041C
YBL039C	YMR014W		YDL208W	YML093W			YCR016W	YNL132W		YKR081C	YOL041C
YCL054W	YMR014W		YDR087C	YML093W			YDL148C	YNL132W		YLR068W	YOL041C
YCR057C	YMR014W		YDR120C	YML093W			YDR021W	YNL132W		YLR196W	YOL041C
YDL063C	YMR014W		YDR165W	YML093W			YGR128C	YNL132W		YLR222C	YOL041C
YDL201W	YMR014W		YDR398W	YML093W			YHR196W	YNL132W		YLR276C	YOL041C
YDR101C	YMR014W		YDR412W	YML093W			YHR197W	YNL132W		YML093W	YOL041C
YDR165W	YMR014W		YDR449C	YML093W			YLR409C	YNL132W		YMR290C	YOL041C
YDR299W	YMR014W		YER082C	YML093W			YAL025C	YNL141W		YNL075W	YOL041C
YDR496C	YMR014W		YER126C	YML093W			YDR165W	YNL141W		YNL112W	YOL041C
YER049W	YMR014W		YFL001W	YML093W			YDR184C	YNL141W		YNL248C	YOL041C
YER082C	YMR014W		YGL111W	YML093W			YDR398W	YNL141W		YNL308C	YOL041C
YER126C	YMR014W		YGR081C	YML093W			YGR159C	YNL141W		YCL059C	YOL077C
YGL078C	YMR014W		YGR159C	YML093W			YGR280C	YNL141W		YDL031W	YOL077C
YHR170W	YMR014W		YHR040W	YML093W			YJL069C	YNL141W		YDL060W	YOL077C
YIL091C	YMR014W		YHR088W	YML093W			YJL122W	YNL141W		YDR021W	YOL077C
YIL104C	YMR014W		YHR169W	YML093W			YKL078W	YNL141W		YEL026W	YOL077C
YIR012W	YMR014W		YJL010C	YML093W			YKR092C	YNL141W		YER002W	YOL077C
YIR026C	YMR014W		YJL033W	YML093W			YLL008W	YNL141W		YGL029W	YOL077C
YJL010C	YMR014W		YJL050W	YML093W			YLR009W	YNL141W		YGL078C	YOL077C
YJL122W	YMR014W		YJL109C	YML093W			YML056C	YNL141W		YHR065C	YOL077C
YJR063W	YMR014W		YJL125C	YML093W			YML093W	YNL141W		YIR012W	YOL077C
YKL029C	YMR014W		YJR041C	YML093W			YMR093W	YNL141W		YJL122W	YOL077C
YKL082C	YMR014W		YKL172W	YML093W			YMR131C	YNL141W		YKL009W	YOL077C
YKR060W	YMR014W		YKR024C	YML093W			YMR290C	YNL141W		YKL021C	YOL077C
YKR081C	YMR014W		YKR060W	YML093W			YNL062C	YNL141W		YLL008W	YOL077C
YLL008W	YMR014W		YKR081C	YML093W			YNL112W	YNL141W		YLL011W	YOL077C
YLL011W	YMR014W		YLR051C	YML093W			YGL120C	YNL163C		YLR009W	YOL077C
YLR009W	YMR014W		YLR068W	YML093W			YAL059W	YNL175C		YLR129W	YOL077C
YLR068W	YMR014W		YLR175W	YML093W			YCR087C-A	YNL175C		YLR197W	YOL077C
YLR186W	YMR014W		YLR186W	YML093W			YDL060W	YNL175C		YLR221C	YOL077C
YLR196W	YMR014W		YLR196W	YML093W			YDL063C	YNL175C		YMR229C	YOL077C
YLR222C	YMR014W		YLR222C	YML093W			YDL201W	YNL175C		YNL002C	YOL077C
YLR276C	YMR014W		YLR276C	YML093W			YDR101C	YNL175C		YOL010W	YOL077C
YLR401C	YMR014W		YLR401C	YML093W			YER006W	YNL175C		YBR247C	YOL080C
YLR435W	YMR014W		YLR435W	YML093W			YGL078C	YNL175C		YCL054W	YOL080C
YML093W	YMR014W		YBR267W	YMR014W			YJL050W	YNL175C		YDL201W	YOL080C
YAL059W	YMR049C		YDL060W	YMR014W			YLL034C	YNL175C		YDR087C	YOL080C
YBL039C	YMR049C		YDR021W	YMR014W			YLR196W	YNL175C		YDR165W	YOL080C
YCL037C	YMR049C		YDR324C	YMR014W			YLR197W	YNL175C		YDR412W	YOL080C
YCL054W	YMR049C		YDR398W	YMR014W			YLR276C	YNL175C		YDR449C	YOL080C
YCR057C	YMR049C		YDR449C	YMR014W			YLR449W	YNL175C		YER082C	YOL080C
YDL060W	YMR049C		YER002W	YMR014W			YMR049C	YNL175C		YER126C	YOL080C
YDL063C	YMR049C		YER082C	YMR014W			YMR310C	YNL175C		YGR103W	YOL080C
YDL150W	YMR049C		YGL029W	YMR014W			YAL025C	YNL182C		YHR169W	YOL080C
YDL201W	YMR049C		YGL078C	YMR014W			YBR155W	YNL182C		YHR196W	YOL080C
YDR101C	YMR049C		YGR280C	YMR014W			YDR087C	YNL182C		YIL019W	YOL080C
YDR299W	YMR049C		YHR148W	YMR014W			YDR165W	YNL182C		YJL010C	YOL080C
YDR465C	YMR049C		YIL091C	YMR014W			YDR184C	YNL182C		YJL033W	YOL080C
YDR496C	YMR049C		YJL122W	YMR014W			YDR299W	YNL182C		YJL050W	YOL080C
YGL078C	YMR049C		YKL009W	YMR014W			YDR398W	YNL182C		YJL069C	YOL080C
YHR148W	YMR049C		YKL021C	YMR014W			YDR496C	YNL182C		YJL125C	YOL080C
YIR026C	YMR049C		YKL078W	YMR014W			YER082C	YNL182C		YJR063W	YOL080C
YJL033W	YMR049C		YKL082C	YMR014W			YGL029W	YNL182C		YKL172W	YOL080C
YJL050W	YMR049C		YKL099C	YMR014W			YGR159C	YNL182C		YKR060W	YOL080C
YJL122W	YMR049C		YLL011W	YMR014W			YGR280C	YNL182C		YKR081C	YOL080C
YKL029C	YMR049C		YLR009W	YMR014W			YHR066W	YNL182C		YLR002C	YOL080C
YLL034C	YMR049C		YLR129W	YMR014W			YHR169W	YNL182C		YLR186W	YOL080C
YLR009W	YMR049C		YLR221C	YMR014W			YHR170W	YNL182C		YLR196W	YOL080C
YLR196W	YMR049C		YLR222C	YMR014W			YIR012W	YNL182C		YLR222C	YOL080C
YLR276C	YMR049C		YLR397C	YMR014W			YJL010C	YNL182C		YLR276C	YOL080C
YML093W	YMR049C		YLR435W	YMR014W			YJL069C	YNL182C		YML093W	YOL080C
YMR014W	YMR049C		YBR247C	YMR049C			YJL122W	YNL182C		YMR049C	YOL080C
YAL025C	YMR093W		YCL054W	YMR049C			YJR063W	YNL182C		YMR128W	YOL080C
YDR101C	YMR093W		YDL150W	YMR049C			YKL009W	YNL182C		YMR131C	YOL080C
YDR165W	YMR093W		YDL201W	YMR049C			YKL078W	YNL182C		YMR290C	YOL080C
YDR299W	YMR093W		YDR037W	YMR049C			YKR024C	YNL182C		YNL061W	YOL080C
YDR496C	YMR093W		YDR087C	YMR049C			YKR060W	YNL182C		YNL062C	YOL080C
YER002W	YMR093W		YDR120C	YMR049C			YKR081C	YNL182C		YNL075W	YOL080C
YER049W	YMR093W		YDR156W	YMR049C			YLL008W	YNL182C		YNL112W	YOL080C
YER126C	YMR093W		YDR165W	YMR049C			YLL011W	YNL182C		YNL248C	YOL080C
YGL078C	YMR093W		YDR449C	YMR049C			YLR009W	YNL182C		YNL308C	YOL080C
YGR159C	YMR093W		YER082C	YMR049C			YLR051C	YNL182C		YNR054C	YOL080C
YIR012W	YMR093W		YFL001W	YMR049C			YLR186W	YNL182C		YOL041C	YOL080C
YJL010C	YMR093W		YGR158C	YMR049C			YLR196W	YNL182C		YDL014W	YOL097C
YJL122W	YMR093W		YGR159C	YMR049C			YLR222C	YNL182C		YDR037W	YOL097C
YJR063W	YMR093W		YIL019W	YMR049C			YLR435W	YNL182C		YDR091C	YOL097C
YKL029C	YMR093W		YJL010C	YMR049C			YML093W	YNL182C		YHR089C	YOL097C
YKR060W	YMR093W		YJL033W	YMR049C			YMR014W	YNL182C		YHR128W	YOL097C
YKR081C	YMR093W		YJL050W	YMR049C			YMR093W	YNL182C		YLR175W	YOL097C
YLL008W	YMR093W		YJL069C	YMR049C			YMR131C	YNL182C		YMR310C	YOL124C
YLL011W	YMR093W		YJL109C	YMR049C			YMR239C	YNL182C		YCR072C	YOL144W
YLR009W	YMR093W		YJL125C	YMR049C			YMR290C	YNL182C		YDR324C	YOL144W
YLR186W	YMR093W		YJR041C	YMR049C			YNL062C	YNL182C		YGL029W	YOL144W
YLR196W	YMR093W		YJR063W	YMR049C			YNL075W	YNL182C		YGR280C	YOL144W
YLR222C	YMR093W		YKR024C	YMR049C			YNL112W	YNL182C		YHR066W	YOL144W
YLR276C	YMR093W		YKR060W	YMR049C			YNL141W	YNL182C		YJL122W	YOL144W
YLR401C	YMR093W		YLR014C	YMR049C			YDR101C	YNL207W		YKL009W	YOL144W
YLR435W	YMR093W		YLR068W	YMR049C			YLL034C	YNL207W		YKL078W	YOL144W
YML056C	YMR093W		YLR175W	YMR049C			YLR196W	YNL207W		YLL008W	YOL144W
YML093W	YMR093W		YLR186W	YMR049C			YLR276C	YNL207W		YLL011W	YOL144W
YMR014W	YMR093W		YLR196W	YMR049C			YML093W	YNL207W		YLR009W	YOL144W
YAL025C	YMR128W		YLR222C	YMR049C			YMR049C	YNL207W		YMR014W	YOL144W
YAL059W	YMR128W		YLR276C	YMR049C			YMR128W	YNL207W		YNL182C	YOL144W
YBL039C	YMR128W		YLR401C	YMR049C			YNL061W	YNL207W		YOL010W	YOL144W
YCL054W	YMR128W		YLR435W	YMR049C			YNL075W	YNL207W		YCL054W	YOR004W
YDL060W	YMR128W		YML093W	YMR049C			YNL175C	YNL207W		YDL150W	YOR004W
YDL063C	YMR128W		YBR271W	YMR093W			YKL082C	YNL227C		YDL201W	YOR004W
YDL201W	YMR128W		YDL150W	YMR093W			YAL025C	YNL248C		YDL208W	YOR004W
YDR087C	YMR128W		YGL246C	YMR093W			YBL039C	YNL248C		YDR087C	YOR004W
YDR101C	YMR128W		YGR083C	YMR093W			YBR247C	YNL248C		YDR120C	YOR004W
YDR165W	YMR128W		YJL025W	YMR093W			YCL054W	YNL248C		YDR165W	YOR004W
YDR299W	YMR128W		YJR063W	YMR093W			YCR057C	YNL248C		YDR398W	YOR004W
YDR496C	YMR128W		YKR026C	YMR093W			YDL060W	YNL248C		YDR449C	YOR004W
YER049W	YMR128W		YGR078C	YMR123W			YDL063C	YNL248C		YER082C	YOR004W
YER082C	YMR128W		YCL054W	YMR128W			YDR101C	YNL248C		YER126C	YOR004W
YER126C	YMR128W		YDL150W	YMR128W			YDR165W	YNL248C		YER127W	YOR004W
YGL078C	YMR128W		YDL201W	YMR128W			YDR299W	YNL248C		YGL111W	YOR004W
YGR245C	YMR128W		YDL208W	YMR128W			YDR449C	YNL248C		YGR081C	YOR004W
YIL104C	YMR128W		YDR087C	YMR128W			YDR496C	YNL248C		YGR159C	YOR004W
YIR012W	YMR128W		YDR120C	YMR128W			YER082C	YNL248C		YHR088W	YOR004W
YIR026C	YMR128W		YDR165W	YMR128W			YER126C	YNL248C		YHR169W	YOR004W
YJL050W	YMR128W		YDR449C	YMR128W			YGL078C	YNL248C		YJL010C	YOR004W
YJL069C	YMR128W		YER082C	YMR128W			YGR159C	YNL248C		YJL033W	YOR004W
YJL122W	YMR128W		YER126C	YMR128W			YGR245C	YNL248C		YJL050W	YOR004W
YJR063W	YMR128W		YGL111W	YMR128W			YHR169W	YNL248C		YJL069C	YOR004W
YKL029C	YMR128W		YGR159C	YMR128W			YHR170W	YNL248C		YJL109C	YOR004W
YKR060W	YMR128W		YHR040W	YMR128W			YIL091C	YNL248C		YJL125C	YOR004W
YKR081C	YMR128W		YHR169W	YMR128W			YIR026C	YNL248C		YJR063W	YOR004W
YLL008W	YMR128W		YIL019W	YMR128W			YJL010C	YNL248C		YKL172W	YOR004W
YLL011W	YMR128W		YJL010C	YMR128W			YJL069C	YNL248C		YKR024C	YOR004W
YLL034C	YMR128W		YJL033W	YMR128W			YJL122W	YNL248C		YKR060W	YOR004W
YLR009W	YMR128W		YJL050W	YMR128W			YJR063W	YNL248C		YKR081C	YOR004W
YLR196W	YMR128W		YJL069C	YMR128W			YKL009W	YNL248C		YLR051C	YOR004W
YLR222C	YMR128W		YJL109C	YMR128W			YKL078W	YNL248C		YLR068W	YOR004W
YLR276C	YMR128W		YJL125C	YMR128W			YKL099C	YNL248C		YLR186W	YOR004W
YML093W	YMR128W		YJR041C	YMR128W			YKR024C	YNL248C		YLR196W	YOR004W
YMR014W	YMR128W		YJR063W	YMR128W			YKR081C	YNL248C		YLR222C	YOR004W
YMR049C	YMR128W		YKL172W	YMR128W			YKR092C	YNL248C		YLR276C	YOR004W
YAL025C	YMR131C		YKR024C	YMR128W			YLL008W	YNL248C		YLR435W	YOR004W
YDR087C	YMR131C		YKR060W	YMR128W			YLL011W	YNL248C		YML093W	YOR004W
YDR101C	YMR131C		YKR081C	YMR128W			YLR009W	YNL248C		YMR049C	YOR004W
YDR165W	YMR131C		YLR014C	YMR128W			YLR186W	YNL248C		YMR128W	YOR004W
YDR299W	YMR131C		YLR068W	YMR128W			YLR196W	YNL248C		YMR131C	YOR004W
YDR361C	YMR131C		YLR186W	YMR128W			YLR222C	YNL248C		YMR290C	YOR004W
YDR496C	YMR131C		YLR196W	YMR128W			YLR276C	YNL248C		YNL061W	YOR004W
YER002W	YMR131C		YLR222C	YMR128W			YLR435W	YNL248C		YNL062C	YOR004W
YER049W	YMR131C		YLR276C	YMR128W			YML093W	YNL248C		YNL075W	YOR004W
YER082C	YMR131C		YLR401C	YMR128W			YMR093W	YNL248C		YNL112W	YOR004W
YER126C	YMR131C		YLR435W	YMR128W			YMR131C	YNL248C		YNL113W	YOR004W
YFL023W	YMR131C		YML093W	YMR128W			YMR290C	YNL248C		YNL119W	YOR004W
YGR159C	YMR131C		YMR049C	YMR128W			YNL062C	YNL248C		YNL151C	YOR004W
YHR169W	YMR131C		YBR247C	YMR131C			YNL075W	YNL248C		YNL248C	YOR004W
YHR170W	YMR131C		YCL054W	YMR131C			YNL112W	YNL248C		YNL308C	YOR004W
YIL104C	YMR131C		YDL036C	YMR131C			YNL182C	YNL248C		YNR054C	YOR004W
YIR012W	YMR131C		YDL111C	YMR131C			YAL025C	YNL308C		YOL022C	YOR004W
YIR026C	YMR131C		YDL201W	YMR131C			YBR247C	YNL308C		YOL041C	YOR004W
YJL010C	YMR131C		YDR087C	YMR131C			YCL054W	YNL308C		YOL080C	YOR004W
YJL069C	YMR131C		YDR165W	YMR131C			YDL060W	YNL308C		YER049W	YOR051C
YJL122W	YMR131C		YDR398W	YMR131C			YDR087C	YNL308C		YOL077C	YOR056C
YJR063W	YMR131C		YDR449C	YMR131C			YDR101C	YNL308C		YGL029W	YOR078W
YKL009W	YMR131C		YER082C	YMR131C			YDR299W	YNL308C		YGR280C	YOR078W
YKL029C	YMR131C		YER126C	YMR131C			YDR496C	YNL308C		YHR066W	YOR078W
YKL078W	YMR131C		YGL111W	YMR131C			YER082C	YNL308C		YKL009W	YOR078W
YKR024C	YMR131C		YGR081C	YMR131C			YER126C	YNL308C		YLL011W	YOR078W
YKR060W	YMR131C		YGR159C	YMR131C			YFL023W	YNL308C		YLR009W	YOR078W
YKR081C	YMR131C		YHR040W	YMR131C			YGL078C	YNL308C		YNL182C	YOR078W
YKR092C	YMR131C		YHR070W	YMR131C			YJL010C	YNL308C		YOL144W	YOR078W
YLL008W	YMR131C		YHR169W	YMR131C			YJL050W	YNL308C		YGR090W	YOR116C
YLL011W	YMR131C		YJL010C	YMR131C			YJL069C	YNL308C		YHR066W	YOR145C
YLL034C	YMR131C		YJL025W	YMR131C			YKR024C	YNL308C		YHR085W	YOR145C
YLR009W	YMR131C		YJL033W	YMR131C			YKR060W	YNL308C		YLL008W	YOR145C
YLR186W	YMR131C		YJL050W	YMR131C			YKR081C	YNL308C		YNL182C	YOR145C
YLR196W	YMR131C		YJL069C	YMR131C			YLL008W	YNL308C		YCL059C	YOR206W
YLR222C	YMR131C		YJL109C	YMR131C			YLL011W	YNL308C		YDL060W	YOR206W
YLR276C	YMR131C		YJL125C	YMR131C			YLL034C	YNL308C		YDR021W	YOR206W
YLR401C	YMR131C		YJR063W	YMR131C			YLR009W	YNL308C		YGL029W	YOR206W
YLR435W	YMR131C		YKL172W	YMR131C			YLR196W	YNL308C		YGL078C	YOR206W
YML093W	YMR131C		YKR024C	YMR131C			YLR222C	YNL308C		YGR103W	YOR206W
YMR014W	YMR131C		YKR060W	YMR131C			YLR276C	YNL308C		YHR065C	YOR206W
YMR093W	YMR131C		YKR081C	YMR131C			YML093W	YNL308C		YHR148W	YOR206W
YMR128W	YMR131C		YLR014C	YMR131C			YMR014W	YNL308C		YIL091C	YOR206W
YCL059C	YMR229C		YLR051C	YMR131C			YMR049C	YNL308C		YJL122W	YOR206W
YCR087C-A	YMR229C		YLR068W	YMR131C			YMR093W	YNL308C		YKL009W	YOR206W
YER006W	YMR229C		YLR186W	YMR131C			YMR128W	YNL308C		YKL082C	YOR206W
YER137C	YMR229C		YLR196W	YMR131C			YMR131C	YNL308C		YLL008W	YOR206W
YGL099W	YMR229C		YLR222C	YMR131C			YMR290C	YNL308C		YLL011W	YOR206W
YHR197W	YMR229C		YLR276C	YMR131C			YNL075W	YNL308C		YLR009W	YOR206W
YBL039C	YMR239C		YLR401C	YMR131C			YNL110C	YNL308C		YLR129W	YOR206W
YBR155W	YMR239C		YLR435W	YMR131C			YNL112W	YNL308C		YLR221C	YOR206W
YDR021W	YMR239C		YML093W	YMR131C			YNL182C	YNL308C		YLR409C	YOR206W
YDR087C	YMR239C		YMR049C	YMR131C			YNL207W	YNL308C		YMR014W	YOR206W
YDR299W	YMR239C		YMR128W	YMR131C			YER126C	YNR012W		YNL002C	YOR206W
YER002W	YMR239C		YBL090W	YMR158W			YKL078W	YNR012W		YNL132W	YOR206W
YER127W	YMR239C		YCR003W	YMR158W			YMR131C	YNR012W		YNL182C	YOR206W
YGL029W	YMR239C		YDL202W	YMR158W			YMR290C	YNR012W		YOL077C	YOR206W
YGR159C	YMR239C		YDR237W	YMR158W			YNL141W	YNR012W		YGR128C	YOR207C
YGR245C	YMR239C		YDR322W	YMR158W			YNL182C	YNR012W		YJR041C	YOR207C
YGR280C	YMR239C		YEL050C	YMR158W			YAL025C	YNR053C		YLR196W	YOR207C
YHR066W	YMR239C		YDR322W	YMR193W			YDR184C	YNR053C		YMR049C	YOR207C
YHR085W	YMR239C		YDR337W	YMR193W			YER082C	YNR053C		YMR128W	YOR207C
YHR148W	YMR239C		YMR193W	YMR225C			YGR159C	YNR053C		YNL061W	YOR207C
YJL069C	YMR239C		YCL059C	YMR229C			YGR280C	YNR053C		YNL151C	YOR207C
YJR063W	YMR239C		YDL060W	YMR229C			YHR066W	YNR053C		YNL175C	YOR252W
YKL009W	YMR239C		YGL078C	YMR229C			YHR070W	YNR053C		YBR247C	YOR272W
YKL029C	YMR239C		YHR148W	YMR229C			YHR169W	YNR053C		YCL054W	YOR272W
YKL078W	YMR239C		YKL021C	YMR229C			YJL069C	YNR053C		YDL150W	YOR272W
YKR024C	YMR239C		YLR397C	YMR229C			YJL122W	YNR053C		YDL153C	YOR272W
YKR092C	YMR239C		YLR409C	YMR229C			YKL009W	YNR053C		YDL201W	YOR272W
YLL008W	YMR239C		YCL036W	YMR244W			YKL078W	YNR053C		YDL208W	YOR272W
YLL011W	YMR239C		YFR032C	YMR244W			YKR024C	YNR053C		YDR087C	YOR272W
YLR222C	YMR239C		YCR072C	YMR269W			YLL008W	YNR053C		YDR120C	YOR272W
YLR243W	YMR239C		YDR324C	YMR269W			YLL011W	YNR053C		YDR165W	YOR272W
YML093W	YMR239C		YDR398W	YMR269W			YLR009W	YNR053C		YDR412W	YOR272W
YBR238C	YMR244W		YDR449C	YMR269W			YLR051C	YNR053C		YDR449C	YOR272W
YCR072C	YMR244W		YER002W	YMR269W			YLR222C	YNR053C		YER082C	YOR272W
YAL025C	YMR269W		YER082C	YMR269W			YLR401C	YNR053C		YER126C	YOR272W
YDR165W	YMR269W		YGL029W	YMR269W			YML093W	YNR053C		YER127W	YOR272W
YDR398W	YMR269W		YGL078C	YMR269W			YMR093W	YNR053C		YGL111W	YOR272W
YER082C	YMR269W		YGR280C	YMR269W			YMR131C	YNR053C		YGR159C	YOR272W
YGR159C	YMR269W		YIL091C	YMR269W			YMR239C	YNR053C		YHR169W	YOR272W
YGR280C	YMR269W		YJL122W	YMR269W			YMR290C	YNR053C		YHR196W	YOR272W
YHR169W	YMR269W		YKL009W	YMR269W			YNL062C	YNR053C		YIL019W	YOR272W
YJL069C	YMR269W		YKL078W	YMR269W			YNL141W	YNR053C		YJL010C	YOR272W
YJL122W	YMR269W		YKL099C	YMR269W			YNL182C	YNR053C		YJL033W	YOR272W
YKL029C	YMR269W		YLL011W	YMR269W			YNL248C	YNR053C		YJL050W	YOR272W
YKL078W	YMR269W		YLR009W	YMR269W			YNR012W	YNR053C		YJL069C	YOR272W
YKR024C	YMR269W		YLR221C	YMR269W			YAL025C	YNR054C		YJL109C	YOR272W
YKR060W	YMR269W		YLR222C	YMR269W			YCL054W	YNR054C		YJL125C	YOR272W
YLL008W	YMR269W		YLR435W	YMR269W			YDL201W	YNR054C		YJR063W	YOR272W
YLL011W	YMR269W		YMR014W	YMR269W			YDR087C	YNR054C		YKL172W	YOR272W
YLR009W	YMR269W		YBR247C	YMR290C			YDR101C	YNR054C		YKR024C	YOR272W
YLR401C	YMR269W		YCL054W	YMR290C			YDR299W	YNR054C		YKR060W	YOR272W
YLR435W	YMR269W		YDL036C	YMR290C			YDR496C	YNR054C		YLR051C	YOR272W
YML093W	YMR269W		YDL111C	YMR290C			YER082C	YNR054C		YLR186W	YOR272W
YMR014W	YMR269W		YDL150W	YMR290C			YER126C	YNR054C		YLR196W	YOR272W
YMR093W	YMR269W		YDL201W	YMR290C			YGL078C	YNR054C		YLR222C	YOR272W
YMR131C	YMR269W		YDR087C	YMR290C			YGR245C	YNR054C		YLR276C	YOR272W
YAL025C	YMR290C		YDR165W	YMR290C			YHR085W	YNR054C		YLR401C	YOR272W
YBL039C	YMR290C		YDR398W	YMR290C			YHR148W	YNR054C		YLR435W	YOR272W
YCL054W	YMR290C		YDR412W	YMR290C			YIL091C	YNR054C		YML093W	YOR272W
YCR057C	YMR290C		YDR449C	YMR290C			YJL069C	YNR054C		YMR128W	YOR272W
YDL201W	YMR290C		YER082C	YMR290C			YJL122W	YNR054C		YMR131C	YOR272W
YDR087C	YMR290C		YFL001W	YMR290C			YJR063W	YNR054C		YMR290C	YOR272W
YDR101C	YMR290C		YGL111W	YMR290C			YKL009W	YNR054C		YNL062C	YOR272W
YDR165W	YMR290C		YGR081C	YMR290C			YKR081C	YNR054C		YNL075W	YOR272W
YDR299W	YMR290C		YGR159C	YMR290C			YLL008W	YNR054C		YNL112W	YOR272W
YDR449C	YMR290C		YHR169W	YMR290C			YLL011W	YNR054C		YNL113W	YOR272W
YDR496C	YMR290C		YJL010C	YMR290C			YLL034C	YNR054C		YNL151C	YOR272W
YER002W	YMR290C		YJL011C	YMR290C			YLR009W	YNR054C		YNL248C	YOR272W
YER049W	YMR290C		YJL025W	YMR290C			YLR186W	YNR054C		YNL308C	YOR272W
YER082C	YMR290C		YJL050W	YMR290C			YLR196W	YNR054C		YNR054C	YOR272W
YGL078C	YMR290C		YJL069C	YMR290C			YLR222C	YNR054C		YOL022C	YOR272W
YGR159C	YMR290C		YJL109C	YMR290C			YLR276C	YNR054C		YOL041C	YOR272W
YHR148W	YMR290C		YJL125C	YMR290C			YML093W	YNR054C		YOL080C	YOR272W
YHR170W	YMR290C		YJR063W	YMR290C			YMR014W	YNR054C		YOR004W	YOR272W
YIL091C	YMR290C		YKL172W	YMR290C			YMR049C	YNR054C		YBR267W	YOR294W
YIL104C	YMR290C		YKR024C	YMR290C			YMR093W	YNR054C		YDL060W	YOR294W
YIR026C	YMR290C		YKR060W	YMR290C			YMR128W	YNR054C		YDR021W	YOR294W
YJL010C	YMR290C		YLR014C	YMR290C			YMR131C	YNR054C		YER002W	YOR294W
YJL069C	YMR290C		YLR051C	YMR290C			YMR239C	YNR054C		YGL029W	YOR294W
YJL122W	YMR290C		YLR068W	YMR290C			YMR290C	YNR054C		YGL078C	YOR294W
YJR063W	YMR290C		YLR186W	YMR290C			YMR310C	YNR054C		YGR280C	YOR294W
YKL009W	YMR290C		YLR196W	YMR290C			YNL062C	YNR054C		YHR066W	YOR294W
YKL029C	YMR290C		YLR222C	YMR290C			YNL075W	YNR054C		YHR085W	YOR294W
YKL078W	YMR290C		YLR276C	YMR290C			YNL110C	YNR054C		YHR148W	YOR294W
YKL082C	YMR290C		YLR401C	YMR290C			YNL182C	YNR054C		YIL091C	YOR294W
YKR024C	YMR290C		YLR435W	YMR290C			YNL308C	YNR054C		YIR012W	YOR294W
YKR060W	YMR290C		YML093W	YMR290C			YNR053C	YNR054C		YJL122W	YOR294W
YKR092C	YMR290C		YMR128W	YMR290C			YJL122W	YOL010W		YKL009W	YOR294W
YLL008W	YMR290C		YMR131C	YMR290C			YLR009W	YOL010W		YKL078W	YOR294W
YLL011W	YMR290C		YFL022C	YMR300C			YML093W	YOL010W		YKL082C	YOR294W
YLL034C	YMR290C		YAL054C	YMR303C			YMR093W	YOL010W		YLL008W	YOR294W
YLR009W	YMR290C		YBR078W	YMR307W			YMR131C	YOL010W		YLL011W	YOR294W
YLR068W	YMR290C		YBL024W	YMR310C			YDL063C	YOL022C		YLR009W	YOR294W
YLR186W	YMR290C		YBL081W	YMR310C			YIL091C	YOL022C		YMR014W	YOR294W
YLR196W	YMR290C		YDR465C	YMR310C			YKR081C	YOL022C		YNL002C	YOR294W
YLR222C	YMR290C		YKR043C	YMR310C			YMR049C	YOL022C		YNL182C	YOR294W
YLR276C	YMR290C		YML056C	YMR310C			YCL054W	YOL041C		YOL010W	YOR294W
YLR401C	YMR290C		YDL060W	YNL002C			YCR057C	YOL041C		YOL077C	YOR294W
YLR435W	YMR290C		YDR021W	YNL002C			YDR021W	YOL041C		YOR078W	YOR294W
YML093W	YMR290C		YER002W	YNL002C			YDR087C	YOL041C		YOR206W	YOR294W
YMR014W	YMR290C		YGL029W	YNL002C			YDR299W	YOL041C		YEL026W	YOR310C
YMR093W	YMR290C		YGL078C	YNL002C			YER126C	YOL041C		YHR065C	YOR310C
YMR128W	YMR290C		YHR085W	YNL002C			YHR052W	YOL041C		YLR197W	YOR310C
YMR131C	YMR290C		YHR148W	YNL002C			YKL082C	YOL041C		YOL077C	YOR310C
YMR239C	YMR290C		YIL091C	YNL002C			YNL002C	YOL041C		YAL036C	YOR340C
YMR269W	YMR290C		YJL122W	YNL002C			YNL132W	YOL041C		YBR154C	YOR340C
YDR091C	YMR308C		YKL009W	YNL002C			YAL059W	YOL077C		YCL054W	YOR340C
YCL037C	YMR310C		YKL078W	YNL002C			YCL054W	YOL077C		YDL014W	YOR340C
YDL201W	YMR310C		YKL082C	YNL002C			YCR057C	YOL077C		YDL148C	YOR340C
YDR101C	YMR310C		YLL008W	YNL002C			YDL060W	YOL077C		YDL150W	YOR340C
YDR165W	YMR310C		YLL011W	YNL002C			YDL063C	YOL077C		YDL153C	YOR340C
YDR299W	YMR310C		YLR009W	YNL002C			YDL201W	YOL077C		YDL201W	YOR340C
YDR465C	YMR310C		YLR409C	YNL002C			YDR101C	YOL077C		YDL208W	YOR340C
YDR496C	YMR310C		YMR014W	YNL002C			YDR299W	YOL077C		YDL213C	YOR340C
YER049W	YMR310C		YCL054W	YNL061W			YDR496C	YOL077C		YDR087C	YOR340C
YER126C	YMR310C		YDL036C	YNL061W			YER126C	YOL077C		YDR120C	YOR340C
YGL078C	YMR310C		YDL150W	YNL061W			YGL078C	YOL077C		YDR165W	YOR340C
YIR026C	YMR310C		YDL201W	YNL061W			YJL050W	YOL077C		YDR412W	YOR340C
YJL050W	YMR310C		YDL208W	YNL061W			YJL122W	YOL077C		YDR449C	YOR340C
YJL069C	YMR310C		YDR037W	YNL061W			YKL021C	YOL077C		YER049W	YOR340C
YJL122W	YMR310C		YDR165W	YNL061W			YLL034C	YOL077C		YER082C	YOR340C
YKL029C	YMR310C		YDR449C	YNL061W			YLR276C	YOL077C		YER126C	YOR340C
YKR081C	YMR310C		YER082C	YNL061W			YML093W	YOL077C		YER127W	YOR340C
YLL034C	YMR310C		YGR159C	YNL061W			YMR014W	YOL077C		YGL111W	YOR340C
YLR009W	YMR310C		YJL033W	YNL061W			YMR128W	YOL077C		YGR128C	YOR340C
YLR196W	YMR310C		YJL050W	YNL061W			YMR310C	YOL077C		YGR159C	YOR340C
YLR276C	YMR310C		YJL069C	YNL061W			YNL075W	YOL077C		YHR088W	YOR340C
YLR401C	YMR310C		YJL109C	YNL061W			YNL112W	YOL077C		YHR196W	YOR340C
YLR449W	YMR310C		YJL125C	YNL061W			YNL175C	YOL077C		YIL096C	YOR340C
YML093W	YMR310C		YJR041C	YNL061W			YNL207W	YOL077C		YJL010C	YOR340C
YMR014W	YMR310C		YJR063W	YNL061W			YNL308C	YOL077C		YJL011C	YOR340C
YMR049C	YMR310C		YKL172W	YNL061W			YAL025C	YOL080C		YJL033W	YOR340C
YMR093W	YMR310C		YKR060W	YNL061W			YAL059W	YOL080C		YJL050W	YOR340C
YMR128W	YMR310C		YLR051C	YNL061W			YBL039C	YOL080C		YJL069C	YOR340C
YMR131C	YMR310C		YLR068W	YNL061W			YBR247C	YOL080C		YJL109C	YOR340C
YMR290C	YMR310C		YLR175W	YNL061W			YBR267W	YOL080C		YJL125C	YOR340C
YBL039C	YNL002C		YLR186W	YNL061W			YCL054W	YOL080C		YKL172W	YOR340C
YCR057C	YNL002C		YLR196W	YNL061W			YCR057C	YOL080C		YKR024C	YOR340C
YDL150W	YNL002C		YLR222C	YNL061W			YDL060W	YOL080C		YKR060W	YOR340C
YDL153C	YNL002C		YLR276C	YNL061W			YDL063C	YOL080C		YKR081C	YOR340C
YDR021W	YNL002C		YLR401C	YNL061W			YDL201W	YOL080C		YLR051C	YOR340C
YDR087C	YNL002C		YLR435W	YNL061W			YDR087C	YOL080C		YLR175W	YOR340C
YDR299W	YNL002C		YML093W	YNL061W			YDR101C	YOL080C		YLR186W	YOR340C
YER002W	YNL002C		YMR128W	YNL061W			YDR165W	YOL080C		YLR196W	YOR340C
YHR052W	YNL002C		YMR131C	YNL061W			YDR299W	YOL080C		YLR222C	YOR340C
YHR085W	YNL002C		YBR154C	YNL062C			YDR449C	YOL080C		YLR276C	YOR340C
YHR148W	YNL002C		YCL054W	YNL062C			YDR496C	YOL080C		YLR401C	YOR340C
YJL011C	YNL002C		YDL111C	YNL062C			YER126C	YOL080C		YLR435W	YOR340C
YJR063W	YNL002C		YDL150W	YNL062C			YGL029W	YOL080C		YMR049C	YOR340C
YKL009W	YNL002C		YDL201W	YNL062C			YGL078C	YOL080C		YMR093W	YOR340C
YKL172W	YNL002C		YDR087C	YNL062C			YGR128C	YOL080C		YMR128W	YOR340C
YLL008W	YNL002C		YDR120C	YNL062C			YHR148W	YOL080C		YMR131C	YOR340C
YLL011W	YNL002C		YDR165W	YNL062C			YHR170W	YOL080C		YMR290C	YOR340C
YLL034C	YNL002C		YDR398W	YNL062C			YIL091C	YOL080C		YNL061W	YOR340C
YLR409C	YNL002C		YDR449C	YNL062C			YJL010C	YOL080C		YNL062C	YOR340C
YMR239C	YNL002C		YER082C	YNL062C			YJL033W	YOL080C		YNL075W	YOR340C
YDR101C	YNL061W		YER126C	YNL062C			YJL050W	YOL080C		YNL112W	YOR340C
YDR465C	YNL061W		YER127W	YNL062C			YJL122W	YOL080C		YNL141W	YOR340C
YJL122W	YNL061W		YGL111W	YNL062C			YJR063W	YOL080C		YNL151C	YOR340C
YLR175W	YNL061W		YGR081C	YNL062C			YKR060W	YOL080C		YNL248C	YOR340C
YLR276C	YNL061W		YGR159C	YNL062C			YKR081C	YOL080C		YNL308C	YOR340C
YML093W	YNL061W		YHR040W	YNL062C			YKR092C	YOL080C		YNR054C	YOR340C
YMR014W	YNL061W		YHR070W	YNL062C			YLL008W	YOL080C		YOL041C	YOR340C
YMR093W	YNL061W		YHR088W	YNL062C			YLL011W	YOL080C		YOL080C	YOR340C
YMR128W	YNL061W		YHR169W	YNL062C			YLL034C	YOL080C		YOR004W	YOR340C
YMR310C	YNL061W		YIL079C	YNL062C			YLR009W	YOL080C		YOR272W	YOR340C
YAL025C	YNL062C		YJL010C	YNL062C			YLR129W	YOL080C		YER131W	YOR361C
YBL039C	YNL062C		YJL025W	YNL062C			YLR186W	YOL080C		YMR303C	YOR388C
YBR155W	YNL062C		YJL033W	YNL062C			YLR196W	YOL080C		YCL054W	YPL012W
YDR087C	YNL062C		YJL050W	YNL062C			YLR222C	YOL080C		YDL148C	YPL012W
YDR165W	YNL062C		YJL069C	YNL062C			YLR276C	YOL080C		YDL153C	YPL012W
YDR299W	YNL062C		YJL109C	YNL062C			YML093W	YOL080C		YDL201W	YPL012W
YDR449C	YNL062C		YJL125C	YNL062C			YMR014W	YOL080C		YDL208W	YPL012W
YDR496C	YNL062C		YJR063W	YNL062C			YMR128W	YOL080C		YDR087C	YPL012W
YER002W	YNL062C		YKL172W	YNL062C			YMR131C	YOL080C		YDR120C	YPL012W
YER049W	YNL062C		YKR024C	YNL062C			YMR290C	YOL080C		YDR165W	YPL012W
YER082C	YNL062C		YKR060W	YNL062C			YNL112W	YOL080C		YDR412W	YPL012W
YER126C	YNL062C		YKR081C	YNL062C			YNL248C	YOL080C		YDR449C	YPL012W
YGL029W	YNL062C		YLR014C	YNL062C			YNL308C	YOL080C		YER126C	YPL012W
YGR159C	YNL062C		YLR051C	YNL062C			YNR054C	YOL080C		YER127W	YPL012W
YGR245C	YNL062C		YLR068W	YNL062C			YDR091C	YOL097C		YGL111W	YPL012W
YGR280C	YNL062C		YLR186W	YNL062C			YHR089C	YOL097C		YGR159C	YPL012W
YHR066W	YNL062C		YLR196W	YNL062C			YHR128W	YOL097C		YHR088W	YPL012W
YHR085W	YNL062C		YLR222C	YNL062C			YAL025C	YOL124C		YHR148W	YPL012W
YHR148W	YNL062C		YLR276C	YNL062C			YBR034C	YOL124C		YHR169W	YPL012W
YHR169W	YNL062C		YLR401C	YNL062C			YBR155W	YOL124C		YHR196W	YPL012W
YHR170W	YNL062C		YLR435W	YNL062C			YDR184C	YOL124C		YIL019W	YPL012W
YIL091C	YNL062C		YML093W	YNL062C			YDR398W	YOL124C		YIL091C	YPL012W
YIR012W	YNL062C		YMR049C	YNL062C			YGR159C	YOL124C		YIL096C	YPL012W
YJL010C	YNL062C		YMR128W	YNL062C			YGR280C	YOL124C		YJL010C	YPL012W
YJL069C	YNL062C		YMR131C	YNL062C			YHR066W	YOL124C		YJL033W	YPL012W
YJL122W	YNL062C		YMR290C	YNL062C			YHR169W	YOL124C		YJL050W	YPL012W
YJR063W	YNL062C		YNL061W	YNL062C			YJL069C	YOL124C		YJL069C	YPL012W
YKL009W	YNL062C		YCL054W	YNL075W			YKL009W	YOL124C		YJL109C	YPL012W
YKL029C	YNL062C		YDL150W	YNL075W			YKL078W	YOL124C		YJL125C	YPL012W
YKL078W	YNL062C		YDL201W	YNL075W			YKR024C	YOL124C		YJR063W	YPL012W
YKR024C	YNL062C		YDL208W	YNL075W			YLL008W	YOL124C		YKL082C	YPL012W
YKR060W	YNL062C		YDR087C	YNL075W			YLL011W	YOL124C		YKL172W	YPL012W
YKR081C	YNL062C		YDR165W	YNL075W			YLR009W	YOL124C		YKR024C	YPL012W
YKR092C	YNL062C		YDR398W	YNL075W			YLR222C	YOL124C		YKR060W	YPL012W
YLL008W	YNL062C		YDR449C	YNL075W			YMR093W	YOL124C		YKR081C	YPL012W
YLL011W	YNL062C		YER082C	YNL075W			YMR131C	YOL124C		YLR002C	YPL012W
YLL034C	YNL062C		YER126C	YNL075W			YMR239C	YOL124C		YLR186W	YPL012W
YLR009W	YNL062C		YGL111W	YNL075W			YMR290C	YOL124C		YLR196W	YPL012W
YLR051C	YNL062C		YGR159C	YNL075W			YNL062C	YOL124C		YLR222C	YPL012W
YLR186W	YNL062C		YHR040W	YNL075W			YNL141W	YOL124C		YLR276C	YPL012W
YLR196W	YNL062C		YHR169W	YNL075W			YNL182C	YOL124C		YLR409C	YPL012W
YLR222C	YNL062C		YJL010C	YNL075W			YNR012W	YOL124C		YLR435W	YPL012W
YLR243W	YNL062C		YJL025W	YNL075W			YNR053C	YOL124C		YML093W	YPL012W
YLR276C	YNL062C		YJL033W	YNL075W			YAL025C	YOL144W		YMR014W	YPL012W
YLR401C	YNL062C		YJL050W	YNL075W			YCR072C	YOL144W		YMR049C	YPL012W
YLR435W	YNL062C		YJL069C	YNL075W			YDR398W	YOL144W		YMR128W	YPL012W
YML093W	YNL062C		YJL109C	YNL075W			YER082C	YOL144W		YMR131C	YPL012W
YMR014W	YNL062C		YJL125C	YNL075W			YGL120C	YOL144W		YMR290C	YPL012W
YMR093W	YNL062C		YJR063W	YNL075W			YGR280C	YOL144W		YNL061W	YPL012W
YMR128W	YNL062C		YKL172W	YNL075W			YHR169W	YOL144W		YNL062C	YPL012W
YMR131C	YNL062C		YKR024C	YNL075W			YJL069C	YOL144W		YNL075W	YPL012W
YMR239C	YNL062C		YKR060W	YNL075W			YKR024C	YOL144W		YNL112W	YPL012W
YMR269W	YNL062C		YKR081C	YNL075W			YLR009W	YOL144W		YNL113W	YPL012W
YMR290C	YNL062C		YLR014C	YNL075W			YMR131C	YOL144W		YNL132W	YPL012W
YMR310C	YNL062C		YLR051C	YNL075W			YNL182C	YOL144W		YNL248C	YPL012W
YNL002C	YNL062C		YLR068W	YNL075W			YNL308C	YOL144W		YNL308C	YPL012W
YAL025C	YNL075W		YLR186W	YNL075W			YNR053C	YOL144W		YNR054C	YPL012W
YAL059W	YNL075W		YLR196W	YNL075W			YOL124C	YOL144W		YOL041C	YPL012W
YDL060W	YNL075W		YLR222C	YNL075W			YAL025C	YOR004W		YOL080C	YPL012W
YDL063C	YNL075W		YLR276C	YNL075W			YBL039C	YOR004W		YOR004W	YPL012W
YDR101C	YNL075W		YLR401C	YNL075W			YBR155W	YOR004W		YOR272W	YPL012W
YDR165W	YNL075W		YLR435W	YNL075W			YDR087C	YOR004W		YOR340C	YPL012W
YDR299W	YNL075W		YML093W	YNL075W			YDR101C	YOR004W		YNL284C	YPL040C
YDR496C	YNL075W		YMR049C	YNL075W			YDR165W	YOR004W		YBR247C	YPL043W
YER082C	YNL075W		YMR128W	YNL075W			YDR299W	YOR004W		YCL054W	YPL043W
YER126C	YNL075W		YMR131C	YNL075W			YDR496C	YOR004W		YDL201W	YPL043W
YGL029W	YNL075W		YMR290C	YNL075W			YER002W	YOR004W		YDR087C	YPL043W
YGL078C	YNL075W		YNL061W	YNL075W			YER082C	YOR004W		YDR165W	YPL043W
YJL069C	YNL075W		YNL062C	YNL075W			YER126C	YOR004W		YDR398W	YPL043W
YJL122W	YNL075W		YER070W	YNL102W			YGL029W	YOR004W		YDR449C	YPL043W
YJR063W	YNL075W		YLR103C	YNL102W			YGR159C	YOR004W		YER082C	YPL043W
YKL029C	YNL075W		YBR247C	YNL112W			YGR245C	YOR004W		YER126C	YPL043W
YKR024C	YNL075W		YCL054W	YNL112W			YGR280C	YOR004W		YGL111W	YPL043W
YKR060W	YNL075W		YDL036C	YNL112W			YHR066W	YOR004W		YGR159C	YPL043W
YKR081C	YNL075W		YDL111C	YNL112W			YHR085W	YOR004W		YHR169W	YPL043W
YLL008W	YNL075W		YDL150W	YNL112W			YHR148W	YOR004W		YJL010C	YPL043W
YLL011W	YNL075W		YDL201W	YNL112W			YHR169W	YOR004W		YJL033W	YPL043W
YLL034C	YNL075W		YDL208W	YNL112W			YIR012W	YOR004W		YJL050W	YPL043W
YLR009W	YNL075W		YDL213C	YNL112W			YJL069C	YOR004W		YJL069C	YPL043W
YLR014C	YNL075W		YDR037W	YNL112W			YJL122W	YOR004W		YJL125C	YPL043W
YLR196W	YNL075W		YDR087C	YNL112W			YJR063W	YOR004W		YJR063W	YPL043W
YLR222C	YNL075W		YDR156W	YNL112W			YKL009W	YOR004W		YKL172W	YPL043W
YLR276C	YNL075W		YDR165W	YNL112W			YKL078W	YOR004W		YKR024C	YPL043W
YML093W	YNL075W		YDR398W	YNL112W			YKR024C	YOR004W		YKR081C	YPL043W
YMR014W	YNL075W		YDR412W	YNL112W			YKR060W	YOR004W		YLR186W	YPL043W
YMR049C	YNL075W		YDR449C	YNL112W			YKR081C	YOR004W		YLR196W	YPL043W
YMR093W	YNL075W		YER082C	YNL112W			YKR092C	YOR004W		YLR222C	YPL043W
YMR128W	YNL075W		YER126C	YNL112W			YLL008W	YOR004W		YLR401C	YPL043W
YMR131C	YNL075W		YFL001W	YNL112W			YLL011W	YOR004W		YLR435W	YPL043W
YMR290C	YNL075W		YGL111W	YNL112W			YLL034C	YOR004W		YML093W	YPL043W
YMR310C	YNL075W		YGR159C	YNL112W			YLR009W	YOR004W		YMR128W	YPL043W
YNL061W	YNL075W		YHR040W	YNL112W			YLR186W	YOR004W		YMR131C	YPL043W
YNL062C	YNL075W		YHR169W	YNL112W			YLR196W	YOR004W		YNL062C	YPL043W
YER131W	YNL096C		YJL010C	YNL112W			YLR222C	YOR004W		YNL075W	YPL043W
YAL025C	YNL110C		YJL025W	YNL112W			YLR243W	YOR004W		YNL112W	YPL043W
YBL039C	YNL110C		YJL033W	YNL112W			YLR276C	YOR004W		YNL151C	YPL043W
YDR087C	YNL110C		YJL050W	YNL112W			YML093W	YOR004W		YNL248C	YPL043W
YDR299W	YNL110C		YJL069C	YNL112W			YMR014W	YOR004W		YNL308C	YPL043W
YDR496C	YNL110C		YJL109C	YNL112W			YMR049C	YOR004W		YNR054C	YPL043W
YER002W	YNL110C		YJL125C	YNL112W			YMR093W	YOR004W		YOL080C	YPL043W
YGL029W	YNL110C		YJR063W	YNL112W			YMR128W	YOR004W		YOR004W	YPL043W
YJL069C	YNL110C		YKL172W	YNL112W			YMR131C	YOR004W		YOR340C	YPL043W
YJL122W	YNL110C		YKR024C	YNL112W			YMR239C	YOR004W		YCL054W	YPL086C
YJR063W	YNL110C		YKR060W	YNL112W			YMR290C	YOR004W		YDL014W	YPL086C
YKL009W	YNL110C		YKR081C	YNL112W			YMR310C	YOR004W		YDL148C	YPL086C
YKL078W	YNL110C		YLR014C	YNL112W			YNL062C	YOR004W		YDR087C	YPL086C
YKR024C	YNL110C		YLR068W	YNL112W			YNL075W	YOR004W		YDR091C	YPL086C
YLL011W	YNL110C		YLR186W	YNL112W			YNL110C	YOR004W		YDR120C	YPL086C
YLR009W	YNL110C		YLR196W	YNL112W			YNL112W	YOR004W		YER126C	YPL086C
YLR196W	YNL110C		YLR222C	YNL112W			YNL141W	YOR004W		YGR128C	YPL086C
YLR222C	YNL110C		YLR276C	YNL112W			YNL182C	YOR004W		YHR088W	YPL086C
YLR276C	YNL110C		YLR401C	YNL112W			YNL248C	YOR004W		YJL010C	YPL086C
YML093W	YNL110C		YLR435W	YNL112W			YNL308C	YOR004W		YJL033W	YPL086C
YMR128W	YNL110C		YML093W	YNL112W			YNR053C	YOR004W		YJL050W	YPL086C
YMR131C	YNL110C		YMR049C	YNL112W			YNR054C	YOR004W		YJL069C	YPL086C
YMR239C	YNL110C		YMR128W	YNL112W			YOL010W	YOR004W		YKR081C	YPL086C
YNL062C	YNL110C		YMR131C	YNL112W			YOL022C	YOR004W		YLR196W	YPL086C
YNL075W	YNL110C		YMR290C	YNL112W			YOL124C	YOR004W		YLR222C	YPL086C
YAL025C	YNL112W		YNL061W	YNL112W			YER049W	YOR051C		YLR276C	YPL086C
YAL059W	YNL112W		YNL062C	YNL112W			YBR155W	YOR078W		YMR049C	YPL086C
YBL039C	YNL112W		YNL075W	YNL112W			YGR280C	YOR078W		YMR128W	YPL086C
YCL054W	YNL112W		YDR087C	YNL113W			YHR066W	YOR078W		YMR131C	YPL086C
YCR057C	YNL112W		YDR165W	YNL113W			YNL113W	YOR078W		YMR290C	YPL086C
YDL060W	YNL112W		YER082C	YNL113W			YOR078W	YOR145C		YNL061W	YPL086C
YDL063C	YNL112W		YGR159C	YNL113W			YBL039C	YOR206W		YNL075W	YPL086C
YDL201W	YNL112W		YHR040W	YNL113W			YCL054W	YOR206W		YNL112W	YPL086C
YDR087C	YNL112W		YJL025W	YNL113W			YCR057C	YOR206W		YNL248C	YPL086C
YDR101C	YNL112W		YJL069C	YNL113W			YDR087C	YOR206W		YOL022C	YPL086C
YDR165W	YNL112W		YKR024C	YNL113W			YDR299W	YOR206W		YOR004W	YPL086C
YDR299W	YNL112W		YKR060W	YNL113W			YDR449C	YOR206W		YOR272W	YPL086C
YDR465C	YNL112W		YLR014C	YNL113W			YGR128C	YOR206W		YOR340C	YPL086C
YDR496C	YNL112W		YLR222C	YNL113W			YHR148W	YOR206W		YPL012W	YPL086C
YER049W	YNL112W		YMR128W	YNL113W			YLL034C	YOR206W		YDR101C	YPL093W
YER082C	YNL112W		YNL062C	YNL113W			YOL080C	YOR206W		YDR361C	YPL093W
YER126C	YNL112W		YNL075W	YNL113W			YDR120C	YOR243C		YER006W	YPL093W
YGL078C	YNL112W		YDR087C	YNL119W			YER006W	YOR243C		YHR170W	YPL093W
YGR159C	YNL112W		YDR165W	YNL119W			YER126C	YOR243C		YHR197W	YPL093W
YHR148W	YNL112W		YER082C	YNL119W			YHR052W	YOR243C		YKR092C	YPL093W
YHR170W	YNL112W		YER126C	YNL119W			YHR148W	YOR243C		YLL034C	YPL093W
YIR026C	YNL112W		YGR159C	YNL119W			YLR409C	YOR243C		YNR053C	YPL093W
YJL033W	YNL112W		YHR040W	YNL119W			YNL327W	YOR264W		YDL150W	YPL126W
YJL050W	YNL112W		YHR169W	YNL119W			YAL025C	YOR272W		YGR128C	YPL126W
YJL069C	YNL112W		YJL010C	YNL119W			YAL059W	YOR272W		YJR063W	YPL126W
YJL122W	YNL112W		YJL069C	YNL119W			YBL039C	YOR272W		YMR093W	YPL126W
YJR063W	YNL112W		YJR063W	YNL119W			YCL054W	YOR272W		YNL248C	YPL126W
YKL029C	YNL112W		YKR024C	YNL119W			YCR057C	YOR272W		YOR340C	YPL126W
YKR060W	YNL112W		YKR060W	YNL119W			YDL060W	YOR272W		YPL086C	YPL126W
YKR081C	YNL112W		YLR014C	YNL119W			YDL063C	YOR272W		YDR087C	YPL146C
YKR092C	YNL112W		YLR051C	YNL119W			YDL201W	YOR272W		YDR449C	YPL146C
YLL008W	YNL112W		YLR186W	YNL119W			YDR021W	YOR272W		YER082C	YPL146C
YLL011W	YNL112W		YLR222C	YNL119W			YDR087C	YOR272W		YER126C	YPL146C
YLL034C	YNL112W		YLR276C	YNL119W			YDR101C	YOR272W		YER127W	YPL146C
YLR009W	YNL112W		YML093W	YNL119W			YDR165W	YOR272W		YHR088W	YPL146C
YLR068W	YNL112W		YMR128W	YNL119W			YDR299W	YOR272W		YIL096C	YPL146C
YLR196W	YNL112W		YMR131C	YNL119W			YDR496C	YOR272W		YJL033W	YPL146C
YLR243W	YNL112W		YNL062C	YNL119W			YER002W	YOR272W		YKL172W	YPL146C
YLR276C	YNL112W		YNL075W	YNL119W			YER049W	YOR272W		YKR024C	YPL146C
YLR401C	YNL112W		YNL113W	YNL119W			YER082C	YOR272W		YKR060W	YPL146C
YML093W	YNL112W		YDL060W	YNL132W			YER126C	YOR272W		YKR081C	YPL146C
YMR014W	YNL112W		YDR021W	YNL132W			YGL029W	YOR272W		YLR051C	YPL146C
YMR049C	YNL112W		YDR449C	YNL132W			YGL078C	YOR272W		YLR068W	YPL146C
YMR093W	YNL112W		YGL078C	YNL132W			YGR159C	YOR272W		YLR196W	YPL146C
YMR128W	YNL112W		YHR148W	YNL132W			YGR245C	YOR272W		YLR222C	YPL146C
YMR131C	YNL112W		YIL019W	YNL132W			YHR085W	YOR272W		YLR276C	YPL146C
YMR290C	YNL112W		YIL091C	YNL132W			YHR148W	YOR272W		YLR435W	YPL146C
YMR310C	YNL112W		YKL021C	YNL132W			YHR170W	YOR272W		YML093W	YPL146C
YNL062C	YNL112W		YKL082C	YNL132W			YIL091C	YOR272W		YMR049C	YPL146C
YNL075W	YNL112W		YLR129W	YNL132W			YIR012W	YOR272W		YMR131C	YPL146C
YHR066W	YNL113W		YLR397C	YNL132W			YIR026C	YOR272W		YMR290C	YPL146C
YKR024C	YNL113W		YLR409C	YNL132W			YJL033W	YOR272W		YNL075W	YPL146C
YHR070W	YNL124W		YMR229C	YNL132W			YJL050W	YOR272W		YNL112W	YPL146C
YKR025W	YNL124W		YNL002C	YNL132W			YJL069C	YOR272W		YNL308C	YPL146C
YLR074C	YNL124W		YBL039C	YNL141W			YJL122W	YOR272W		YNR054C	YPL146C
YBL039C	YNL132W		YJL025W	YNL141W			YJR063W	YOR272W		YOR004W	YPL146C
YCL054W	YNL132W		YJR063W	YNL141W			YKL009W	YOR272W		YOR272W	YPL146C
YCR016W	YNL132W		YCL037C	YNL151C			YKL078W	YOR272W		YOR340C	YPL146C
YDL148C	YNL132W		YCL054W	YNL151C			YKL172W	YOR272W		YPL012W	YPL146C
YDL150W	YNL132W		YDL036C	YNL151C			YKR024C	YOR272W		YDL031W	YPL211W
YDR021W	YNL132W		YDL201W	YNL151C			YKR060W	YOR272W		YDL060W	YPL211W
YDR412W	YNL132W		YDR087C	YNL151C			YKR092C	YOR272W		YDR021W	YPL211W
YER137C	YNL132W		YDR165W	YNL151C			YLL008W	YOR272W		YER002W	YPL211W
YGR128C	YNL132W		YER126C	YNL151C			YLL011W	YOR272W		YGL029W	YPL211W
YHR196W	YNL132W		YFL001W	YNL151C			YLL034C	YOR272W		YGL078C	YPL211W
YHR197W	YNL132W		YGL246C	YNL151C			YLR009W	YOR272W		YIR012W	YPL211W
YLR409C	YNL132W		YJL010C	YNL151C			YLR186W	YOR272W		YKL009W	YPL211W
YAL025C	YNL141W		YJL125C	YNL151C			YLR196W	YOR272W		YKL021C	YPL211W
YDL111C	YNL141W		YJR041C	YNL151C			YLR222C	YOR272W		YKL078W	YPL211W
YDR165W	YNL141W		YJR063W	YNL151C			YLR276C	YOR272W		YLL008W	YPL211W
YDR184C	YNL141W		YKR060W	YNL151C			YML093W	YOR272W		YLL011W	YPL211W
YDR398W	YNL141W		YLR068W	YNL151C			YMR014W	YOR272W		YLR221C	YPL211W
YER082C	YNL141W		YLR175W	YNL151C			YMR093W	YOR272W		YNL002C	YPL211W
YGR159C	YNL141W		YLR196W	YNL151C			YMR128W	YOR272W		YNL182C	YPL211W
YGR280C	YNL141W		YLR276C	YNL151C			YMR131C	YOR272W		YOL010W	YPL211W
YJL025W	YNL141W		YLR401C	YNL151C			YMR239C	YOR272W		YOL077C	YPL211W
YJL069C	YNL141W		YMR049C	YNL151C			YMR290C	YOR272W		YOR145C	YPL211W
YJL122W	YNL141W		YMR093W	YNL151C			YMR310C	YOR272W		YOR294W	YPL211W
YKL029C	YNL141W		YMR128W	YNL151C			YNL002C	YOR272W		YDL060W	YPL217C
YKL078W	YNL141W		YMR131C	YNL151C			YNL062C	YOR272W		YDR021W	YPL217C
YKR024C	YNL141W		YMR290C	YNL151C			YNL075W	YOR272W		YGL029W	YPL217C
YKR092C	YNL141W		YNL061W	YNL151C			YNL112W	YOR272W		YGL078C	YPL217C
YLL008W	YNL141W		YNL062C	YNL151C			YNL182C	YOR272W		YHR065C	YPL217C
YLR009W	YNL141W		YNL075W	YNL151C			YNL248C	YOR272W		YHR148W	YPL217C
YLR074C	YNL141W		YNL112W	YNL151C			YNL308C	YOR272W		YIL091C	YPL217C
YLR243W	YNL141W		YCL036W	YNL163C			YNR012W	YOR272W		YKL009W	YPL217C
YLR401C	YNL141W		YBL024W	YNL175C			YNR054C	YOR272W		YKL021C	YPL217C
YML056C	YNL141W		YBR084W	YNL175C			YOL022C	YOR272W		YKL082C	YPL217C
YML093W	YNL141W		YCR087C-A	YNL175C			YOL077C	YOR272W		YLL008W	YPL217C
YMR093W	YNL141W		YDR465C	YNL175C			YOL080C	YOR272W		YLL011W	YPL217C
YMR131C	YNL141W		YER137C	YNL175C			YOR004W	YOR272W		YLR009W	YPL217C
YMR269W	YNL141W		YGR035C	YNL175C			YBL039C	YOR294W		YLR129W	YPL217C
YMR290C	YNL141W		YML014W	YNL175C			YDR087C	YOR294W		YLR409C	YPL217C
YNL062C	YNL141W		YMR310C	YNL175C			YDR496C	YOR294W		YMR014W	YPL217C
YNL112W	YNL141W		YBR267W	YNL182C			YER126C	YOR294W		YMR229C	YPL217C
YER049W	YNL151C		YDL060W	YNL182C			YGL029W	YOR294W		YNL002C	YPL217C
YBR141C	YNL163C		YDR021W	YNL182C			YGR245C	YOR294W		YNL132W	YPL217C
YBR271W	YNL163C		YDR324C	YNL182C			YIL091C	YOR294W		YOL077C	YPL217C
YCR072C	YNL163C		YER002W	YNL182C			YJR063W	YOR294W		YOR206W	YPL217C
YDR398W	YNL163C		YFL023W	YNL182C			YKL009W	YOR294W		YOR294W	YPL217C
YGL120C	YNL163C		YGL029W	YNL182C			YLL011W	YOR294W		YPL211W	YPL217C
YIL079C	YNL163C		YGL078C	YNL182C			YLR222C	YOR294W		YDL060W	YPL226W
YAL059W	YNL175C		YGR280C	YNL182C			YNL062C	YOR294W		YGL078C	YPL226W
YCL037C	YNL175C		YHR066W	YNL182C			YNL075W	YOR294W		YIL091C	YPL226W
YCR087C-A	YNL175C		YHR085W	YNL182C			YNL110C	YOR294W		YKL009W	YPL226W
YDL060W	YNL175C		YIL104C	YNL182C			YOR004W	YOR294W		YKL078W	YPL226W
YDL063C	YNL175C		YIR012W	YNL182C			YOR272W	YOR294W		YLL011W	YPL226W
YDL201W	YNL175C		YJL122W	YNL182C			YEL026W	YOR310C		YLR222C	YPL226W
YDR037W	YNL175C		YKL009W	YNL182C			YLR175W	YOR310C		YLR409C	YPL226W
YDR101C	YNL175C		YKL078W	YNL182C			YOR309C	YOR310C		YNL002C	YPL226W
YER006W	YNL175C		YKL099C	YNL182C			YBR105C	YOR338W		YNL132W	YPL226W
YGL078C	YNL175C		YLL008W	YNL182C			YBL039C	YOR340C		YOR206W	YPL226W
YGR123C	YNL175C		YLL011W	YNL182C			YCR057C	YOR340C		YPL012W	YPL226W
YJL050W	YNL175C		YLR009W	YNL182C			YDL150W	YOR340C		YPL217C	YPL226W
YJR041C	YNL175C		YLR221C	YNL182C			YDR021W	YOR340C		YER131W	YPL249C-A
YKL021C	YNL175C		YNL002C	YNL182C			YDR087C	YOR340C		YLR441C	YPL249C-A
YLL034C	YNL175C		YCL037C	YNL207W			YDR299W	YOR340C		YBL004W	YPL266W
YLR196W	YNL175C		YGR123C	YNL207W			YDR449C	YOR340C		YCL054W	YPL266W
YLR197W	YNL175C		YIL103W	YNL207W			YDR496C	YOR340C		YDL051W	YPL266W
YLR276C	YNL175C		YGL120C	YNL221C			YER126C	YOR340C		YDL148C	YPL266W
YLR397C	YNL175C		YBR247C	YNL248C			YGL078C	YOR340C		YDL201W	YPL266W
YLR449W	YNL175C		YCL037C	YNL248C			YGL171W	YOR340C		YDL213C	YPL266W
YMR049C	YNL175C		YCL054W	YNL248C			YGR159C	YOR340C		YDR412W	YPL266W
YMR310C	YNL175C		YDL111C	YNL248C			YGR245C	YOR340C		YER126C	YPL266W
YAL025C	YNL182C		YDL150W	YNL248C			YHR085W	YOR340C		YGL111W	YPL266W
YBR155W	YNL182C		YDL201W	YNL248C			YHR148W	YOR340C		YGR103W	YPL266W
YDR087C	YNL182C		YDR087C	YNL248C			YJL069C	YOR340C		YHR089C	YPL266W
YDR165W	YNL182C		YDR165W	YNL248C			YJL122W	YOR340C		YHR148W	YPL266W
YDR184C	YNL182C		YDR398W	YNL248C			YKL009W	YOR340C		YIL019W	YPL266W
YDR299W	YNL182C		YDR449C	YNL248C			YKL082C	YOR340C		YJL033W	YPL266W
YDR398W	YNL182C		YER049W	YNL248C			YKL172W	YOR340C		YJL050W	YPL266W
YDR496C	YNL182C		YER082C	YNL248C			YKR081C	YOR340C		YMR049C	YPL266W
YER002W	YNL182C		YER126C	YNL248C			YLL008W	YOR340C		YNL132W	YPL266W
YER049W	YNL182C		YFL001W	YNL248C			YLL011W	YOR340C		YBR154C	YPR010C
YER082C	YNL182C		YFL023W	YNL248C			YLL034C	YOR340C		YCL054W	YPR010C
YGL029W	YNL182C		YGL111W	YNL248C			YLR009W	YOR340C		YDL014W	YPR010C
YGR159C	YNL182C		YGL246C	YNL248C			YLR186W	YOR340C		YDL051W	YPR010C
YGR280C	YNL182C		YGR081C	YNL248C			YLR196W	YOR340C		YDL148C	YPR010C
YHR066W	YNL182C		YGR128C	YNL248C			YLR222C	YOR340C		YDL150W	YPR010C
YHR169W	YNL182C		YGR159C	YNL248C			YLR243W	YOR340C		YDL208W	YPR010C
YHR170W	YNL182C		YHR040W	YNL248C			YLR276C	YOR340C		YDR087C	YPR010C
YIL079C	YNL182C		YJL010C	YNL248C			YML093W	YOR340C		YDR091C	YPR010C
YIR012W	YNL182C		YJL025W	YNL248C			YMR014W	YOR340C		YDR120C	YPR010C
YIR026C	YNL182C		YJL033W	YNL248C			YMR049C	YOR340C		YER126C	YPR010C
YJL010C	YNL182C		YJL050W	YNL248C			YMR093W	YOR340C		YGL111W	YPR010C
YJL069C	YNL182C		YJL069C	YNL248C			YMR128W	YOR340C		YGR128C	YPR010C
YJL122W	YNL182C		YJL109C	YNL248C			YMR131C	YOR340C		YGR159C	YPR010C
YJR063W	YNL182C		YJL125C	YNL248C			YMR239C	YOR340C		YHR089C	YPR010C
YKL009W	YNL182C		YJR063W	YNL248C			YMR290C	YOR340C		YHR196W	YPR010C
YKL029C	YNL182C		YKL172W	YNL248C			YMR310C	YOR340C		YJL033W	YPR010C
YKL078W	YNL182C		YKR024C	YNL248C			YNL002C	YOR340C		YJR041C	YPR010C
YKR024C	YNL182C		YKR060W	YNL248C			YNL062C	YOR340C		YKL172W	YPR010C
YKR060W	YNL182C		YKR081C	YNL248C			YNL075W	YOR340C		YLR002C	YPR010C
YKR081C	YNL182C		YLR014C	YNL248C			YNL110C	YOR340C		YLR175W	YPR010C
YKR092C	YNL182C		YLR051C	YNL248C			YNL112W	YOR340C		YLR196W	YPR010C
YLL008W	YNL182C		YLR068W	YNL248C			YNL182C	YOR340C		YLR276C	YPR010C
YLL011W	YNL182C		YLR186W	YNL248C			YNL248C	YOR340C		YMR049C	YPR010C
YLR009W	YNL182C		YLR196W	YNL248C			YNR054C	YOR340C		YMR093W	YPR010C
YLR051C	YNL182C		YLR222C	YNL248C			YOL077C	YOR340C		YMR128W	YPR010C
YLR186W	YNL182C		YLR276C	YNL248C			YOR004W	YOR340C		YMR290C	YPR010C
YLR196W	YNL182C		YLR401C	YNL248C			YOR243C	YOR340C		YNL061W	YPR010C
YLR222C	YNL182C		YLR435W	YNL248C			YOR272W	YOR340C		YNL062C	YPR010C
YLR401C	YNL182C		YMR049C	YNL248C			YBR034C	YOR359W		YNL075W	YPR010C
YLR435W	YNL182C		YMR093W	YNL248C			YMR303C	YOR388C		YNL112W	YPR010C
YML093W	YNL182C		YMR128W	YNL248C			YAL059W	YPL012W		YNL248C	YPR010C
YMR014W	YNL182C		YMR131C	YNL248C			YBL039C	YPL012W		YOL097C	YPR010C
YMR093W	YNL182C		YMR290C	YNL248C			YCL054W	YPL012W		YOR004W	YPR010C
YMR131C	YNL182C		YNL061W	YNL248C			YCR057C	YPL012W		YOR207C	YPR010C
YMR239C	YNL182C		YNL062C	YNL248C			YDR021W	YPL012W		YOR272W	YPR010C
YMR269W	YNL182C		YNL075W	YNL248C			YDR087C	YPL012W		YOR340C	YPR010C
YMR290C	YNL182C		YNL112W	YNL248C			YDR120C	YPL012W		YPL086C	YPR010C
YNL062C	YNL182C		YNL113W	YNL248C			YDR299W	YPL012W		YPL126W	YPR010C
YNL075W	YNL182C		YNL119W	YNL248C			YDR496C	YPL012W		YHR038W	YPR047W
YNL112W	YNL182C		YNL141W	YNL248C			YER126C	YPL012W		YDL060W	YPR110C
YNL141W	YNL182C		YNL151C	YNL248C			YGR245C	YPL012W		YGL078C	YPR110C
YCL037C	YNL207W		YDR347W	YNL252C			YHR085W	YPL012W		YHR065C	YPR110C
YDL063C	YNL207W		YMR146C	YNL255C			YHR148W	YPL012W		YHR148W	YPR110C
YDL201W	YNL207W		YBR141C	YNL282W			YIL091C	YPL012W		YKL009W	YPR110C
YDR101C	YNL207W		YDR398W	YNL282W			YIR026C	YPL012W		YLL008W	YPR110C
YDR496C	YNL207W		YGL120C	YNL282W			YJL033W	YPL012W		YLL011W	YPR110C
YER049W	YNL207W		YGR145W	YNL282W			YJL122W	YPL012W		YLR009W	YPR110C
YGL078C	YNL207W		YHR070W	YNL282W			YJR063W	YPL012W		YLR197W	YPR110C
YJL050W	YNL207W		YKR025W	YNL282W			YKL009W	YPL012W		YNL132W	YPR110C
YJL122W	YNL207W		YLR063W	YNL282W			YKL172W	YPL012W		YNL182C	YPR110C
YLL034C	YNL207W		YLR223C	YNL282W			YKR081C	YPL012W		YOL010W	YPR110C
YLR196W	YNL207W		YCR003W	YNL284C			YLL008W	YPL012W		YOL077C	YPR110C
YLR276C	YNL207W		YDL045W-A	YNL284C			YLL011W	YPL012W		YOR206W	YPR110C
YML093W	YNL207W		YDR268W	YNL284C			YLL034C	YPL012W		YOR294W	YPR110C
YMR014W	YNL207W		YEL050C	YNL284C			YLR196W	YPL012W		YPL211W	YPR110C
YMR049C	YNL207W		YKL194C	YNL284C			YLR222C	YPL012W		YBR247C	YPR112C
YMR128W	YNL207W		YLR312W-A	YNL284C			YLR276C	YPL012W		YCL054W	YPR112C
YNL061W	YNL207W		YDL201W	YNL292W			YML093W	YPL012W		YDL201W	YPR112C
YNL075W	YNL207W		YDR091C	YNL292W			YMR049C	YPL012W		YDR087C	YPR112C
YNL175C	YNL207W		YDR412W	YNL292W			YMR128W	YPL012W		YDR165W	YPR112C
YKL082C	YNL227C		YFL001W	YNL292W			YMR239C	YPL012W		YDR365C	YPR112C
YAL025C	YNL248C		YHR089C	YNL292W			YMR290C	YPL012W		YDR412W	YPR112C
YBL039C	YNL248C		YLR175W	YNL292W			YNL062C	YPL012W		YDR449C	YPR112C
YBR247C	YNL248C		YBR247C	YNL308C			YNL112W	YPL012W		YER126C	YPR112C
YBR267W	YNL248C		YCL054W	YNL308C			YNL308C	YPL012W		YGL111W	YPR112C
YCL054W	YNL248C		YDL201W	YNL308C			YNR054C	YPL012W		YGR103W	YPR112C
YCR057C	YNL248C		YDR087C	YNL308C			YOL080C	YPL012W		YIL019W	YPR112C
YDL060W	YNL248C		YDR165W	YNL308C			YOR004W	YPL012W		YJL010C	YPR112C
YDL063C	YNL248C		YDR398W	YNL308C			YOR206W	YPL012W		YJL033W	YPR112C
YDL201W	YNL248C		YDR449C	YNL308C			YOR243C	YPL012W		YJL050W	YPR112C
YDR087C	YNL248C		YER082C	YNL308C			YOR272W	YPL012W		YJL069C	YPR112C
YDR101C	YNL248C		YER126C	YNL308C			YOR294W	YPL012W		YJL109C	YPR112C
YDR165W	YNL248C		YGL111W	YNL308C			YOR340C	YPL012W		YJR041C	YPR112C
YDR299W	YNL248C		YGR159C	YNL308C			YAL025C	YPL043W		YKL172W	YPR112C
YDR361C	YNL248C		YHR040W	YNL308C			YAL059W	YPL043W		YKR024C	YPR112C
YDR449C	YNL248C		YHR169W	YNL308C			YBR247C	YPL043W		YKR060W	YPR112C
YDR496C	YNL248C		YJL010C	YNL308C			YBR267W	YPL043W		YKR081C	YPR112C
YER049W	YNL248C		YJL025W	YNL308C			YCL054W	YPL043W		YLR002C	YPR112C
YER082C	YNL248C		YJL033W	YNL308C			YDL060W	YPL043W		YLR186W	YPR112C
YER126C	YNL248C		YJL050W	YNL308C			YDL063C	YPL043W		YLR196W	YPR112C
YFL023W	YNL248C		YJL069C	YNL308C			YDR087C	YPL043W		YLR222C	YPR112C
YGL029W	YNL248C		YJL109C	YNL308C			YDR101C	YPL043W		YLR276C	YPR112C
YGL078C	YNL248C		YJL125C	YNL308C			YDR165W	YPL043W		YLR401C	YPR112C
YGR159C	YNL248C		YKL172W	YNL308C			YER126C	YPL043W		YML093W	YPR112C
YGR245C	YNL248C		YKR024C	YNL308C			YFL023W	YPL043W		YMR049C	YPR112C
YHR169W	YNL248C		YKR060W	YNL308C			YGL029W	YPL043W		YMR128W	YPR112C
YHR170W	YNL248C		YKR081C	YNL308C			YGL078C	YPL043W		YMR131C	YPR112C
YIL091C	YNL248C		YLR014C	YNL308C			YHR170W	YPL043W		YMR290C	YPR112C
YIL104C	YNL248C		YLR051C	YNL308C			YIL091C	YPL043W		YNL061W	YPR112C
YIR012W	YNL248C		YLR068W	YNL308C			YJL010C	YPL043W		YNL062C	YPR112C
YIR026C	YNL248C		YLR186W	YNL308C			YJL122W	YPL043W		YNL075W	YPR112C
YJL010C	YNL248C		YLR196W	YNL308C			YKR081C	YPL043W		YNL112W	YPR112C
YJL069C	YNL248C		YLR222C	YNL308C			YLR009W	YPL043W		YNL248C	YPR112C
YJL122W	YNL248C		YLR276C	YNL308C			YLR196W	YPL043W		YNL308C	YPR112C
YJR063W	YNL248C		YLR401C	YNL308C			YML093W	YPL043W		YNR054C	YPR112C
YKL009W	YNL248C		YLR435W	YNL308C			YMR014W	YPL043W		YOL041C	YPR112C
YKL029C	YNL248C		YML093W	YNL308C			YMR128W	YPL043W		YOL080C	YPR112C
YKL078W	YNL248C		YMR049C	YNL308C			YNL075W	YPL043W		YOR004W	YPR112C
YKL099C	YNL248C		YMR128W	YNL308C			YNL248C	YPL043W		YOR272W	YPR112C
YKR024C	YNL248C		YMR131C	YNL308C			YNL308C	YPL043W		YOR340C	YPR112C
YKR060W	YNL248C		YMR290C	YNL308C			YOL080C	YPL043W		YPL012W	YPR112C
YKR081C	YNL248C		YNL061W	YNL308C			YOR294W	YPL043W		YPL043W	YPR112C
YKR092C	YNL248C		YNL062C	YNL308C			YBL039C	YPL086C		YPL086C	YPR112C
YLL008W	YNL248C		YNL075W	YNL308C			YCR057C	YPL086C		YPL266W	YPR112C
YLL011W	YNL248C		YNL112W	YNL308C			YDL014W	YPL086C		YCL054W	YPR137W
YLL034C	YNL248C		YNL119W	YNL308C			YER126C	YPL086C		YDL201W	YPR137W
YLR009W	YNL248C		YNL248C	YNL308C			YGL171W	YPL086C		YDR087C	YPR137W
YLR068W	YNL248C		YFL062W	YNL336W			YHR065C	YPL086C		YDR398W	YPR137W
YLR186W	YNL248C		YBL039C	YNR012W			YML093W	YPL086C		YDR449C	YPR137W
YLR196W	YNL248C		YNL141W	YNR012W			YOR206W	YPL086C		YER082C	YPR137W
YLR221C	YNL248C		YKR025W	YNR027W			YOR340C	YPL086C		YER126C	YPR137W
YLR222C	YNL248C		YLR223C	YNR027W			YAL025C	YPL093W		YER127W	YPR137W
YLR276C	YNL248C		YCR046C	YNR037C			YAL059W	YPL093W		YGR081C	YPR137W
YLR401C	YNL248C		YKL138C	YNR037C			YBL039C	YPL093W		YGR159C	YPR137W
YLR435W	YNL248C		YKR006C	YNR037C			YCL054W	YPL093W		YHR169W	YPR137W
YML093W	YNL248C		YAL012W	YNR050C			YCR057C	YPL093W		YJL010C	YPR137W
YMR014W	YNL248C		YDR101C	YNR053C			YDL060W	YPL093W		YJL069C	YPR137W
YMR093W	YNL248C		YDR361C	YNR053C			YDL063C	YPL093W		YJL125C	YPR137W
YMR128W	YNL248C		YHR170W	YNR053C			YDL150W	YPL093W		YJR063W	YPR137W
YMR131C	YNL248C		YKR092C	YNR053C			YDL201W	YPL093W		YKR024C	YPR137W
YMR269W	YNL248C		YBR154C	YNR054C			YDR021W	YPL093W		YKR060W	YPR137W
YMR290C	YNL248C		YBR247C	YNR054C			YDR087C	YPL093W		YKR081C	YPR137W
YNL062C	YNL248C		YCL054W	YNR054C			YDR101C	YPL093W		YLR051C	YPR137W
YNL075W	YNL248C		YDL036C	YNR054C			YDR165W	YPL093W		YLR186W	YPR137W
YNL112W	YNL248C		YDL150W	YNR054C			YDR299W	YPL093W		YLR196W	YPR137W
YNL182C	YNL248C		YDL201W	YNR054C			YDR449C	YPL093W		YLR222C	YPR137W
YBR141C	YNL282W		YDL208W	YNR054C			YDR496C	YPL093W		YLR276C	YPR137W
YGL120C	YNL282W		YDR087C	YNR054C			YER002W	YPL093W		YLR435W	YPR137W
YHR070W	YNL282W		YDR120C	YNR054C			YER006W	YPL093W		YML093W	YPR137W
YIL079C	YNL282W		YDR165W	YNR054C			YER049W	YPL093W		YMR128W	YPR137W
YER070W	YNL289W		YDR412W	YNR054C			YGL078C	YPL093W		YMR131C	YPR137W
YHR065C	YNL292W		YDR449C	YNR054C			YGL111W	YPL093W		YMR290C	YPR137W
YHR128W	YNL292W		YER082C	YNR054C			YGR128C	YPL093W		YNL061W	YPR137W
YGR221C	YNL300W		YER126C	YNR054C			YHR085W	YPL093W		YNL062C	YPR137W
YAL025C	YNL308C		YFL001W	YNR054C			YHR148W	YPL093W		YNL075W	YPR137W
YAL059W	YNL308C		YGL111W	YNR054C			YHR197W	YPL093W		YNL112W	YPR137W
YBL039C	YNL308C		YGR081C	YNR054C			YIL091C	YPL093W		YNL248C	YPR137W
YBR247C	YNL308C		YGR158C	YNR054C			YIR026C	YPL093W		YNL308C	YPR137W
YCL054W	YNL308C		YGR159C	YNR054C			YJL033W	YPL093W		YNR054C	YPR137W
YDL060W	YNL308C		YHR040W	YNR054C			YJL050W	YPL093W		YOL080C	YPR137W
YDL063C	YNL308C		YHR088W	YNR054C			YJL069C	YPL093W		YOR004W	YPR137W
YDR087C	YNL308C		YHR169W	YNR054C			YJL122W	YPL093W		YOR272W	YPR137W
YDR101C	YNL308C		YHR196W	YNR054C			YJR063W	YPL093W		YOR340C	YPR137W
YDR165W	YNL308C		YJL010C	YNR054C			YKL009W	YPL093W		YPL012W	YPR137W
YDR299W	YNL308C		YJL011C	YNR054C			YKL082C	YPL093W		YPL043W	YPR137W
YDR496C	YNL308C		YJL033W	YNR054C			YKL172W	YPL093W		YPL086C	YPR137W
YER082C	YNL308C		YJL050W	YNR054C			YKR060W	YPL093W		YPL146C	YPR137W
YER126C	YNL308C		YJL069C	YNR054C			YKR092C	YPL093W		YCL054W	YPR143W
YFL023W	YNL308C		YJL109C	YNR054C			YLL008W	YPL093W		YDL014W	YPR143W
YGL078C	YNL308C		YJL125C	YNR054C			YLL011W	YPL093W		YDL148C	YPR143W
[truncated: 1,271 more rows]

## Sheet: New_links_associated_with_17_pr
The new predicted interactions associated with the select 17 proteins under the new constructed networks							Overlap between new predicted interactions under network 1 and String database			Overlap between new predicted interactions under network 2 and String database
Network1(The threshold of PCC is set to 0.98)			Network2(The threshold of PCC and GO similarity is set to 0.96 and 0.4, respectively)
YLR074C	YPR144C		YNL282W	YPR144C			YDR398W	YPR144C		YGR145W	YPR144C
YJL025W	YPR144C		YGR145W	YPR144C			YCR072C	YPR144C		YGL120C	YPR144C
YIL079C	YPR144C		YGL120C	YPR144C			YDR184C	YPR137W		YPL211W	YPL217C
YDR398W	YPR144C		YBR141C	YPR144C			YBR267W	YPR112C		YOL077C	YPL217C
YDL111C	YPR144C		YGL246C	YPR137W			YGR103W	YPL217C		YLL008W	YPL217C
YCR072C	YPR144C		YGL246C	YPR112C			YGL099W	YPL217C		YNL141W	YOR340C
YBR271W	YPR144C		YPL211W	YPL217C			YCR087C-A	YPL217C		YMR093W	YOR340C
YKR026C	YPR137W		YOL077C	YPL217C			YDR465C	YNL112W		YGR128C	YOR340C
YDR184C	YPR137W		YLL008W	YPL217C			YLR051C	YPR137W		YER049W	YOR340C
YLR397C	YPR112C		YIR012W	YPL217C			YHR170W	YPR144C		YDL014W	YOR340C
YBR267W	YPR112C		YHR085W	YPL217C			YHR170W	YPR112C		YAL036C	YOR340C
YGR103W	YPL217C		YBR267W	YPL217C			YHR170W	YNL112W		YDL153C	YOR340C
YGL099W	YPL217C		YOR051C	YOR340C			YHR170W	YNL062C		YGR103W	YPR112C
YER137C	YPL217C		YNL141W	YOR340C			YHR170W	YMR131C		YGR103W	YJL050W
YCR087C-A	YPL217C		YMR093W	YOR340C			YDR361C	YMR131C		YDL213C	YOR340C
YGR083C	YNR054C		YKL216W	YOR340C			YOL144W	YPR144C		YDL213C	YNL112W
YDR465C	YNL112W		YGR128C	YOR340C			YLR435W	YML093W		YLR175W	YOR340C
YLR014C	YNL075W		YFL023W	YOR340C			YJL010C	YMR131C		YLR175W	YNR054C
YLR051C	YPR137W		YER049W	YOR340C			YJL010C	YML093W		YLR175W	YML093W
YLR051C	YNL062C		YDL014W	YOR340C			YGL029W	YOR004W		YHR065C	YPL217C
YHR170W	YPR144C		YCL037C	YOR340C			YGL029W	YNL075W		YHR065C	YHR148W
YHR170W	YPR112C		YAL036C	YOR340C			YGL029W	YML093W		YGL078C	YPL217C
YHR170W	YNL112W		YMR269W	YOL022C			YFL023W	YML093W		YGL078C	YHR148W
YHR170W	YNL062C		YDL153C	YOR340C			YDR165W	YPR144C		YGL029W	YPL217C
YHR170W	YMR131C		YDL153C	YOL022C			YDR165W	YPR112C		YGL029W	YHR148W
YDR361C	YMR131C		YGR158C	YNR054C			YDR165W	YOR004W		YDR021W	YPL217C
YOL144W	YPR144C		YDR156W	YNL112W			YDR165W	YNL075W		YDR021W	YHR148W
YLR435W	YPR144C		YDR037W	YNL112W			YDR165W	YNL062C		YDL060W	YPL217C
YLR435W	YNL062C		YIL079C	YNL062C			YDR165W	YMR131C		YDL060W	YHR148W
YLR435W	YMR131C		YDL036C	YPR144C			YDR165W	YML093W		YPL217C	YPL226W
YLR435W	YML093W		YDL036C	YPR137W			YOL010W	YOR004W		YOR294W	YPL217C
YJL010C	YNL062C		YDL036C	YPR112C			YNL110C	YOR340C		YOR206W	YPL217C
YJL010C	YMR131C		YDL036C	YNR054C			YNL110C	YOR004W		YNL132W	YPL217C
YJL010C	YML093W		YDL036C	YNL112W			YNL110C	YNR054C		YNL002C	YPL217C
YGL029W	YOR004W		YDL036C	YMR131C			YNL075W	YPR144C		YMR229C	YPL217C
YGL029W	YNL075W		YDL036C	YML093W			YNL075W	YPL093W		YMR014W	YPL217C
YGL029W	YNL062C		YGR103W	YPR112C			YNL075W	YPL043W		YLR409C	YPL217C
YGL029W	YML093W		YGR103W	YJL050W			YNL075W	YOR340C		YLR409C	YOL022C
YFL023W	YMR131C		YDL213C	YOR340C			YNL075W	YOR294W		YLR129W	YPL217C
YFL023W	YML093W		YDL213C	YOL022C			YNL075W	YOR272W		YLR009W	YPL217C
YDR165W	YPR144C		YDL213C	YNL112W			YNL075W	YOR004W		YLL011W	YPL217C
YDR165W	YPR137W		YDL213C	YJL050W			YNL075W	YOL077C		YKL082C	YPL217C
YDR165W	YPR112C		YLR175W	YOR340C			YNL075W	YNR054C		YKL021C	YPL217C
YDR165W	YOR004W		YLR175W	YNR054C			YNL075W	YNL308C		YKL009W	YPL217C
YDR165W	YNR054C		YLR175W	YML093W			YNL075W	YNL248C		YIL091C	YPL217C
YDR165W	YNL112W		YHR065C	YPL217C			YNL075W	YNL207W		YIL091C	YOL022C
YDR165W	YNL075W		YHR065C	YHR148W			YNL075W	YNL182C		YHR148W	YPR110C
YDR165W	YNL062C		YGL078C	YPL217C			YNL075W	YNL112W		YHR148W	YPL266W
YDR165W	YMR131C		YGL078C	YHR148W			YNL075W	YNL110C		YHR148W	YPL217C
YDR165W	YML093W		YGL029W	YPL217C			YNL061W	YNL075W		YHR148W	YPL012W
YOR283W	YPR144C		YGL029W	YHR148W			YNL207W	YPR112C		YHR148W	YOR294W
YOL010W	YOR004W		YER002W	YPL217C			YNL175C	YPR112C		YHR148W	YOR206W
YNL110C	YOR340C		YER002W	YHR148W			YNL175C	YPL217C		YHR148W	YNL132W
YNL110C	YOR004W		YDR021W	YPL217C			YMR310C	YOR340C		YHR148W	YNL002C
YNL110C	YNR054C		YDR021W	YHR148W			YMR310C	YOR004W		YHR148W	YMR229C
YNL075W	YPR144C		YDL060W	YPL217C			YMR310C	YNR054C		YHR148W	YMR014W
YNL075W	YPL093W		YDL060W	YHR148W			YMR310C	YNL075W		YHR148W	YLR435W
YNL075W	YPL043W		YPL217C	YPR169W			YMR310C	YNL062C		YHR148W	YLR409C
YNL075W	YOR340C		YPL217C	YPR110C			YKL021C	YPR112C		YHR148W	YLR222C
YNL075W	YOR294W		YPL217C	YPL226W			YHR052W	YPL217C		YHR148W	YLR221C
YNL075W	YOR272W		YOR294W	YPL217C			YHR052W	YHR148W		YHR148W	YLR129W
YNL075W	YOR051C		YOR206W	YPL217C			YGL171W	YOR340C		YHR148W	YLR009W
YNL075W	YOR004W		YNL132W	YPL217C			YGL171W	YHR148W		YHR148W	YLL011W
YNL075W	YOL077C		YNL132W	YOL022C			YER006W	YPL217C		YHR148W	YKL078W
YNL075W	YOL022C		YNL002C	YPL217C			YER006W	YHR148W		YHR148W	YKL009W
YNL075W	YNR054C		YMR229C	YPL217C			YDR120C	YHR148W		YHR148W	YJL122W
YNL075W	YNL308C		YMR014W	YPL217C			YDR021W	YPL217C		YHR148W	YIL091C
YNL075W	YNL248C		YMR014W	YOL022C			YDR021W	YOR340C		YHR148W	YIL019W
YNL075W	YNL207W		YLR409C	YPL217C			YDR021W	YHR148W		YGR081C	YPR144C
YNL075W	YNL182C		YLR409C	YOL022C			YPL211W	YPL217C		YGR081C	YPR137W
YNL075W	YNL112W		YLR397C	YPL217C			YOR243C	YPL217C		YGR081C	YOR004W
YNL075W	YNL110C		YLR129W	YPL217C			YOR243C	YOR340C		YGR081C	YML093W
YNL061W	YNL075W		YLR009W	YPL217C			YNL002C	YOR340C		YER127W	YPR137W
YNL207W	YPR112C		YLL011W	YPL217C			YNL002C	YNL062C		YER127W	YOR340C
YNL175C	YPR112C		YKL082C	YPL217C			YLR186W	YPR137W		YER127W	YOR004W
YNL175C	YPL217C		YKL082C	YOL022C			YLR186W	YOR340C		YER127W	YNL062C
YMR310C	YPR112C		YKL021C	YPL217C			YLR186W	YOR004W		YER127W	YGR159C
YMR310C	YOR340C		YKL009W	YPL217C			YLR186W	YNR054C		YDR398W	YPR144C
YMR310C	YOR004W		YJL122W	YPL217C			YLR186W	YNL062C		YDR398W	YPR137W
YMR310C	YNR054C		YIL091C	YPL217C			YLR186W	YMR131C		YDR398W	YOR004W
YMR310C	YNL112W		YIL091C	YOL022C			YLR186W	YML093W		YDR398W	YNL112W
YMR310C	YNL075W		YHR148W	YPR110C			YKR081C	YPR144C		YDR398W	YNL075W
YMR310C	YNL062C		YHR148W	YPL266W			YKR081C	YPR112C		YDR398W	YNL062C
YKL021C	YPR112C		YHR148W	YPL226W			YKR081C	YPL217C		YDR398W	YMR131C
YHR052W	YPL217C		YHR148W	YPL217C			YKR081C	YOR340C		YDR398W	YML093W
YHR052W	YHR148W		YHR148W	YPL012W			YKR081C	YOR004W		YDR398W	YGR159C
YGL171W	YOR340C		YHR148W	YOR294W			YKR081C	YOL022C		YPL146C	YPR137W
YGL171W	YHR148W		YHR148W	YOR206W			YKR081C	YNR054C		YNL119W	YOR004W
YER036C	YPL217C		YHR148W	YOL022C			YKR081C	YNL112W		YNL113W	YOR004W
YER036C	YHR148W		YHR148W	YNL132W			YKR081C	YNL075W		YNL113W	YNR054C
YER006W	YPL217C		YHR148W	YNL002C			YKR081C	YNL062C		YLR401C	YPR144C
YER006W	YHR148W		YHR148W	YMR229C			YKR081C	YMR131C		YLR401C	YPR112C
YDR120C	YHR148W		YHR148W	YMR014W			YKR081C	YML093W		YLR401C	YOR340C
YDR021W	YPL217C		YHR148W	YLR435W			YKL172W	YPL217C		YLR401C	YML093W
YDR021W	YOR340C		YHR148W	YLR409C			YKL172W	YOR340C		YLR051C	YPR137W
YDR021W	YHR148W		YHR148W	YLR397C			YER127W	YGR159C		YLR051C	YOR340C
YPL211W	YPL217C		YHR148W	YLR222C			YER082C	YPR144C		YLR051C	YOR004W
YOR243C	YPL217C		YHR148W	YLR221C			YER082C	YPR137W		YLR051C	YOL022C
YOR243C	YOR340C		YHR148W	YLR129W			YER082C	YOR004W		YLR051C	YNR054C
YNL002C	YOR340C		YHR148W	YLR009W			YER082C	YNR054C		YLR051C	YNL075W
YNL002C	YNL062C		YHR148W	YLL011W			YER082C	YNL075W		YLR051C	YML093W
YLR186W	YPR137W		YHR148W	YKL082C			YER082C	YMR131C		YKR081C	YPR144C
YLR186W	YOR340C		YHR148W	YKL078W			YER082C	YML093W		YKR081C	YPR137W
YLR186W	YOR004W		YHR148W	YKL021C			YER002W	YOR004W		YKR081C	YPR112C
YLR186W	YNR054C		YHR148W	YKL009W			YER002W	YML093W		YKR081C	YOR340C
YLR186W	YNL062C		YHR148W	YJL122W			YBR155W	YOR004W		YKR081C	YOR004W
YLR186W	YMR131C		YHR148W	YIL091C			YAL025C	YPR144C		YKR081C	YOL022C
YLR186W	YML093W		YHR148W	YIL019W			YAL025C	YOR004W		YKR081C	YNR054C
YKR081C	YPR144C		YGR081C	YPR144C			YAL025C	YNR054C		YKR081C	YNL112W
YKR081C	YPR112C		YGR081C	YPR137W			YAL025C	YNL112W		YKR081C	YNL075W
YKR081C	YPL217C		YGR081C	YOR004W			YAL025C	YNL075W		YKR081C	YNL062C
YKR081C	YOR340C		YGR081C	YNR054C			YAL025C	YNL062C		YKR081C	YMR131C
YKR081C	YOR004W		YGR081C	YNL062C			YAL025C	YMR131C		YKR081C	YML093W
YKR081C	YOL022C		YGR081C	YMR131C			YAL025C	YML093W		YIL096C	YOR340C
YKR081C	YNR054C		YGR081C	YML093W			YAL025C	YGR159C		YHR169W	YPR144C
YKR081C	YNL112W		YGR081C	YGR159C			YPR137W	YPR144C		YHR169W	YPR137W
YKR081C	YNL075W		YER127W	YPR137W			YOR340C	YPR137W		YHR169W	YOR004W
YKR081C	YNL062C		YER127W	YOR340C			YOR340C	YPR010C		YHR169W	YNR054C
YKR081C	YMR131C		YER127W	YOR004W			YOR340C	YPL217C		YHR169W	YNL112W
YKR081C	YML093W		YER127W	YNL062C			YOR340C	YPL211W		YHR169W	YNL075W
YKL172W	YPL217C		YER127W	YGR159C			YOR340C	YPL146C		YHR169W	YNL062C
YKL172W	YOR340C		YDR398W	YPR144C			YOR340C	YPL126W		YHR169W	YMR131C
YER127W	YGR159C		YDR398W	YPR137W			YOR340C	YPL093W		YHR169W	YML093W
YER082C	YPR144C		YDR398W	YOR004W			YOR340C	YPL086C		YHR088W	YOR340C
YER082C	YPR137W		YDR398W	YNL112W			YOR340C	YPL012W		YHR088W	YOR004W
YER082C	YOR004W		YDR398W	YNL075W			YOR004W	YPR144C		YHR088W	YNR054C
YER082C	YNR054C		YDR398W	YNL062C			YOR004W	YPR137W		YHR088W	YNL062C
YER082C	YNL112W		YDR398W	YMR131C			YOR004W	YPL211W		YHR088W	YML093W
YER082C	YNL075W		YDR398W	YML093W			YOR004W	YPL146C		YHR070W	YPR144C
YER082C	YNL062C		YDR398W	YGR159C			YOR004W	YPL093W		YBR247C	YPR112C
YER082C	YMR131C		YDL111C	YPR137W			YOR004W	YPL012W		YBR247C	YNR054C
YER082C	YML093W		YDL111C	YOR004W			YOR004W	YOR340C		YBR247C	YNL112W
YER082C	YGR159C		YDL111C	YNL112W			YOR004W	YOR294W		YBR247C	YMR131C
YER002W	YPR137W		YDL111C	YNL062C			YOR004W	YOR272W		YBR247C	YML093W
YER002W	YOR340C		YDL111C	YMR131C			YOL124C	YPR144C		YBR247C	YJL050W
YER002W	YOR004W		YDL111C	YGR159C			YOL124C	YPR137W		YBR247C	YCL054W
YER002W	YNR054C		YPL146C	YPR144C			YOL124C	YOR004W		YBR154C	YOR340C
YER002W	YNL062C		YPL146C	YPR137W			YNR053C	YPR144C		YPR137W	YPR144C
YER002W	YMR131C		YNL119W	YOR340C			YNR053C	YPR137W		YPR112C	YPR144C
YER002W	YML093W		YNL119W	YOR004W			YNR053C	YOR004W		YPL266W	YPR112C
YER002W	YHR148W		YNL119W	YOL022C			YNR053C	YNR054C		YPL086C	YPR137W
YER002W	YGR159C		YNL119W	YNR054C			YNR012W	YPR144C		YPL086C	YPR112C
YBR155W	YPR144C		YNL113W	YOR004W			YNL182C	YPR144C		YPL043W	YPR144C
YBR155W	YOR004W		YNL113W	YNR054C			YNL182C	YPR137W		YPL043W	YPR137W
YBR155W	YNL062C		YLR401C	YPR144C			YNL182C	YOR340C		YPL043W	YPR112C
YBR155W	YGR159C		YLR401C	YPR137W			YNL182C	YOR004W		YPL012W	YPR144C
YAL025C	YPR144C		YLR401C	YPR112C			YNL182C	YNR054C		YPL012W	YPR137W
YAL025C	YOR004W		YLR401C	YOR340C			YNL141W	YPR144C		YPL012W	YPR112C
YAL025C	YNR054C		YLR401C	YOR004W			YNL141W	YPR137W		YOR340C	YPR137W
YAL025C	YNL112W		YLR401C	YNR054C			YNL141W	YOR004W		YOR340C	YPR112C
YAL025C	YNL075W		YLR401C	YNL112W			YNL062C	YPR144C		YOR340C	YPR010C
YAL025C	YNL062C		YLR401C	YNL075W			YNL062C	YPR137W		YOR340C	YPL146C
YAL025C	YMR131C		YLR401C	YNL062C			YNL062C	YPL211W		YOR340C	YPL126W
YAL025C	YML093W		YLR401C	YMR131C			YNL062C	YPL093W		YOR340C	YPL086C
YAL025C	YGR159C		YLR401C	YML093W			YNL062C	YPL012W		YOR340C	YPL043W
YPR137W	YPR144C		YLR051C	YPR144C			YNL062C	YOR340C		YOR340C	YPL012W
YOR340C	YPR137W		YLR051C	YPR137W			YNL062C	YOR294W		YOR272W	YPR144C
YOR340C	YPR010C		YLR051C	YOR340C			YNL062C	YOR272W		YOR272W	YPR137W
YOR340C	YPL226W		YLR051C	YOR004W			YNL062C	YOR004W		YOR272W	YPR112C
YOR340C	YPL217C		YLR051C	YOL022C			YNL062C	YOL124C		YOR272W	YOR340C
YOR340C	YPL211W		YLR051C	YNR054C			YNL062C	YNR054C		YOR004W	YPR144C
YOR340C	YPL146C		YLR051C	YNL075W			YNL062C	YNR053C		YOR004W	YPR143W
YOR340C	YPL126W		YLR051C	YNL062C			YNL062C	YNL248C		YOR004W	YPR137W
YOR340C	YPL093W		YLR051C	YMR131C			YNL062C	YNL182C		YOR004W	YPR112C
YOR340C	YPL086C		YLR051C	YML093W			YNL062C	YNL141W		YOR004W	YPR010C
YOR340C	YPL012W		YKR081C	YPR144C			YNL062C	YNL112W		YOR004W	YPL146C
YOR051C	YPR144C		YKR081C	YPR137W			YNL062C	YNL110C		YOR004W	YPL086C
YOR051C	YPR112C		YKR081C	YPR112C			YNL062C	YNL075W		YOR004W	YPL043W
YOR004W	YPR144C		YKR081C	YOR340C			YMR239C	YOR340C		YOR004W	YPL012W
YOR004W	YPR137W		YKR081C	YOR004W			YMR239C	YOR004W		YOR004W	YOR340C
YOR004W	YPL226W		YKR081C	YOL022C			YMR239C	YNR054C		YOR004W	YOR272W
YOR004W	YPL211W		YKR081C	YNR054C			YMR239C	YNL062C		YOL080C	YPR144C
YOR004W	YPL146C		YKR081C	YNL112W			YMR131C	YPR144C		YOL080C	YPR137W
YOR004W	YPL093W		YKR081C	YNL075W			YMR131C	YPR137W		YOL080C	YPR112C
YOR004W	YPL012W		YKR081C	YNL062C			YMR131C	YPL093W		YOL080C	YOR340C
YOR004W	YOR340C		YKR081C	YMR131C			YMR131C	YOR340C		YOL080C	YOR004W
YOR004W	YOR294W		YKR081C	YML093W			YMR131C	YOR272W		YOL041C	YPR112C
YOR004W	YOR283W		YJL025W	YPR137W			YMR131C	YOR004W		YOL041C	YOR340C
YOR004W	YOR272W		YJL025W	YOR004W			YMR131C	YOL144W		YOL041C	YOR004W
YOR004W	YOR051C		YJL025W	YNL112W			YMR131C	YOL124C		YOL022C	YPL086C
YOL124C	YPR144C		YJL025W	YNL075W			YMR131C	YOL080C		YOL022C	YOR272W
YOL124C	YPR137W		YJL025W	YNL062C			YMR131C	YOL010W		YOL022C	YOR004W
YOL124C	YOR004W		YJL025W	YMR131C			YMR131C	YNR054C		YNR054C	YPR144C
YNR053C	YPR144C		YIL096C	YOR340C			YMR131C	YNR053C		YNR054C	YPR143W
YNR053C	YPR137W		YHR169W	YPR144C			YMR131C	YNR012W		YNR054C	YPR137W
YNR053C	YOR004W		YHR169W	YPR137W			YMR131C	YNL308C		YNR054C	YPR112C
YNR053C	YNR054C		YHR169W	YOR004W			YMR131C	YNL248C		YNR054C	YPL146C
YNR012W	YPR144C		YHR169W	YOL022C			YMR131C	YNL182C		YNR054C	YPL043W
YNR012W	YPR137W		YHR169W	YNR054C			YMR131C	YNL141W		YNR054C	YPL012W
YNR012W	YOR340C		YHR169W	YNL112W			YMR131C	YNL112W		YNR054C	YOR340C
YNR012W	YOR004W		YHR169W	YNL075W			YMR131C	YNL110C		YNR054C	YOR272W
YNR012W	YNR054C		YHR169W	YNL062C			YMR131C	YNL075W		YNR054C	YOR004W
YNL182C	YPR144C		YHR169W	YMR131C			YMR131C	YNL062C		YNR054C	YOL080C
YNL182C	YPR137W		YHR169W	YML093W			YMR131C	YMR310C		YNL308C	YPR144C
YNL182C	YOR340C		YHR088W	YOR340C			YMR131C	YMR290C		YNL308C	YPR137W
YNL182C	YOR004W		YHR088W	YOR004W			YMR093W	YPR144C		YNL308C	YPR112C
YNL182C	YNR054C		YHR088W	YNR054C			YMR093W	YPR137W		YNL308C	YOR340C
YNL141W	YPR144C		YHR088W	YNL062C			YMR093W	YOR340C		YNL308C	YOR004W
YNL141W	YPR137W		YHR088W	YML093W			YMR093W	YOR004W		YNL308C	YNR054C
YNL141W	YOR004W		YHR070W	YPR144C			YMR093W	YNR054C		YNL248C	YPR137W
YNL062C	YPR144C		YHR070W	YPR137W			YMR093W	YNL112W		YNL248C	YPR112C
YNL062C	YPR137W		YHR070W	YOR004W			YMR093W	YNL075W		YNL248C	YOR340C
YNL062C	YPL226W		YHR070W	YNL062C			YMR093W	YNL062C		YNL248C	YOR004W
YNL062C	YPL211W		YHR070W	YMR131C			YMR093W	YMR131C		YNL151C	YOR340C
YNL062C	YPL146C		YHR040W	YPR144C			YLR401C	YPR144C		YNL151C	YOR004W
YNL062C	YPL093W		YHR040W	YOR340C			YLR401C	YML093W		YNL151C	YNR054C
YNL062C	YPL012W		YHR040W	YOR004W			YLR243W	YOR340C		YNL112W	YPR144C
YNL062C	YOR340C		YHR040W	YOL022C			YLR243W	YOR004W		YNL112W	YPR137W
YNL062C	YOR294W		YHR040W	YNR054C			YLR222C	YPR144C		YNL112W	YPR112C
YNL062C	YOR283W		YHR040W	YNL112W			YLR222C	YPR137W		YNL112W	YPR010C
YNL062C	YOR272W		YHR040W	YNL075W			YLR222C	YOR340C		YNL112W	YPL146C
YNL062C	YOR051C		YHR040W	YNL062C			YLR222C	YOR004W		YNL112W	YPL086C
YNL062C	YOR004W		YHR040W	YMR131C			YLR222C	YNR054C		YNL112W	YPL043W
YNL062C	YOL124C		YHR040W	YML093W			YLR222C	YNL075W		YNL112W	YPL012W
YNL062C	YOL022C		YBR247C	YPR112C			YLR222C	YNL062C		YNL112W	YOR340C
YNL062C	YNR054C		YBR247C	YOL022C			YLR222C	YMR131C		YNL112W	YOR272W
YNL062C	YNR053C		YBR247C	YNR054C			YLR222C	YML093W		YNL112W	YOR004W
YNL062C	YNR012W		YBR247C	YNL112W			YLR009W	YPR144C		YNL112W	YOL080C
YNL062C	YNL308C		YBR247C	YMR131C			YLR009W	YPR137W		YNL112W	YOL041C
YNL062C	YNL248C		YBR247C	YML093W			YLR009W	YPR112C		YNL112W	YNL308C
YNL062C	YNL182C		YBR247C	YJL050W			YLR009W	YOR340C		YNL112W	YNL248C
YNL062C	YNL141W		YBR247C	YCL054W			YLR009W	YOR004W		YNL112W	YNL151C
YNL062C	YNL112W		YBR154C	YOR340C			YLR009W	YNR054C		YNL075W	YPR144C
YNL062C	YNL110C		YBR154C	YOR004W			YLR009W	YNL112W		YNL075W	YPR137W
YNL062C	YNL075W		YBR154C	YOL022C			YLR009W	YNL075W		YNL075W	YPR112C
YMR269W	YPR144C		YBR154C	YNR054C			YLR009W	YNL062C		YNL075W	YPR010C
YMR269W	YPR137W		YBR154C	YNL062C			YLR009W	YMR131C		YNL075W	YPL146C
YMR269W	YOR004W		YBR154C	YCL054W			YLR009W	YML093W		YNL075W	YPL086C
YMR269W	YNL062C		YPR137W	YPR144C			YLL011W	YPR144C		YNL075W	YPL043W
YMR239C	YOR340C		YPR112C	YPR144C			YLL011W	YPR137W		YNL075W	YPL012W
YMR239C	YOR004W		YPL266W	YPR112C			YLL011W	YOR340C		YNL075W	YOR340C
YMR239C	YNR054C		YPL086C	YPR137W			YLL011W	YOR004W		YNL075W	YOR272W
YMR239C	YNL062C		YPL086C	YPR112C			YLL011W	YNR054C		YNL075W	YOR004W
YMR131C	YPR144C		YPL043W	YPR144C			YLL011W	YNL112W		YNL075W	YOL080C
YMR131C	YPR137W		YPL043W	YPR137W			YLL011W	YNL075W		YNL075W	YOL041C
YMR131C	YPL093W		YPL043W	YPR112C			YLL011W	YMR131C		YNL075W	YNR054C
YMR131C	YOR340C		YPL012W	YPR144C			YLL011W	YML093W		YNL075W	YNL308C
YMR131C	YOR283W		YPL012W	YPR137W			YKR092C	YOR004W		YNL075W	YNL248C
YMR131C	YOR272W		YPL012W	YPR112C			YKR092C	YNL112W		YNL075W	YNL151C
YMR131C	YOR051C		YOR340C	YPR143W			YKR092C	YMR131C		YNL075W	YNL119W
YMR131C	YOR004W		YOR340C	YPR137W			YKR092C	YML093W		YNL075W	YNL113W
YMR131C	YOL144W		YOR340C	YPR112C			YKR024C	YPR144C		YNL075W	YNL112W
YMR131C	YOL124C		YOR340C	YPR010C			YKR024C	YOR004W		YNL062C	YPR144C
YMR131C	YOL080C		YOR340C	YPL146C			YKR024C	YNL075W		YNL062C	YPR137W
YMR131C	YOL010W		YOR340C	YPL126W			YKR024C	YMR131C		YNL062C	YPR112C
YMR131C	YNR054C		YOR340C	YPL086C			YKR024C	YML093W		YNL062C	YPR010C
YMR131C	YNR053C		YOR340C	YPL043W			YKL078W	YPR144C		YNL062C	YPL043W
YMR131C	YNR012W		YOR340C	YPL012W			YKL078W	YOR004W		YNL062C	YPL012W
YMR131C	YNL308C		YOR272W	YPR144C			YKL078W	YNL062C		YNL062C	YOR340C
YMR131C	YNL248C		YOR272W	YPR137W			YKL078W	YMR131C		YNL062C	YOR272W
YMR131C	YNL182C		YOR272W	YPR112C			YKL078W	YML093W		YNL062C	YOR004W
YMR131C	YNL141W		YOR272W	YOR340C			YKL009W	YPR144C		YNL062C	YOL080C
YMR131C	YNL112W		YOR004W	YPR144C			YKL009W	YPR137W		YNL062C	YNR054C
YMR131C	YNL110C		YOR004W	YPR143W			YKL009W	YOR340C		YNL062C	YNL248C
YMR131C	YNL075W		YOR004W	YPR137W			YKL009W	YOR004W		YNL062C	YNL112W
YMR131C	YNL062C		YOR004W	YPR112C			YKL009W	YNR054C		YNL062C	YNL075W
YMR131C	YMR310C		YOR004W	YPR010C			YKL009W	YNL062C		YNL061W	YPR137W
YMR131C	YMR290C		YOR004W	YPL146C			YKL009W	YMR131C		YNL061W	YPR112C
YMR131C	YMR269W		YOR004W	YPL086C			YKL009W	YML093W		YNL061W	YOR340C
YMR093W	YPR144C		YOR004W	YPL043W			YJL069C	YPR144C		YNL061W	YOR004W
YMR093W	YPR137W		YOR004W	YPL012W			YJL069C	YPR137W		YNL061W	YOL022C
YMR093W	YOR340C		YOR004W	YOR340C			YJL069C	YOR340C		YNL061W	YNR054C
YMR093W	YOR004W		YOR004W	YOR272W			YJL069C	YOR004W		YNL061W	YNL112W
YMR093W	YNR054C		YOL080C	YPR144C			YJL069C	YNR054C		YNL061W	YNL075W
YMR093W	YNL112W		YOL080C	YPR137W			YJL069C	YNL112W		YNL061W	YNL062C
YMR093W	YNL075W		YOL080C	YPR112C			YJL069C	YNL075W		YMR290C	YPR144C
YMR093W	YNL062C		YOL080C	YOR340C			YJL069C	YNL062C		YMR290C	YPR137W
YMR093W	YMR131C		YOL080C	YOR004W			YJL069C	YMR131C		YMR290C	YPR112C
YLR401C	YPR144C		YOL041C	YPR112C			YIR012W	YOR004W		YMR290C	YOR340C
YLR401C	YPR137W		YOL041C	YOR340C			YIR012W	YMR131C		YMR290C	YOR004W
YLR401C	YOR004W		YOL041C	YOR004W			YHR169W	YPR144C		YMR290C	YNR054C
YLR401C	YNR054C		YOL022C	YPR144C			YHR169W	YOR004W		YMR290C	YNL112W
YLR401C	YNL112W		YOL022C	YPR143W			YHR169W	YNL062C		YMR290C	YNL075W
YLR401C	YNL062C		YOL022C	YPR137W			YHR169W	YMR131C		YMR290C	YNL062C
YLR401C	YMR131C		YOL022C	YPR112C			YHR085W	YOR340C		YMR131C	YPR144C
YLR401C	YML093W		YOL022C	YPR010C			YHR085W	YOR004W		YMR131C	YPR137W
YLR243W	YOR340C		YOL022C	YPL226W			YHR085W	YNR054C		YMR131C	YPR112C
YLR243W	YOR004W		YOL022C	YPL146C			YHR085W	YML093W		YMR131C	YPL146C
YLR243W	YNL112W		YOL022C	YPL086C			YHR085W	YHR148W		YMR131C	YPL086C
YLR243W	YNL062C		YOL022C	YPL043W			YHR066W	YOR004W		YMR131C	YPL043W
YLR222C	YPR144C		YOL022C	YPL012W			YHR066W	YNL062C		YMR131C	YPL012W
YLR222C	YPR137W		YOL022C	YOR340C			YGR280C	YPR144C		YMR131C	YOR340C
YLR222C	YOR340C		YOL022C	YOR272W			YGR280C	YOR004W		YMR131C	YOR272W
YLR222C	YOR004W		YOL022C	YOR207C			YGR159C	YPR144C		YMR131C	YOR004W
YLR222C	YOL022C		YOL022C	YOR004W			YGR159C	YPR137W		YMR131C	YOL080C
YLR222C	YNR054C		YOL022C	YOL080C			YGR159C	YPL226W		YMR131C	YNR054C
YLR222C	YNL075W		YOL022C	YOL041C			YGR159C	YOR340C		YMR131C	YNL308C
YLR222C	YNL062C		YNR054C	YPR144C			YGR159C	YOR272W		YMR131C	YNL248C
YLR222C	YMR131C		YNR054C	YPR143W			YGR159C	YOR004W		YMR131C	YNL151C
YLR222C	YML093W		YNR054C	YPR137W			YGR159C	YOL124C		YMR131C	YNL112W
YLR009W	YPR144C		YNR054C	YPR112C			YGR159C	YNR053C		YMR131C	YNL075W
YLR009W	YPR137W		YNR054C	YPR010C			YGR159C	YNL248C		YMR131C	YNL062C
YLR009W	YPR112C		YNR054C	YPL146C			YGR159C	YNL182C		YMR131C	YNL061W
YLR009W	YOR340C		YNR054C	YPL086C			YGR159C	YNL141W		YMR131C	YMR290C
YLR009W	YOR004W		YNR054C	YPL043W			YGR159C	YNL112W		YMR128W	YPR144C
YLR009W	YNR054C		YNR054C	YPL012W			YGR159C	YNL062C		YMR128W	YPR137W
YLR009W	YNL112W		YNR054C	YOR340C			YGR159C	YMR290C		YMR128W	YPR112C
YLR009W	YNL075W		YNR054C	YOR272W			YGR159C	YMR131C		YMR128W	YOR340C
YLR009W	YNL062C		YNR054C	YOR004W			YGR159C	YMR093W		YMR128W	YOR004W
YLR009W	YMR131C		YNR054C	YOL080C			YGR159C	YML093W		YMR128W	YNR054C
YLR009W	YML093W		YNR054C	YOL041C			YGR159C	YLR222C		YMR128W	YNL112W
YLL011W	YPR144C		YNR054C	YOL022C			YGR159C	YLR009W		YMR128W	YNL075W
YLL011W	YPR137W		YNL308C	YPR144C			YGR159C	YLL011W		YMR128W	YNL062C
YLL011W	YOR340C		YNL308C	YPR137W			YGR159C	YLL008W		YMR128W	YMR131C
YLL011W	YOR004W		YNL308C	YPR112C			YGR159C	YKR092C		YMR049C	YPR144C
YLL011W	YOL022C		YNL308C	YOR340C			YGR159C	YKR024C		YMR049C	YPR112C
YLL011W	YNR054C		YNL308C	YOR004W			YGR159C	YKL078W		YMR049C	YOR340C
YLL011W	YNL112W		YNL308C	YOL022C			YGR159C	YKL009W		YMR049C	YOR004W
YLL011W	YNL075W		YNL308C	YNR054C			YGR159C	YJR063W		YMR049C	YOL022C
YLL011W	YNL062C		YNL248C	YPR137W			YGR159C	YJL122W		YMR049C	YNR054C
YLL011W	YMR131C		YNL248C	YPR112C			YGR159C	YJL069C		YMR049C	YNL112W
YLL011W	YML093W		YNL248C	YOR340C			YGR159C	YHR169W		YMR049C	YNL075W
YKR092C	YPR144C		YNL248C	YOR004W			YGR159C	YHR148W		YMR049C	YNL062C
YKR092C	YOR004W		YNL248C	YOL022C			YGR159C	YHR066W		YMR049C	YMR131C
YKR092C	YNR054C		YNL248C	YNR054C			YGR159C	YGR245C		YML093W	YPR144C
YKR092C	YNL112W		YNL151C	YPR137W			YBR247C	YPR112C		YML093W	YPR143W
YKR092C	YNL062C		YNL151C	YOR340C			YBR247C	YJL050W		YML093W	YPR137W
YKR092C	YMR131C		YNL151C	YOR004W			YBR247C	YCL054W		YML093W	YPR112C
YKR092C	YML093W		YNL151C	YOL022C			YBL039C	YPR112C		YML093W	YPL146C
YKR024C	YPR144C		YNL151C	YNR054C			YBL039C	YOR340C		YML093W	YPL043W
YKR024C	YOR004W		YNL112W	YPR144C			YBL039C	YOR004W		YML093W	YPL012W
YKR024C	YNR054C		YNL112W	YPR143W			YBL039C	YNL112W		YML093W	YOR272W
YKR024C	YNL075W		YNL112W	YPR137W			YBL039C	YNL062C		YML093W	YOR004W
YKR024C	YNL062C		YNL112W	YPR112C			YBL039C	YML093W		YML093W	YOL080C
YKR024C	YMR131C		YNL112W	YPR010C			YBL039C	YJL050W		YML093W	YOL041C
YKR024C	YML093W		YNL112W	YPL146C			YBL039C	YHR148W		YML093W	YNR054C
YKL078W	YPR144C		YNL112W	YPL086C			YBL039C	YCL054W		YML093W	YNL308C
YKL078W	YOR004W		YNL112W	YPL043W			YAL059W	YPR112C		YML093W	YNL112W
YKL078W	YNL062C		YNL112W	YPL012W			YAL059W	YNL112W		YML093W	YNL075W
YKL078W	YMR131C		YNL112W	YOR340C			YAL059W	YNL075W		YML093W	YNL062C
YKL078W	YML093W		YNL112W	YOR272W			YAL059W	YML093W		YML093W	YNL061W
YKL029C	YPR144C		YNL112W	YOR004W			YAL059W	YJL050W		YML093W	YMR290C
YKL029C	YPR137W		YNL112W	YOL080C			YAL059W	YCL054W		YML093W	YMR131C
YKL029C	YOR340C		YNL112W	YOL041C			YPR110C	YPR112C		YML093W	YMR128W
YKL029C	YOR004W		YNL112W	YOL022C			YPL217C	YPR112C		YML093W	YMR049C
YKL029C	YNR054C		YNL112W	YNR054C			YPL217C	YPR010C		YLR435W	YPR137W
YKL029C	YNL112W		YNL112W	YNL308C			YPL217C	YPL266W		YLR435W	YOR340C
YKL029C	YNL075W		YNL112W	YNL248C			YPL126W	YPL217C		YLR435W	YOR004W
YKL029C	YNL062C		YNL112W	YNL151C			YPL093W	YPR112C		YLR435W	YNR054C
YKL029C	YMR131C		YNL075W	YPR144C			YPL093W	YPL217C		YLR435W	YNL075W
YKL029C	YML093W		YNL075W	YPR137W			YPL043W	YPR112C		YLR435W	YML093W
YKL009W	YPR144C		YNL075W	YPR112C			YPL012W	YPL217C		YLR276C	YPR144C
YKL009W	YPR137W		YNL075W	YPR010C			YOR272W	YPR144C		YLR276C	YPR137W
YKL009W	YOR340C		YNL075W	YPL146C			YOR272W	YPR112C		YLR276C	YPR112C
YKL009W	YOR004W		YNL075W	YPL086C			YOR272W	YPL217C		YLR276C	YOR340C
YKL009W	YNR054C		YNL075W	YPL043W			YOR272W	YOR340C		YLR276C	YOR004W
YKL009W	YNL062C		YNL075W	YPL012W			YOR206W	YPL217C		YLR276C	YNR054C
YKL009W	YMR131C		YNL075W	YOR340C			YOL080C	YPR112C		YLR276C	YNL112W
YKL009W	YML093W		YNL075W	YOR272W			YOL077C	YPR112C		YLR276C	YNL075W
YJL069C	YPR144C		YNL075W	YOR004W			YOL077C	YPL217C		YLR276C	YNL062C
YJL069C	YPR137W		YNL075W	YOL080C			YOL077C	YOR340C		YLR276C	YMR131C
YJL069C	YOR340C		YNL075W	YOL041C			YOL041C	YPL217C		YLR276C	YML093W
YJL069C	YOR004W		YNL075W	YOL022C			YOL022C	YPL211W		YLR222C	YPR144C
YJL069C	YNR054C		YNL075W	YNR054C			YOL022C	YOR272W		YLR222C	YPR137W
YJL069C	YNL112W		YNL075W	YNL308C			YOL022C	YOR004W		YLR222C	YPR112C
YJL069C	YNL075W		YNL075W	YNL248C			YNR054C	YPR144C		YLR222C	YOR340C
YJL069C	YNL062C		YNL075W	YNL151C			YNR054C	YPR137W		YLR222C	YOR004W
YJL069C	YMR131C		YNL075W	YNL119W			YNR054C	YPL093W		YLR222C	YNR054C
YIR012W	YPR144C		YNL075W	YNL113W			YNR054C	YPL012W		YLR222C	YNL112W
YIR012W	YOR004W		YNL075W	YNL112W			YNR054C	YOR340C		YLR222C	YNL075W
YIR012W	YNR054C		YNL062C	YPR144C			YNR054C	YOR272W		YLR222C	YNL062C
YIR012W	YNL062C		YNL062C	YPR143W			YNR054C	YOR004W		YLR222C	YMR131C
YIR012W	YMR131C		YNL062C	YPR137W			YNR054C	YOL080C		YLR222C	YML093W
YIR012W	YML093W		YNL062C	YPR112C			YNL308C	YPR144C		YLR196W	YPR144C
YHR169W	YPR144C		YNL062C	YPR010C			YNL308C	YPR112C		YLR196W	YPR137W
YHR169W	YOR004W		YNL062C	YPL146C			YNL308C	YOR004W		YLR196W	YPR112C
YHR169W	YNL062C		YNL062C	YPL086C			YNL308C	YNR054C		YLR196W	YOR340C
YHR169W	YMR131C		YNL062C	YPL043W			YNL248C	YPR144C		YLR196W	YOR004W
YHR085W	YOR340C		YNL062C	YPL012W			YNL248C	YPR137W		YLR196W	YNR054C
YHR085W	YOR004W		YNL062C	YOR340C			YNL248C	YPR112C		YLR196W	YNL112W
YHR085W	YNR054C		YNL062C	YOR272W			YNL248C	YOR340C		YLR196W	YNL075W
YHR085W	YNL062C		YNL062C	YOR004W			YNL248C	YOR004W		YLR196W	YNL062C
YHR085W	YML093W		YNL062C	YOL080C			YNL132W	YPL217C		YLR196W	YMR131C
YHR085W	YHR148W		YNL062C	YOL041C			YNL112W	YPR144C		YLR196W	YML093W
YHR066W	YOR004W		YNL062C	YOL022C			YNL112W	YPR112C		YLR186W	YPR144C
YHR066W	YNL062C		YNL062C	YNR054C			YNL112W	YPR110C		YLR186W	YPR137W
YGR280C	YPR144C		YNL062C	YNL308C			YNL112W	YPL217C		YLR186W	YPR112C
YGR280C	YOR004W		YNL062C	YNL248C			YNL112W	YPL093W		YLR186W	YOR340C
YGR280C	YNL062C		YNL062C	YNL151C			YNL112W	YPL012W		YLR186W	YOR004W
YGR159C	YPR144C		YNL062C	YNL119W			YNL112W	YOR340C		YLR186W	YNR054C
YGR159C	YPR137W		YNL062C	YNL113W			YNL112W	YOR272W		YLR186W	YNL112W
YGR159C	YPL226W		YNL062C	YNL112W			YNL112W	YOR004W		YLR186W	YNL075W
YGR159C	YPL146C		YNL062C	YNL075W			YNL112W	YOL080C		YLR186W	YNL062C
YGR159C	YOR340C		YNL061W	YPR137W			YNL112W	YOL077C		YLR186W	YMR131C
YGR159C	YOR272W		YNL061W	YPR112C			YNL112W	YNL308C		YLR186W	YML093W
YGR159C	YOR051C		YNL061W	YOR340C			YNL112W	YNL248C		YLR068W	YOR004W
YGR159C	YOR004W		YNL061W	YOR004W			YNL112W	YNL182C		YLR002C	YPR112C
YGR159C	YOL124C		YNL061W	YOL022C			YNL112W	YNL141W		YKR060W	YPR144C
YGR159C	YNR054C		YNL061W	YNR054C			YMR290C	YPR144C		YKR060W	YPR137W
YGR159C	YNR053C		YNL061W	YNL112W			YMR290C	YPR137W		YKR060W	YPR112C
YGR159C	YNR012W		YNL061W	YNL075W			YMR290C	YPR112C		YKR060W	YOR340C
YGR159C	YNL248C		YNL061W	YNL062C			YMR290C	YOR340C		YKR060W	YOR004W
YGR159C	YNL182C		YMR290C	YPR144C			YMR290C	YOR004W		YKR060W	YNL075W
YGR159C	YNL141W		YMR290C	YPR137W			YMR290C	YNR054C		YKR060W	YMR131C
YGR159C	YNL112W		YMR290C	YPR112C			YMR290C	YNL112W		YKR060W	YML093W
YGR159C	YNL062C		YMR290C	YOR340C			YMR290C	YNL075W		YKR024C	YPR144C
YGR159C	YMR290C		YMR290C	YOR004W			YMR290C	YNL062C		YKR024C	YPR137W
YGR159C	YMR269W		YMR290C	YOL022C			YMR128W	YPR112C		YKR024C	YPR112C
YGR159C	YMR239C		YMR290C	YNR054C			YMR128W	YOR340C		YKR024C	YOR340C
YGR159C	YMR131C		YMR290C	YNL112W			YMR128W	YOR004W		YKR024C	YOR004W
YGR159C	YMR093W		YMR290C	YNL075W			YMR128W	YNR054C		YKR024C	YNL112W
YGR159C	YML093W		YMR290C	YNL062C			YMR128W	YNL112W		YKR024C	YNL075W
YGR159C	YLR401C		YMR131C	YPR144C			YMR128W	YNL075W		YKR024C	YMR131C
YGR159C	YLR243W		YMR131C	YPR137W			YMR128W	YNL062C		YKR024C	YML093W
YGR159C	YLR222C		YMR131C	YPR112C			YMR128W	YMR131C		YKL172W	YPR112C
YGR159C	YLR009W		YMR131C	YPL146C			YMR049C	YPR112C		YKL172W	YOR340C
YGR159C	YLL011W		YMR131C	YPL086C			YMR049C	YPL217C		YKL172W	YOR004W
YGR159C	YLL008W		YMR131C	YPL043W			YMR049C	YOR340C		YKL172W	YNR054C
YGR159C	YKR092C		YMR131C	YPL012W			YMR049C	YOR004W		YKL172W	YNL112W
YGR159C	YKR024C		YMR131C	YOR340C			YMR049C	YOL022C		YKL172W	YNL075W
YGR159C	YKL078W		YMR131C	YOR272W			YMR049C	YNR054C		YKL172W	YNL062C
YGR159C	YKL029C		YMR131C	YOR004W			YMR049C	YNL112W		YKL172W	YMR131C
YGR159C	YKL009W		YMR131C	YOL080C			YMR049C	YNL075W		YKL172W	YML093W
YGR159C	YJR063W		YMR131C	YOL022C			YMR014W	YPR137W		YJR063W	YPR137W
YGR159C	YJL122W		YMR131C	YNR054C			YMR014W	YPR112C		YJR063W	YOR004W
YGR159C	YJL069C		YMR131C	YNL308C			YMR014W	YOR340C		YJR063W	YNR054C
YGR159C	YIR012W		YMR131C	YNL248C			YMR014W	YOR004W		YJR063W	YNL112W
YGR159C	YHR169W		YMR131C	YNL151C			YMR014W	YNR054C		YJR063W	YNL075W
YGR159C	YHR148W		YMR131C	YNL119W			YMR014W	YNL075W		YJR063W	YMR131C
YGR159C	YHR085W		YMR131C	YNL112W			YML093W	YPR144C		YJR041C	YPR112C
YGR159C	YHR066W		YMR131C	YNL075W			YML093W	YPR137W		YJR041C	YML093W
YGR159C	YGR280C		YMR131C	YNL062C			YML093W	YPR112C		YJL125C	YPR137W
YGR159C	YGR245C		YMR131C	YNL061W			YML093W	YPL226W		YJL125C	YOR340C
YCL037C	YPR112C		YMR131C	YMR290C			YML093W	YPL217C		YJL125C	YOR004W
YCL037C	YPL217C		YMR128W	YPR144C			YML093W	YPL211W		YJL125C	YNL075W
YCL037C	YJL050W		YMR128W	YPR137W			YML093W	YPL093W		YJL125C	YNL062C
YCL037C	YCL054W		YMR128W	YPR112C			YML093W	YPL086C		YJL125C	YMR131C
YBR247C	YPR112C		YMR128W	YOR340C			YML093W	YPL043W		YJL125C	YML093W
YBR247C	YJL050W		YMR128W	YOR004W			YML093W	YPL012W		YJL109C	YPR144C
YBR247C	YCL054W		YMR128W	YOL022C			YML093W	YOR340C		YJL109C	YPR112C
YBL039C	YPR112C		YMR128W	YNR054C			YML093W	YOR272W		YJL109C	YOR340C
YBL039C	YPL217C		YMR128W	YNL112W			YML093W	YOR004W		YJL109C	YOR004W
YBL039C	YOR340C		YMR128W	YNL075W			YML093W	YOL080C		YJL109C	YNR054C
YBL039C	YOR004W		YMR128W	YNL062C			YML093W	YOL077C		YJL109C	YNL112W
YBL039C	YOL022C		YMR128W	YMR131C			YML093W	YOL010W		YJL109C	YNL075W
YBL039C	YNR054C		YMR049C	YPR144C			YML093W	YNR054C		YJL109C	YNL062C
YBL039C	YNL112W		YMR049C	YPR112C			YML093W	YNR053C		YJL109C	YMR131C
YBL039C	YNL062C		YMR049C	YOR340C			YML093W	YNL308C		YJL109C	YML093W
YBL039C	YML093W		YMR049C	YOR004W			YML093W	YNL248C		YJL069C	YPR144C
YBL039C	YJL050W		YMR049C	YOL022C			YML093W	YNL207W		YJL069C	YPR137W
YBL039C	YHR148W		YMR049C	YNR054C			YML093W	YNL182C		YJL069C	YPR112C
YBL039C	YCL054W		YMR049C	YNL112W			YML093W	YNL141W		YJL069C	YOR340C
YAL059W	YPR112C		YMR049C	YNL075W			YML093W	YNL112W		YJL069C	YOR004W
YAL059W	YPL217C		YMR049C	YNL062C			YML093W	YNL110C		YJL069C	YNR054C
YAL059W	YOL022C		YMR049C	YMR131C			YML093W	YNL075W		YJL069C	YNL112W
YAL059W	YNL112W		YML093W	YPR144C			YML093W	YNL062C		YJL069C	YNL075W
YAL059W	YNL075W		YML093W	YPR143W			YML093W	YNL061W		YJL069C	YNL062C
YAL059W	YML093W		YML093W	YPR137W			YML093W	YMR310C		YJL069C	YMR131C
YAL059W	YJL050W		YML093W	YPR112C			YML093W	YMR290C		YJL050W	YPR112C
YAL059W	YCL054W		YML093W	YPL146C			YML093W	YMR239C		YJL050W	YPL266W
YPR110C	YPR112C		YML093W	YPL043W			YML093W	YMR131C		YJL050W	YPL086C
YPL217C	YPR112C		YML093W	YPL012W			YML093W	YMR128W		YJL050W	YPL043W
YPL217C	YPR010C		YML093W	YOR272W			YML093W	YMR093W		YJL050W	YPL012W
YPL217C	YPL266W		YML093W	YOR004W			YML093W	YMR049C		YJL050W	YOR340C
YPL126W	YPL217C		YML093W	YOL080C			YML093W	YMR014W		YJL050W	YOR272W
YPL093W	YPR112C		YML093W	YOL041C			YLR276C	YPR112C		YJL050W	YOR004W
YPL093W	YPL217C		YML093W	YOL022C			YLR276C	YPL217C		YJL050W	YOL080C
YPL043W	YPR112C		YML093W	YNR054C			YLR276C	YOR340C		YJL050W	YOL041C
YPL012W	YPL217C		YML093W	YNL308C			YLR276C	YOR004W		YJL050W	YNR054C
YOR272W	YPR144C		YML093W	YNL119W			YLR276C	YNR054C		YJL050W	YNL308C
YOR272W	YPR112C		YML093W	YNL112W			YLR276C	YNL112W		YJL050W	YNL248C
YOR272W	YPL217C		YML093W	YNL075W			YLR276C	YNL075W		YJL050W	YNL112W
YOR272W	YOR340C		YML093W	YNL062C			YLR276C	YNL062C		YJL050W	YNL075W
YOR206W	YPL217C		YML093W	YNL061W			YLR276C	YMR131C		YJL050W	YNL062C
YOL080C	YPR112C		YML093W	YMR290C			YLR276C	YML093W		YJL050W	YNL061W
YOL080C	YPL217C		YML093W	YMR131C			YLR196W	YPR144C		YJL050W	YMR290C
YOL077C	YPR112C		YML093W	YMR128W			YLR196W	YPR112C		YJL050W	YMR131C
YOL077C	YPL217C		YML093W	YMR049C			YLR196W	YPL217C		YJL050W	YMR128W
YOL077C	YOR340C		YLR435W	YPR144C			YLR196W	YOR340C		YJL050W	YMR049C
YOL041C	YPL217C		YLR435W	YPR137W			YLR196W	YOR004W		YJL050W	YML093W
YOL022C	YPL226W		YLR435W	YPR112C			YLR196W	YNR054C		YJL050W	YLR276C
YOL022C	YPL217C		YLR435W	YOR340C			YLR196W	YNL112W		YJL050W	YLR222C
YOL022C	YPL211W		YLR435W	YOR004W			YLR196W	YNL075W		YJL050W	YLR196W
YOL022C	YPL093W		YLR435W	YOL022C			YLR196W	YNL062C		YJL050W	YLR175W
YOL022C	YPL012W		YLR435W	YNR054C			YLR196W	YMR131C		YJL050W	YLR002C
YOL022C	YOR340C		YLR435W	YNL112W			YLR196W	YML093W		YJL050W	YKR081C
YOL022C	YOR272W		YLR435W	YNL075W			YLR129W	YPR112C		YJL050W	YKL172W
YOL022C	YOR004W		YLR435W	YNL062C			YLL034C	YPR112C		YJL050W	YJR041C
YNR054C	YPR144C		YLR435W	YMR131C			YLL034C	YPL217C		YJL050W	YJL125C
YNR054C	YPR137W		YLR435W	YML093W			YLL034C	YOR340C		YJL050W	YJL109C
YNR054C	YPL226W		YLR276C	YPR144C			YLL034C	YOR004W		YJL050W	YJL069C
YNR054C	YPL093W		YLR276C	YPR137W			YLL034C	YNR054C		YJL033W	YPR112C
YNR054C	YPL012W		YLR276C	YPR112C			YLL034C	YNL112W		YJL033W	YOR340C
YNR054C	YOR340C		YLR276C	YOR340C			YLL034C	YNL075W		YJL033W	YOR004W
YNR054C	YOR272W		YLR276C	YOR004W			YLL034C	YMR131C		YJL033W	YNR054C
YNR054C	YOR051C		YLR276C	YOL022C			YLL034C	YML093W		YJL033W	YNL112W
YNR054C	YOR004W		YLR276C	YNR054C			YLL008W	YPR144C		YJL033W	YNL075W
YNR054C	YOL080C		YLR276C	YNL112W			YLL008W	YPR137W		YJL033W	YNL062C
YNR054C	YOL022C		YLR276C	YNL075W			YLL008W	YOR340C		YJL033W	YMR131C
YNL308C	YPR144C		YLR276C	YNL062C			YLL008W	YOR004W		YJL033W	YML093W
YNL308C	YPR112C		YLR276C	YMR131C			YLL008W	YNR054C		YJL033W	YJL050W
YNL308C	YOR004W		YLR276C	YML093W			YLL008W	YNL112W		YJL011C	YOR340C
YNL308C	YNR054C		YLR222C	YPR144C			YLL008W	YNL075W		YJL010C	YPR144C
YNL248C	YPR144C		YLR222C	YPR137W			YLL008W	YNL062C		YJL010C	YPR137W
YNL248C	YPR137W		YLR222C	YPR112C			YLL008W	YMR131C		YJL010C	YPR112C
YNL248C	YPR112C		YLR222C	YOR340C			YLL008W	YML093W		YJL010C	YOR340C
YNL248C	YOR340C		YLR222C	YOR004W			YKR060W	YPR144C		YJL010C	YOR004W
YNL248C	YOR004W		YLR222C	YOL022C			YKR060W	YPR112C		YJL010C	YOL022C
YNL248C	YOL022C		YLR222C	YNR054C			YKR060W	YOR004W		YJL010C	YNL112W
YNL248C	YNR054C		YLR222C	YNL112W			YKR060W	YNL075W		YJL010C	YNL075W
YNL132W	YPL217C		YLR222C	YNL075W			YKR060W	YMR131C		YJL010C	YMR131C
YNL112W	YPR144C		YLR222C	YNL062C			YKR060W	YML093W		YJL010C	YML093W
YNL112W	YPR112C		YLR222C	YMR131C			YKL082C	YOR340C		YJL010C	YJL050W
YNL112W	YPR110C		YLR222C	YML093W			YKL082C	YML093W		YIL019W	YPR112C
YNL112W	YPL217C		YLR196W	YPR144C			YJR063W	YPR144C		YIL019W	YJL050W
YNL112W	YPL093W		YLR196W	YPR137W			YJR063W	YPR137W		YHR196W	YOR340C
YNL112W	YPL012W		YLR196W	YPR112C			YJR063W	YOR004W		YHR196W	YNR054C
YNL112W	YOR340C		YLR196W	YOR340C			YJR063W	YNR054C		YGR159C	YPR144C
YNL112W	YOR272W		YLR196W	YOR004W			YJR063W	YNL112W		YGR159C	YPR137W
YNL112W	YOR051C		YLR196W	YOL022C			YJR063W	YNL075W		YGR159C	YPR010C
YNL112W	YOR004W		YLR196W	YNR054C			YJR063W	YMR131C		YGR159C	YPL043W
YNL112W	YOL080C		YLR196W	YNL112W			YJR063W	YML093W		YGR159C	YPL012W
YNL112W	YOL077C		YLR196W	YNL075W			YJL122W	YPR144C		YGR159C	YOR340C
YNL112W	YOL022C		YLR196W	YNL062C			YJL122W	YPR137W		YGR159C	YOR272W
YNL112W	YNR054C		YLR196W	YMR131C			YJL122W	YPR112C		YGR159C	YOR004W
YNL112W	YNR012W		YLR196W	YML093W			YJL122W	YOR340C		YGR159C	YNL248C
YNL112W	YNL308C		YLR186W	YPR144C			YJL122W	YOR004W		YGR159C	YNL113W
YNL112W	YNL248C		YLR186W	YPR137W			YJL122W	YNR054C		YGR159C	YNL112W
YNL112W	YNL182C		YLR186W	YPR112C			YJL122W	YNL112W		YGR159C	YNL075W
YNL112W	YNL141W		YLR186W	YOR340C			YJL122W	YNL075W		YGR159C	YNL062C
YMR290C	YPR144C		YLR186W	YOR004W			YJL122W	YNL062C		YGR159C	YNL061W
YMR290C	YPR137W		YLR186W	YOL022C			YJL122W	YMR131C		YGR159C	YMR290C
YMR290C	YPR112C		YLR186W	YNR054C			YJL122W	YML093W		YGR159C	YMR131C
YMR290C	YOR340C		YLR186W	YNL112W			YJL050W	YPR112C		YGR159C	YMR049C
YMR290C	YOR004W		YLR186W	YNL075W			YJL050W	YPR110C		YGR159C	YML093W
YMR290C	YNR054C		YLR186W	YNL062C			YJL050W	YPR010C		YGR159C	YLR276C
YMR290C	YNL112W		YLR186W	YMR131C			YJL050W	YPL217C		YGR159C	YLR222C
YMR290C	YNL075W		YLR186W	YML093W			YJL050W	YPL093W		YGR159C	YLR196W
YMR290C	YNL062C		YLR068W	YPR144C			YJL050W	YOR272W		YGR159C	YLR186W
YMR128W	YPR112C		YLR068W	YPR137W			YJL050W	YOL080C		YGR159C	YKR081C
YMR128W	YOR340C		YLR068W	YPR112C			YJL050W	YOL077C		YGR159C	YKR024C
YMR128W	YOR004W		YLR068W	YOR340C			YJL050W	YNL308C		YGR159C	YKL172W
YMR128W	YOL022C		YLR068W	YOR004W			YJL050W	YNL175C		YGR159C	YJR063W
YMR128W	YNR054C		YLR068W	YOL022C			YJL050W	YNL112W		YGR159C	YJL069C
YMR128W	YNL112W		YLR068W	YNR054C			YJL050W	YMR128W		YGR159C	YJL010C
YMR128W	YNL075W		YLR068W	YNL112W			YJL050W	YMR049C		YGR159C	YIL096C
YMR128W	YNL062C		YLR068W	YNL075W			YJL050W	YML093W		YGR159C	YHR169W
YMR128W	YMR131C		YLR068W	YNL062C			YJL050W	YLR276C		YGL111W	YPR112C
YMR049C	YPR112C		YLR068W	YMR131C			YJL050W	YLR196W		YGL111W	YOR340C
YMR049C	YPL217C		YLR068W	YML093W			YJL050W	YLR129W		YGL111W	YOR004W
YMR049C	YOR340C		YLR014C	YOR340C			YJL050W	YLL034C		YGL111W	YNR054C
YMR049C	YOR004W		YLR014C	YOR004W			YJL050W	YKR081C		YGL111W	YNL112W
YMR049C	YOL022C		YLR014C	YOL022C			YJL050W	YKL021C		YGL111W	YNL075W
YMR049C	YNR054C		YLR014C	YNR054C			YJL050W	YJR041C		YGL111W	YMR131C
YMR049C	YNL112W		YLR014C	YNL112W			YJL050W	YJL122W		YGL111W	YML093W
YMR049C	YNL075W		YLR014C	YNL075W			YJL050W	YJL109C		YGL111W	YJL050W
YMR014W	YPR144C		YLR014C	YNL062C			YJL033W	YPR112C		YER126C	YPR144C
YMR014W	YPR137W		YLR014C	YMR131C			YJL033W	YPL217C		YER126C	YPR137W
YMR014W	YPR112C		YLR002C	YPR112C			YJL033W	YNL112W		YER126C	YPR112C
YMR014W	YOR340C		YKR060W	YPR144C			YIR026C	YPR112C		YER126C	YOR340C
YMR014W	YOR004W		YKR060W	YPR137W			YIR026C	YNL112W		YER126C	YOR004W
YMR014W	YNR054C		YKR060W	YPR112C			YIR026C	YMR131C		YER126C	YNR054C
YMR014W	YNL112W		YKR060W	YOR340C			YIR026C	YJL050W		YER126C	YNL112W
YMR014W	YNL075W		YKR060W	YOR004W			YIL091C	YOL022C		YER126C	YNL075W
YMR014W	YNL062C		YKR060W	YOL022C			YIL091C	YNR054C		YER126C	YNL062C
YMR014W	YMR131C		YKR060W	YNR054C			YIL091C	YNL062C		YER126C	YMR131C
YML093W	YPR144C		YKR060W	YNL112W			YIL091C	YML093W		YER126C	YML093W
YML093W	YPR137W		YKR060W	YNL075W			YHR197W	YPL217C		YER126C	YJL050W
YML093W	YPR112C		YKR060W	YNL062C			YHR148W	YPR143W		YER126C	YGR159C
YML093W	YPR110C		YKR060W	YMR131C			YHR148W	YPR010C		YER082C	YPR144C
YML093W	YPL226W		YKR060W	YML093W			YHR148W	YPL217C		YER082C	YPR137W
YML093W	YPL217C		YKR024C	YPR144C			YHR148W	YPL211W		YER082C	YOR340C
YML093W	YPL211W		YKR024C	YPR137W			YHR148W	YPL126W		YER082C	YOR004W
YML093W	YPL093W		YKR024C	YPR112C			YHR148W	YPL093W		YER082C	YNR054C
YML093W	YPL086C		YKR024C	YOR340C			YHR148W	YPL012W		YER082C	YNL075W
YML093W	YPL043W		YKR024C	YOR004W			YHR148W	YOR340C		YER082C	YMR131C
YML093W	YPL012W		YKR024C	YOL022C			YHR148W	YOR272W		YER082C	YML093W
YML093W	YOR340C		YKR024C	YNR054C			YHR148W	YOR243C		YER082C	YJL050W
YML093W	YOR283W		YKR024C	YNL112W			YHR148W	YOR206W		YER082C	YHR148W
YML093W	YOR272W		YKR024C	YNL075W			YHR148W	YOR004W		YDR449C	YPR144C
YML093W	YOR051C		YKR024C	YNL062C			YHR148W	YOL080C		YDR449C	YPR137W
YML093W	YOR004W		YKR024C	YMR131C			YHR148W	YNR054C		YDR449C	YPR112C
YML093W	YOL080C		YKR024C	YML093W			YHR148W	YNL112W		YDR449C	YOR340C
YML093W	YOL077C		YKL172W	YPR112C			YHR148W	YNL062C		YDR449C	YOR004W
YML093W	YOL022C		YKL172W	YOR340C			YHR148W	YNL002C		YDR449C	YNR054C
YML093W	YOL010W		YKL172W	YOR004W			YHR148W	YMR290C		YDR449C	YNL112W
YML093W	YNR054C		YKL172W	YOL022C			YHR148W	YMR239C		YDR449C	YNL075W
YML093W	YNR053C		YKL172W	YNR054C			YHR148W	YMR049C		YDR449C	YNL062C
YML093W	YNR012W		YKL172W	YNL112W			YHR148W	YML093W		YDR449C	YMR131C
YML093W	YNL308C		YKL172W	YNL075W			YHR148W	YLR409C		YDR449C	YML093W
YML093W	YNL248C		YKL172W	YNL062C			YHR148W	YLR276C		YDR449C	YJL050W
YML093W	YNL207W		YKL172W	YMR131C			YHR148W	YLR222C		YDR449C	YHR148W
YML093W	YNL182C		YKL172W	YML093W			YHR148W	YLR196W		YDR449C	YGR159C
YML093W	YNL141W		YJR063W	YPR137W			YHR148W	YLR186W		YDR412W	YPR112C
YML093W	YNL112W		YJR063W	YOR004W			YHR148W	YLL034C		YDR412W	YOR340C
YML093W	YNL110C		YJR063W	YOL022C			YHR148W	YLL011W		YDR412W	YNR054C
YML093W	YNL075W		YJR063W	YNR054C			YHR148W	YLL008W		YDR412W	YML093W
YML093W	YNL062C		YJR063W	YNL112W			YHR148W	YKR081C		YDR365C	YPR112C
YML093W	YNL061W		YJR063W	YNL075W			YHR148W	YKL172W		YDR365C	YJL050W
YML093W	YMR310C		YJR063W	YNL062C			YHR148W	YKL009W		YDR165W	YPR144C
YML093W	YMR290C		YJR063W	YMR131C			YHR148W	YJR063W		YDR165W	YPR112C
YML093W	YMR269W		YJR041C	YPR112C			YHR148W	YJL122W		YDR165W	YOR340C
YML093W	YMR239C		YJR041C	YML093W			YHR148W	YJL033W		YDR165W	YOR004W
YML093W	YMR131C		YJL125C	YPR144C			YHR148W	YIR026C		YDR165W	YNL075W
YML093W	YMR128W		YJL125C	YPR137W			YHR148W	YIL091C		YDR165W	YNL062C
YML093W	YMR093W		YJL125C	YOR340C			YHR148W	YHR197W		YDR165W	YMR131C
YML093W	YMR049C		YJL125C	YOR004W			YHR148W	YHR196W		YDR165W	YML093W
YML093W	YMR014W		YJL125C	YNR054C			YGR245C	YPL217C		YDR165W	YJL050W
YLR276C	YPR112C		YJL125C	YNL112W			YGR245C	YOR340C		YDR120C	YOR340C
YLR276C	YPL217C		YJL125C	YNL075W			YGR245C	YOR004W		YDR120C	YOR004W
YLR276C	YOR340C		YJL125C	YNL062C			YGR245C	YNR054C		YDR120C	YNR054C
YLR276C	YOR004W		YJL125C	YMR131C			YGR245C	YNL062C		YDR120C	YNL062C
YLR276C	YOL022C		YJL125C	YML093W			YGR245C	YML093W		YDR120C	YML093W
YLR276C	YNR054C		YJL109C	YPR144C			YGR245C	YHR148W		YDR120C	YJL050W
YLR276C	YNL112W		YJL109C	YPR112C			YGR128C	YPL217C		YDR087C	YPR144C
YLR276C	YNL075W		YJL109C	YOR340C			YGR128C	YHR148W		YDR087C	YPR137W
YLR276C	YNL062C		YJL109C	YOR004W			YGL111W	YPL217C		YDR087C	YPR112C
YLR276C	YMR131C		YJL109C	YOL022C			YGL111W	YJL050W		YDR087C	YOR340C
YLR276C	YML093W		YJL109C	YNR054C			YGL111W	YHR148W		YDR087C	YOR004W
YLR196W	YPR144C		YJL109C	YNL112W			YGL078C	YPR112C		YDR087C	YNR054C
YLR196W	YPR112C		YJL109C	YNL075W			YGL078C	YPL217C		YDR087C	YNL112W
YLR196W	YPL217C		YJL109C	YNL062C			YGL078C	YOR340C		YDR087C	YNL075W
YLR196W	YOR340C		YJL109C	YMR131C			YGL078C	YNR054C		YDR087C	YNL062C
YLR196W	YOR004W		YJL109C	YML093W			YGL078C	YNL112W		YDR087C	YMR131C
YLR196W	YOL022C		YJL069C	YPR144C			YGL078C	YNL075W		YDR087C	YML093W
YLR196W	YNR054C		YJL069C	YPR137W			YGL078C	YML093W		YDR087C	YJL050W
YLR196W	YNL112W		YJL069C	YPR112C			YGL078C	YJL050W		YDL208W	YOR340C
YLR196W	YNL075W		YJL069C	YOR340C			YGL078C	YHR148W		YDL208W	YOR004W
YLR196W	YNL062C		YJL069C	YOR004W			YER126C	YPR112C		YDL208W	YNR054C
YLR196W	YMR131C		YJL069C	YOL022C			YER126C	YPL217C		YDL208W	YNL112W
YLR196W	YML093W		YJL069C	YNR054C			YER126C	YOR340C		YDL208W	YNL075W
YLR129W	YPR112C		YJL069C	YNL112W			YER126C	YOR004W		YDL208W	YML093W
YLR068W	YPR112C		YJL069C	YNL075W			YER126C	YNR054C		YDL201W	YPR144C
YLR068W	YPL217C		YJL069C	YNL062C			YER126C	YNL112W		YDL201W	YPR137W
YLR068W	YNL112W		YJL069C	YMR131C			YER126C	YNL075W		YDL201W	YPR112C
YLR068W	YML093W		YJL050W	YPR112C			YER126C	YNL062C		YDL201W	YOR340C
YLL034C	YPR112C		YJL050W	YPL266W			YER126C	YMR131C		YDL201W	YOR004W
YLL034C	YPL217C		YJL050W	YPL086C			YER126C	YML093W		YDL201W	YNR054C
YLL034C	YOR340C		YJL050W	YPL043W			YER126C	YJL050W		YDL201W	YNL075W
YLL034C	YOR004W		YJL050W	YPL012W			YER126C	YHR148W		YDL201W	YNL062C
YLL034C	YOL022C		YJL050W	YOR340C			YER049W	YMR131C		YDL201W	YMR131C
YLL034C	YNR054C		YJL050W	YOR272W			YDR496C	YPR144C		YDL201W	YML093W
YLL034C	YNL112W		YJL050W	YOR004W			YDR496C	YPR112C		YDL201W	YJL050W
YLL034C	YNL075W		YJL050W	YOL080C			YDR496C	YPL217C		YDL150W	YOR340C
YLL034C	YNL062C		YJL050W	YOL041C			YDR496C	YOR340C		YDL150W	YOR004W
YLL034C	YMR131C		YJL050W	YOL022C			YDR496C	YOR004W		YDL148C	YOR340C
YLL034C	YML093W		YJL050W	YNR054C			YDR496C	YNR054C		YCL054W	YPR144C
YLL008W	YPR144C		YJL050W	YNL308C			YDR496C	YNL112W		YCL054W	YPR143W
YLL008W	YPR137W		YJL050W	YNL248C			YDR496C	YNL075W		YCL054W	YPR137W
YLL008W	YOR340C		YJL050W	YNL112W			YDR496C	YNL062C		YCL054W	YPR112C
YLL008W	YOR004W		YJL050W	YNL075W			YDR496C	YMR131C		YCL054W	YPR010C
YLL008W	YOL022C		YJL050W	YNL062C			YDR496C	YML093W		YCL054W	YPL266W
YLL008W	YNR054C		YJL050W	YNL061W			YDR496C	YJL050W		YCL054W	YPL086C
YLL008W	YNL112W		YJL050W	YMR290C			YDR496C	YHR148W		YCL054W	YPL043W
YLL008W	YNL075W		YJL050W	YMR131C			YDR449C	YPR137W		YCL054W	YPL012W
YLL008W	YNL062C		YJL050W	YMR128W			YDR449C	YOR340C		YCL054W	YOR340C
YLL008W	YMR131C		YJL050W	YMR049C			YDR449C	YNL062C		YCL054W	YOR272W
YLL008W	YML093W		YJL050W	YML093W			YDR449C	YML093W		YCL054W	YOR004W
YKR060W	YPR144C		YJL050W	YLR435W			YDR449C	YHR148W		YCL054W	YOL080C
YKR060W	YPR112C		YJL050W	YLR276C			YDR412W	YPL217C		YCL054W	YOL041C
YKR060W	YOR004W		YJL050W	YLR222C			YDR299W	YPL217C		YCL054W	YNR054C
YKR060W	YNR054C		YJL050W	YLR196W			YDR299W	YOR340C		YCL054W	YNL308C
YKR060W	YNL112W		YJL050W	YLR186W			YDR299W	YOR004W		YCL054W	YNL248C
YKR060W	YNL075W		YJL050W	YLR175W			YDR299W	YNR054C		YCL054W	YNL151C
YKR060W	YNL062C		YJL050W	YLR068W			YDR299W	YNL112W		YCL054W	YNL112W
YKR060W	YMR131C		YJL050W	YLR014C			YDR299W	YNL075W		YCL054W	YNL075W
YKR060W	YML093W		YJL050W	YLR002C			YDR299W	YNL062C		YCL054W	YNL062C
YKL082C	YOR340C		YJL050W	YKR081C			YDR299W	YMR131C		YCL054W	YNL061W
YKL082C	YML093W		YJL050W	YKR060W			YDR299W	YML093W		YCL054W	YMR290C
YJR063W	YPR144C		YJL050W	YKL172W			YDR299W	YHR148W		YCL054W	YMR131C
YJR063W	YPR137W		YJL050W	YJR063W			YDR299W	YGR159C		YCL054W	YMR128W
YJR063W	YPL217C		YJL050W	YJR041C			YDR101C	YPR112C		YCL054W	YMR049C
YJR063W	YOR004W		YJL050W	YJL125C			YDR101C	YPL217C		YCL054W	YML093W
YJR063W	YOL022C		YJL050W	YJL109C			YDR101C	YOR004W		YCL054W	YLR435W
YJR063W	YNR054C		YJL050W	YJL069C			YDR101C	YNR054C		YCL054W	YLR276C
YJR063W	YNL112W		YJL033W	YPR112C			YDR101C	YNL112W		YCL054W	YLR222C
YJR063W	YNL075W		YJL033W	YOR340C			YDR101C	YNL075W		YCL054W	YLR196W
YJR063W	YNL062C		YJL033W	YOR004W			YDR101C	YMR131C		YCL054W	YLR186W
YJR063W	YMR131C		YJL033W	YOL022C			YDR101C	YML093W		YCL054W	YLR068W
YJR063W	YML093W		YJL033W	YNR054C			YDR101C	YJL050W		YCL054W	YLR002C
YJL122W	YPR144C		YJL033W	YNL112W			YDR087C	YPL217C		YCL054W	YKR060W
YJL122W	YPR137W		YJL033W	YNL075W			YDR087C	YOR340C		YCL054W	YKR024C
YJL122W	YPR112C		YJL033W	YNL062C			YDR087C	YOR004W		YCL054W	YKL172W
YJL122W	YOR340C		YJL033W	YMR131C			YDR087C	YNR054C		YCL054W	YJR063W
YJL122W	YOR004W		YJL033W	YML093W			YDR087C	YNL112W		YCL054W	YJR041C
YJL122W	YNR054C		YJL033W	YJL050W			YDR087C	YNL062C		YCL054W	YJL125C
YJL122W	YNL112W		YJL011C	YOR340C			YDR087C	YMR131C		YCL054W	YJL109C
YJL122W	YNL075W		YJL011C	YNR054C			YDR087C	YML093W		YCL054W	YJL069C
YJL122W	YNL062C		YJL010C	YPR144C			YDR087C	YHR148W		YCL054W	YJL050W
YJL122W	YMR131C		YJL010C	YPR137W			YDL201W	YPR112C		YCL054W	YJL033W
YJL122W	YML093W		YJL010C	YPR112C			YDL201W	YNR054C		YCL054W	YJL010C
YJL050W	YPR112C		YJL010C	YOR340C			YDL201W	YML093W		YCL054W	YIL019W
YJL050W	YPR110C		YJL010C	YOR004W			YDL201W	YJL050W		YCL054W	YHR196W
YJL050W	YPR010C		YJL010C	YOL022C			YDL201W	YHR148W		YCL054W	YGR159C
YJL050W	YPL217C		YJL010C	YNR054C			YDL150W	YOR340C		YCL054W	YGL111W
YJL050W	YPL093W		YJL010C	YNL112W			YDL063C	YPR112C		YCL054W	YER126C
YJL050W	YOR272W		YJL010C	YNL075W			YDL063C	YPL217C		YCL054W	YER082C
YJL050W	YOL080C		YJL010C	YNL062C			YDL063C	YOL022C		YCL054W	YDR449C
YJL050W	YOL077C		YJL010C	YMR131C			YDL063C	YNL112W		YCL054W	YDR412W
YJL050W	YOL022C		YJL010C	YML093W			YDL063C	YNL075W		YCL054W	YDR365C
YJL050W	YNL308C		YJL010C	YJL050W			YDL063C	YML093W		YCL054W	YDR165W
YJL050W	YNL207W		YIL019W	YPR112C			YDL063C	YJL050W		YCL054W	YDR120C
YJL050W	YNL175C		YIL019W	YOL022C			YDL060W	YPR112C		YCL054W	YDR087C
YJL050W	YNL112W		YIL019W	YJL050W			YDL060W	YPL217C		YCL054W	YDL208W
YJL050W	YMR310C		YHR196W	YOR340C			YDL060W	YNL112W		YCL054W	YDL201W
YJL050W	YMR128W		YHR196W	YOL022C			YDL060W	YNL075W		YCL054W	YDL150W
YJL050W	YMR049C		YHR196W	YNR054C			YDL060W	YML093W		YCL054W	YDL148C
YJL050W	YML093W		YGR159C	YPR144C			YDL060W	YJL050W
YJL050W	YLR276C		YGR159C	YPR137W			YDL060W	YHR148W
YJL050W	YLR196W		YGR159C	YPR010C			YDL031W	YPL217C
YJL050W	YLR129W		YGR159C	YPL146C			YCR057C	YPR112C
YJL050W	YLR068W		YGR159C	YPL086C			YCR057C	YOR340C
YJL050W	YLL034C		YGR159C	YPL043W			YCR057C	YNL112W
YJL050W	YKR081C		YGR159C	YPL012W			YCR057C	YML093W
YJL050W	YKL021C		YGR159C	YOR340C			YCR057C	YJL050W
YJL050W	YJR041C		YGR159C	YOR272W			YCL054W	YPR112C
YJL050W	YJL122W		YGR159C	YOR004W			YCL054W	YPR010C
YJL050W	YJL109C		YGR159C	YOL080C			YCL054W	YPL217C
YJL033W	YPR112C		YGR159C	YOL022C			YCL054W	YPL126W
YJL033W	YPL217C		YGR159C	YNR054C			YCL054W	YPL093W
YJL033W	YNL112W		YGR159C	YNL308C			YCL054W	YPL043W
YIR026C	YPR112C		YGR159C	YNL248C			YCL054W	YPL012W
YIR026C	YNR054C		YGR159C	YNL119W			YCL054W	YOR272W
YIR026C	YNL112W		YGR159C	YNL113W			YCL054W	YOR206W
YIR026C	YMR131C		YGR159C	YNL112W			YCL054W	YOL080C
YIR026C	YML093W		YGR159C	YNL075W			YCL054W	YOL077C
YIR026C	YJL050W		YGR159C	YNL062C			YCL054W	YOL041C
YIL104C	YPR112C		YGR159C	YNL061W			YCL054W	YNR054C
YIL104C	YMR131C		YGR159C	YMR290C			YCL054W	YNL308C
YIL104C	YML093W		YGR159C	YMR131C			YCL054W	YNL248C
YIL091C	YOL022C		YGR159C	YMR128W			YCL054W	YNL132W
YIL091C	YNR054C		YGR159C	YMR049C			YCL054W	YNL112W
YIL091C	YNL062C		YGR159C	YML093W			YCL054W	YMR290C
YIL091C	YML093W		YGR159C	YLR435W			YCL054W	YMR128W
YHR197W	YPL217C		YGR159C	YLR401C			YCL054W	YMR049C
YHR148W	YPR143W		YGR159C	YLR276C			YCL054W	YMR014W
YHR148W	YPR010C		YGR159C	YLR222C			YCL054W	YML093W
YHR148W	YPL226W		YGR159C	YLR196W			YCL054W	YLR276C
YHR148W	YPL217C		YGR159C	YLR186W			YCL054W	YLR196W
YHR148W	YPL211W		YGR159C	YLR068W			YCL054W	YLR129W
YHR148W	YPL126W		YGR159C	YLR051C			YCL054W	YLR068W
YHR148W	YPL093W		YGR159C	YLR014C			YCL054W	YLL034C
YHR148W	YPL086C		YGR159C	YKR081C			YCL054W	YLL008W
YHR148W	YPL012W		YGR159C	YKR060W			YCL054W	YKR060W
YHR148W	YOR340C		YGR159C	YKR024C			YCL054W	YKL082C
YHR148W	YOR272W		YGR159C	YKL172W			YCL054W	YJR063W
YHR148W	YOR243C		YGR159C	YJR063W			YCL054W	YJL122W
YHR148W	YOR206W		YGR159C	YJL125C			YCL054W	YJL050W
YHR148W	YOR004W		YGR159C	YJL069C			YCL054W	YJL033W
YHR148W	YOL080C		YGR159C	YJL025W			YCL054W	YIL091C
YHR148W	YOL022C		YGR159C	YJL010C			YCL054W	YHR197W
YHR148W	YNR054C		YGR159C	YIL096C			YCL054W	YHR148W
YHR148W	YNL112W		YGR159C	YHR169W			YCL054W	YGR245C
YHR148W	YNL062C		YGR159C	YHR088W			YCL054W	YGR128C
YHR148W	YNL002C		YGR159C	YHR070W			YCL054W	YGL111W
YHR148W	YMR290C		YGR159C	YHR040W			YCL054W	YGL078C
YHR148W	YMR239C		YGL111W	YPR112C			YCL054W	YER126C
YHR148W	YMR049C		YGL111W	YOR340C			YCL054W	YDR496C
YHR148W	YML093W		YGL111W	YOR004W			YCL054W	YDR449C
YHR148W	YLR409C		YGL111W	YOL022C			YCL054W	YDR412W
YHR148W	YLR276C		YGL111W	YNR054C			YCL054W	YDR299W
YHR148W	YLR222C		YGL111W	YNL112W			YCL054W	YDR101C
YHR148W	YLR196W		YGL111W	YNL075W			YCL054W	YDR087C
YHR148W	YLR186W		YGL111W	YNL062C			YCL054W	YDL201W
YHR148W	YLR068W		YGL111W	YMR131C			YCL054W	YDL150W
YHR148W	YLL034C		YGL111W	YML093W			YCL054W	YDL063C
YHR148W	YLL011W		YGL111W	YJL050W			YCL054W	YDL060W
YHR148W	YLL008W		YFL001W	YPR137W			YCL054W	YDL031W
YHR148W	YKR081C		YFL001W	YPR112C			YCL054W	YCR057C
YHR148W	YKL172W		YFL001W	YOR340C
YHR148W	YKL082C		YFL001W	YOL022C
YHR148W	YKL009W		YFL001W	YNR054C
YHR148W	YJR063W		YFL001W	YNL112W
YHR148W	YJL122W		YFL001W	YML093W
YHR148W	YJL033W		YFL001W	YJL050W
YHR148W	YIR026C		YER126C	YPR144C
YHR148W	YIL091C		YER126C	YPR137W
YHR148W	YHR197W		YER126C	YPR112C
YHR148W	YHR196W		YER126C	YOR340C
YGR245C	YPL217C		YER126C	YOR004W
YGR245C	YOR340C		YER126C	YOL022C
YGR245C	YOR004W		YER126C	YNR054C
YGR245C	YOL022C		YER126C	YNL112W
YGR245C	YNR054C		YER126C	YNL075W
YGR245C	YNL062C		YER126C	YNL062C
YGR245C	YML093W		YER126C	YMR131C
YGR245C	YHR148W		YER126C	YML093W
YGR128C	YPL217C		YER126C	YJL050W
YGR128C	YHR148W		YER126C	YGR159C
YGL111W	YPL217C		YER082C	YPR144C
YGL111W	YJL050W		YER082C	YPR137W
YGL111W	YHR148W		YER082C	YOR340C
YGL078C	YPR112C		YER082C	YOR004W
YGL078C	YPL217C		YER082C	YOL022C
YGL078C	YOR340C		YER082C	YNR054C
YGL078C	YOL022C		YER082C	YNL112W
YGL078C	YNR054C		YER082C	YNL075W
YGL078C	YNL112W		YER082C	YNL062C
YGL078C	YNL075W		YER082C	YMR131C
YGL078C	YML093W		YER082C	YML093W
YGL078C	YJL050W		YER082C	YJL050W
YGL078C	YHR148W		YER082C	YHR148W
YER126C	YPR112C		YER082C	YGR159C
YER126C	YPL217C		YDR449C	YPR144C
YER126C	YOR340C		YDR449C	YPR137W
YER126C	YOR004W		YDR449C	YPR112C
YER126C	YOL022C		YDR449C	YOR340C
YER126C	YNR054C		YDR449C	YOR004W
YER126C	YNL112W		YDR449C	YOL022C
YER126C	YNL075W		YDR449C	YNR054C
YER126C	YNL062C		YDR449C	YNL112W
YER126C	YMR131C		YDR449C	YNL075W
YER126C	YML093W		YDR449C	YNL062C
YER126C	YJL050W		YDR449C	YMR131C
YER126C	YHR148W		YDR449C	YML093W
YER049W	YPR137W		YDR449C	YJL050W
YER049W	YPR112C		YDR449C	YHR148W
YER049W	YOR004W		YDR449C	YGR159C
YER049W	YNR054C		YDR412W	YPR112C
YER049W	YNL112W		YDR412W	YOR340C
YER049W	YNL062C		YDR412W	YNR054C
YER049W	YMR131C		YDR412W	YNL112W
YER049W	YML093W		YDR412W	YML093W
YDR496C	YPR144C		YDR412W	YJL050W
YDR496C	YPR112C		YDR365C	YPR112C
YDR496C	YPL217C		YDR365C	YJL050W
YDR496C	YOR340C		YDR165W	YPR144C
YDR496C	YOR004W		YDR165W	YPR137W
YDR496C	YOL022C		YDR165W	YPR112C
YDR496C	YNR054C		YDR165W	YOR340C
YDR496C	YNL112W		YDR165W	YOR004W
YDR496C	YNL075W		YDR165W	YOL022C
YDR496C	YNL062C		YDR165W	YNR054C
YDR496C	YMR131C		YDR165W	YNL112W
YDR496C	YML093W		YDR165W	YNL075W
YDR496C	YJL050W		YDR165W	YNL062C
YDR496C	YHR148W		YDR165W	YMR131C
YDR449C	YPR137W		YDR165W	YML093W
YDR449C	YOR340C		YDR165W	YJL050W
YDR449C	YNL062C		YDR165W	YGR159C
YDR449C	YML093W		YDR120C	YOR340C
YDR449C	YHR148W		YDR120C	YOR004W
YDR412W	YPL217C		YDR120C	YOL022C
YDR299W	YPL217C		YDR120C	YNR054C
YDR299W	YOR340C		YDR120C	YNL062C
YDR299W	YOR004W		YDR120C	YML093W
YDR299W	YOL022C		YDR120C	YJL050W
YDR299W	YNR054C		YDR087C	YPR144C
YDR299W	YNL112W		YDR087C	YPR137W
YDR299W	YNL075W		YDR087C	YPR112C
YDR299W	YNL062C		YDR087C	YOR340C
YDR299W	YMR131C		YDR087C	YOR004W
YDR299W	YML093W		YDR087C	YOL022C
YDR299W	YHR148W		YDR087C	YNR054C
YDR299W	YGR159C		YDR087C	YNL112W
YDR101C	YPR112C		YDR087C	YNL075W
YDR101C	YPL217C		YDR087C	YNL062C
YDR101C	YOR004W		YDR087C	YMR131C
YDR101C	YOL022C		YDR087C	YML093W
YDR101C	YNR054C		YDR087C	YJL050W
YDR101C	YNL112W		YDR087C	YGR159C
YDR101C	YNL075W		YDL208W	YOR340C
YDR101C	YMR131C		YDL208W	YOR004W
YDR101C	YML093W		YDL208W	YOL022C
YDR101C	YJL050W		YDL208W	YNR054C
YDR087C	YPL217C		YDL208W	YNL112W
YDR087C	YOR340C		YDL208W	YNL075W
YDR087C	YOR004W		YDL208W	YML093W
YDR087C	YOL022C		YDL208W	YJL050W
YDR087C	YNR054C		YDL201W	YPR144C
YDR087C	YNL112W		YDL201W	YPR137W
YDR087C	YNL062C		YDL201W	YPR112C
YDR087C	YMR131C		YDL201W	YOR340C
YDR087C	YML093W		YDL201W	YOR004W
YDR087C	YHR148W		YDL201W	YOL022C
YDR087C	YGR159C		YDL201W	YNR054C
YDL201W	YPR112C		YDL201W	YNL112W
YDL201W	YPL217C		YDL201W	YNL075W
YDL201W	YNR054C		YDL201W	YNL062C
YDL201W	YNL112W		YDL201W	YMR131C
YDL201W	YML093W		YDL201W	YML093W
YDL201W	YJL050W		YDL201W	YJL050W
YDL201W	YHR148W		YDL201W	YGR159C
YDL150W	YPL217C		YDL150W	YOR340C
YDL150W	YOR340C		YDL150W	YOR004W
YDL150W	YHR148W		YDL150W	YOL022C
YDL063C	YPR112C		YDL150W	YNR054C
YDL063C	YPL217C		YDL150W	YNL112W
YDL063C	YOL022C		YDL150W	YNL075W
YDL063C	YNL112W		YDL150W	YNL062C
YDL063C	YNL075W		YDL150W	YGR159C
YDL063C	YML093W		YDL148C	YOR340C
YDL063C	YJL050W		YCL054W	YPR144C
YDL060W	YPR112C		YCL054W	YPR143W
YDL060W	YPL217C		YCL054W	YPR137W
YDL060W	YOL022C		YCL054W	YPR112C
YDL060W	YNL112W		YCL054W	YPR010C
YDL060W	YNL075W		YCL054W	YPL266W
YDL060W	YML093W		YCL054W	YPL086C
YDL060W	YJL050W		YCL054W	YPL043W
YDL060W	YHR148W		YCL054W	YPL012W
YDL031W	YPL217C		YCL054W	YOR340C
YCR057C	YPR112C		YCL054W	YOR272W
YCR057C	YOR340C		YCL054W	YOR207C
YCR057C	YOL022C		YCL054W	YOR004W
YCR057C	YNL112W		YCL054W	YOL080C
YCR057C	YML093W		YCL054W	YOL041C
YCR057C	YJL050W		YCL054W	YOL022C
YCL054W	YPR112C		YCL054W	YNR054C
YCL054W	YPR110C		YCL054W	YNL308C
YCL054W	YPR010C		YCL054W	YNL248C
YCL054W	YPL217C		YCL054W	YNL151C
YCL054W	YPL126W		YCL054W	YNL112W
YCL054W	YPL093W		YCL054W	YNL075W
YCL054W	YPL043W		YCL054W	YNL062C
YCL054W	YPL012W		YCL054W	YNL061W
YCL054W	YOR272W		YCL054W	YMR290C
YCL054W	YOR206W		YCL054W	YMR131C
YCL054W	YOL080C		YCL054W	YMR128W
YCL054W	YOL077C		YCL054W	YMR049C
YCL054W	YOL041C		YCL054W	YML093W
YCL054W	YOL022C		YCL054W	YLR435W
YCL054W	YNR054C		YCL054W	YLR276C
YCL054W	YNL308C		YCL054W	YLR222C
YCL054W	YNL248C		YCL054W	YLR196W
YCL054W	YNL132W		YCL054W	YLR186W
YCL054W	YNL112W		YCL054W	YLR068W
YCL054W	YMR290C		YCL054W	YLR014C
YCL054W	YMR128W		YCL054W	YLR002C
YCL054W	YMR049C		YCL054W	YKR060W
YCL054W	YMR014W		YCL054W	YKR024C
YCL054W	YML093W		YCL054W	YKL172W
YCL054W	YLR276C		YCL054W	YJR063W
YCL054W	YLR196W		YCL054W	YJR041C
YCL054W	YLR129W		YCL054W	YJL125C
YCL054W	YLR068W		YCL054W	YJL109C
YCL054W	YLL034C		YCL054W	YJL069C
YCL054W	YLL008W		YCL054W	YJL050W
YCL054W	YKR060W		YCL054W	YJL033W
YCL054W	YKL082C		YCL054W	YJL011C
YCL054W	YJR063W		YCL054W	YJL010C
YCL054W	YJL122W		YCL054W	YIL019W
YCL054W	YJL050W		YCL054W	YHR196W
YCL054W	YJL033W		YCL054W	YGR159C
YCL054W	YIR026C		YCL054W	YGL111W
YCL054W	YIL104C		YCL054W	YFL001W
YCL054W	YIL091C		YCL054W	YER126C
YCL054W	YHR197W		YCL054W	YER082C
YCL054W	YHR148W		YCL054W	YDR449C
YCL054W	YGR245C		YCL054W	YDR412W
YCL054W	YGR128C		YCL054W	YDR365C
YCL054W	YGL111W		YCL054W	YDR165W
YCL054W	YGL078C		YCL054W	YDR120C
YCL054W	YER126C		YCL054W	YDR087C
YCL054W	YER049W		YCL054W	YDL208W
YCL054W	YDR496C		YCL054W	YDL201W
YCL054W	YDR449C		YCL054W	YDL150W
YCL054W	YDR412W		YCL054W	YDL148C
YCL054W	YDR299W
YCL054W	YDR101C
YCL054W	YDR087C
YCL054W	YDL201W
YCL054W	YDL150W
YCL054W	YDL063C
YCL054W	YDL060W
YCL054W	YDL031W
YCL054W	YCR057C
