# Supplementary material for: A new two-stage method for revealing missing parts of edges in protein-protein interaction networks
Source: PLoS One. 2017 May 11;12(5):e0177029. doi: 10.1371/journal.pone.0177029 (PMC5426645; doi:10.1371/journal.pone.0177029)
Supplement: S3 File — (XLSX) [file pone.0177029.s025.xlsx]

## Sheet: Total new predicted links
The new predicted interactions under the new constructed networks							Overlap between new predicted interactions under network 1 and String database			Overlap between new predicted interactions under network 2 and String database
Network1(The threshold of PCC is set to 0.98)			Network2(The threshold of PCC and GO similarity is set to 0.95 and 0.5, respectively)
YAL059W	YBL039C		YBL024W	YBR084W			YAL059W	YBL039C		YBL024W	YBR084W
YAL059W	YBR247C		YBL038W	YBR122C			YAL059W	YBR247C		YBL038W	YBR122C
YBR247C	YBR267W		YBR079C	YBR143C			YBR247C	YBR267W		YBR079C	YBR143C
YBR141C	YCL036W		YBR122C	YBR251W			YAL059W	YCL054W		YBR122C	YBR251W
YBR238C	YCL036W		YBR142W	YBR267W			YBL039C	YCL054W		YBR142W	YBR267W
YAL059W	YCL054W		YBR247C	YCL054W			YBR247C	YCL054W		YBR247C	YCL054W
YBL039C	YCL054W		YBL038W	YCR003W			YBR141C	YCR072C		YBL038W	YCR003W
YBR247C	YCL054W		YBL090W	YCR003W			YBR142W	YCR072C		YBR122C	YCR003W
YBR141C	YCR072C		YBR122C	YCR003W			YCL036W	YCR072C		YBR142W	YCR072C
YBR142W	YCR072C		YBR142W	YCR072C			YCL059C	YCR087C-A		YBR267W	YCR072C
YBR238C	YCR072C		YBR267W	YCR072C			YAL059W	YDL031W		YCR016W	YCR087C-A
YCL036W	YCR072C		YBL081W	YCR087C-A			YCL054W	YDL031W		YBR061C	YDL014W
YCL059C	YCR087C-A		YCR016W	YCR087C-A			YCL059C	YDL051W		YDL014W	YDL051W
YAL059W	YDL031W		YBR061C	YDL014W			YAL059W	YDL060W		YBR267W	YDL060W
YCL054W	YDL031W		YBR154C	YDL014W			YBL039C	YDL060W		YAL059W	YDL063C
YCL059C	YDL051W		YBL038W	YDL045W-A			YBR247C	YDL060W		YCL054W	YDL148C
YAL059W	YDL060W		YCR024C	YDL045W-A			YBR267W	YDL060W		YDL014W	YDL148C
YBL039C	YDL060W		YBL004W	YDL051W			YCL054W	YDL060W		YDL051W	YDL148C
YBR247C	YDL060W		YDL014W	YDL051W			YDL031W	YDL060W		YCL054W	YDL153C
YBR267W	YDL060W		YBR267W	YDL060W			YAL059W	YDL063C		YDL014W	YDL153C
YCL054W	YDL060W		YAL059W	YDL063C			YBL039C	YDL063C		YDL051W	YDL153C
YDL031W	YDL060W		YBR061C	YDL148C			YBR247C	YDL063C		YDL148C	YDL153C
YAL059W	YDL063C		YCL054W	YDL148C			YBR267W	YDL063C		YBL035C	YDL164C
YBL039C	YDL063C		YCR047C	YDL148C			YCL054W	YDL063C		YCL054W	YDL201W
YBR247C	YDL063C		YDL014W	YDL148C			YDL060W	YDL063C		YCR003W	YDL202W
YBR267W	YDL063C		YDL051W	YDL148C			YCL059C	YDL148C		YCL054W	YDL208W
YCL054W	YDL063C		YCL054W	YDL153C			YCR016W	YDL148C		YDL153C	YDL208W
YDL060W	YDL063C		YCR047C	YDL153C			YCR087C-A	YDL148C		YDL201W	YDL208W
YCL059C	YDL148C		YDL014W	YDL153C			YBL039C	YDL150W		YCL054W	YDL213C
YCR016W	YDL148C		YDL051W	YDL153C			YCL054W	YDL150W		YDL014W	YDL213C
YCR087C-A	YDL148C		YDL148C	YDL153C			YBL039C	YDL201W		YDL051W	YDL213C
YBL039C	YDL150W		YBL035C	YDL164C			YCL054W	YDL201W		YDL148C	YDL213C
YCL054W	YDL150W		YCL054W	YDL201W			YDL063C	YDL201W		YDL153C	YDL213C
YCR047C	YDL153C		YDL014W	YDL201W			YDL153C	YDL213C		YDL201W	YDL213C
YBL039C	YDL201W		YDL036C	YDL201W			YDL148C	YDR021W		YCL059C	YDR021W
YCL054W	YDL201W		YDL148C	YDL201W			YCR016W	YDR060W		YDL060W	YDR021W
YDL060W	YDL201W		YBL090W	YDL202W			YBL039C	YDR087C		YBR154C	YDR045C
YDL063C	YDL201W		YCR003W	YDL202W			YCL054W	YDR087C		YBR247C	YDR087C
YDL153C	YDL213C		YCR024C	YDL202W			YDL063C	YDR087C		YCL054W	YDR087C
YBL039C	YDR021W		YDL045W-A	YDL202W			YDR021W	YDR087C		YDL148C	YDR087C
YDL148C	YDR021W		YCL054W	YDL208W			YAL059W	YDR101C		YDL153C	YDR087C
YCR016W	YDR060W		YDL153C	YDL208W			YBL024W	YDR101C		YDL201W	YDR087C
YCL036W	YDR075W		YDL201W	YDL208W			YBL039C	YDR101C		YDL208W	YDR087C
YBL039C	YDR087C		YCL054W	YDL213C			YBR247C	YDR101C		YDL213C	YDR087C
YCL054W	YDR087C		YCR047C	YDL213C			YBR267W	YDR101C		YDL014W	YDR091C
YDL063C	YDR087C		YDL014W	YDL213C			YCL054W	YDR101C		YCL054W	YDR120C
YDR021W	YDR087C		YDL051W	YDL213C			YDL060W	YDR101C		YDL014W	YDR120C
YAL059W	YDR101C		YDL148C	YDL213C			YDL063C	YDR101C		YDL148C	YDR120C
YBL024W	YDR101C		YDL153C	YDL213C			YDL201W	YDR101C		YDL201W	YDR120C
YBL039C	YDR101C		YDL201W	YDL213C			YDR087C	YDR101C		YDL213C	YDR120C
YBR247C	YDR101C		YCL059C	YDR021W			YDL063C	YDR165W		YDR087C	YDR120C
YBR267W	YDR101C		YDL060W	YDR021W			YDR101C	YDR165W		YCL054W	YDR165W
YCL054W	YDR101C		YBR143C	YDR037W			YBR034C	YDR184C		YDR087C	YDR165W
YDL060W	YDR101C		YDL051W	YDR037W			YCL054W	YDR299W		YBL038W	YDR175C
YDL063C	YDR101C		YDL150W	YDR037W			YDL060W	YDR299W		YBL038W	YDR237W
YDL201W	YDR101C		YBR154C	YDR045C			YDL063C	YDR299W		YCR003W	YDR237W
YDR087C	YDR101C		YBR247C	YDR087C			YDL150W	YDR299W		YDL202W	YDR237W
YDL063C	YDR165W		YCL054W	YDR087C			YDR021W	YDR299W		YDR041W	YDR237W
YDR101C	YDR165W		YDL148C	YDR087C			YDR087C	YDR299W		YAL059W	YDR299W
YBR034C	YDR184C		YDL153C	YDR087C			YDR101C	YDR299W		YDL063C	YDR299W
YBL039C	YDR299W		YDL201W	YDR087C			YDR165W	YDR299W		YBL038W	YDR322W
YCL054W	YDR299W		YDL208W	YDR087C			YDR101C	YDR361C		YBR142W	YDR324C
YDL060W	YDR299W		YDL213C	YDR087C			YDR165W	YDR361C		YDL063C	YDR361C
YDL063C	YDR299W		YBL004W	YDR091C			YBR141C	YDR398W		YDR101C	YDR361C
YDL150W	YDR299W		YDL014W	YDR091C			YCR072C	YDR398W		YBR247C	YDR365C
YDL201W	YDR299W		YDL051W	YDR091C			YCL054W	YDR412W		YCL054W	YDR365C
YDR021W	YDR299W		YDL201W	YDR091C			YCL059C	YDR412W		YDL051W	YDR365C
YDR087C	YDR299W		YDL208W	YDR091C			YCR087C-A	YDR412W		YDL148C	YDR365C
YDR101C	YDR299W		YCL054W	YDR120C			YBL039C	YDR449C		YDR101C	YDR395W
YDR165W	YDR299W		YDL014W	YDR120C			YCL054W	YDR449C		YBR141C	YDR398W
YDL202W	YDR322W		YDL148C	YDR120C			YDR087C	YDR449C		YDR165W	YDR398W
YDR101C	YDR361C		YDL201W	YDR120C			YDR101C	YDR449C		YCL054W	YDR412W
YDR165W	YDR361C		YDL208W	YDR120C			YDR299W	YDR449C		YDL148C	YDR412W
YBR141C	YDR398W		YDL213C	YDR120C			YAL059W	YDR496C		YDL208W	YDR412W
YBR238C	YDR398W		YDR087C	YDR120C			YBL039C	YDR496C		YDR087C	YDR412W
YCL036W	YDR398W		YCL054W	YDR165W			YBR247C	YDR496C		YDR365C	YDR412W
YCR072C	YDR398W		YDL036C	YDR165W			YCL054W	YDR496C		YBR247C	YDR449C
YDL111C	YDR398W		YDL208W	YDR165W			YDL060W	YDR496C		YCL054W	YDR449C
YBL039C	YDR412W		YDR087C	YDR165W			YDL063C	YDR496C		YDL148C	YDR449C
YCL054W	YDR412W		YBL038W	YDR175C			YDL201W	YDR496C		YDL201W	YDR449C
YCL059C	YDR412W		YDL045W-A	YDR194C			YDR087C	YDR496C		YDR087C	YDR449C
YCR087C-A	YDR412W		YDL202W	YDR194C			YDR101C	YDR496C		YDR120C	YDR449C
YDL150W	YDR412W		YBL038W	YDR237W			YDR165W	YDR496C		YDR165W	YDR449C
YDL201W	YDR412W		YCR003W	YDR237W			YDR299W	YDR496C		YDR412W	YDR449C
YBL039C	YDR449C		YDL045W-A	YDR237W			YDR449C	YDR496C		YAL059W	YDR496C
YBL081W	YDR449C		YDL202W	YDR237W			YDR087C	YER002W		YDL063C	YDR496C
YCL054W	YDR449C		YDR041W	YDR237W			YDR299W	YER002W		YDR299W	YDR496C
YDR087C	YDR449C		YAL059W	YDR299W			YDR496C	YER002W		YBR126C	YEL011W
YDR101C	YDR449C		YDL063C	YDR299W			YBL039C	YER006W		YCL059C	YEL026W
YDR299W	YDR449C		YBL038W	YDR322W			YCL059C	YER006W		YBL038W	YEL050C
YAL059W	YDR496C		YCR024C	YDR322W			YCR087C-A	YER006W		YCR003W	YEL050C
YBL039C	YDR496C		YDL045W-A	YDR322W			YDL031W	YER006W		YDL202W	YEL050C
YBR247C	YDR496C		YDL202W	YDR322W			YDL148C	YER006W		YDR237W	YEL050C
YCL054W	YDR496C		YDR175C	YDR322W			YDL213C	YER006W		YDR337W	YEL050C
YDL060W	YDR496C		YDR194C	YDR322W			YDR021W	YER036C		YDR347W	YEL050C
YDL063C	YDR496C		YBR142W	YDR324C			YER006W	YER036C		YBL035C	YER070W
YDL201W	YDR496C		YBR267W	YDR324C			YDR101C	YER049W		YDL164C	YER070W
YDR087C	YDR496C		YDL045W-A	YDR347W			YDR101C	YER082C		YBR247C	YER082C
YDR101C	YDR496C		YDL202W	YDR347W			YDR165W	YER082C		YCL054W	YER082C
YDR165W	YDR496C		YDL063C	YDR361C			YDR398W	YER082C		YDR087C	YER082C
YDR299W	YDR496C		YDR101C	YDR361C			YDR496C	YER082C		YDR165W	YER082C
YDR449C	YDR496C		YBR247C	YDR365C			YAL059W	YER126C		YDR398W	YER082C
YBL039C	YER002W		YCL054W	YDR365C			YBL039C	YER126C		YDR449C	YER082C
YDR087C	YER002W		YDL051W	YDR365C			YCL054W	YER126C		YBR247C	YER126C
YDR299W	YER002W		YDL148C	YDR365C			YDL060W	YER126C		YCL054W	YER126C
YDR496C	YER002W		YDL201W	YDR365C			YDL063C	YER126C		YDL014W	YER126C
YBL039C	YER006W		YDL213C	YDR365C			YDL201W	YER126C		YDL148C	YER126C
YCL059C	YER006W		YDR101C	YDR395W			YDR021W	YER126C		YDL153C	YER126C
YCR087C-A	YER006W		YBR141C	YDR398W			YDR087C	YER126C		YDL201W	YER126C
YDL031W	YER006W		YDL036C	YDR398W			YDR101C	YER126C		YDL208W	YER126C
YDL148C	YER006W		YDR165W	YDR398W			YDR165W	YER126C		YDL213C	YER126C
YDL150W	YER006W		YBR061C	YDR412W			YDR299W	YER126C		YDR087C	YER126C
YDL213C	YER006W		YBR247C	YDR412W			YDR449C	YER126C		YDR120C	YER126C
YDL148C	YER036C		YCL054W	YDR412W			YDR496C	YER126C		YDR165W	YER126C
YDL153C	YER036C		YDL014W	YDR412W			YER002W	YER126C		YDR412W	YER126C
YDL213C	YER036C		YDL051W	YDR412W			YER049W	YER126C		YDR449C	YER126C
YDR021W	YER036C		YDL148C	YDR412W			YBR155W	YER127W		YER082C	YER126C
YER006W	YER036C		YDL201W	YDR412W			YAL059W	YGL078C		YDR087C	YER127W
YBL039C	YER049W		YDL208W	YDR412W			YBL039C	YGL078C		YER082C	YER127W
YCL054W	YER049W		YDR087C	YDR412W			YBR247C	YGL078C		YER126C	YER127W
YDL063C	YER049W		YDR091C	YDR412W			YCL054W	YGL078C		YBR079C	YER131W
YDL201W	YER049W		YDR120C	YDR412W			YDL060W	YGL078C		YBR143C	YER131W
YDR087C	YER049W		YDR165W	YDR412W			YDL063C	YGL078C		YDR429C	YER131W
YDR101C	YER049W		YDR365C	YDR412W			YDL201W	YGL078C		YDR087C	YFR001W
YDR165W	YER049W		YBR143C	YDR429C			YDR165W	YGL078C		YBR267W	YGL078C
YDR299W	YER049W		YBR247C	YDR449C			YDR299W	YGL078C		YDL060W	YGL078C
YDR449C	YER049W		YCL054W	YDR449C			YDR496C	YGL078C		YDR021W	YGL078C
YDR496C	YER049W		YDL148C	YDR449C			YER049W	YGL078C		YER002W	YGL078C
YBR105C	YER062C		YDL201W	YDR449C			YER126C	YGL078C		YBR247C	YGL111W
YDR101C	YER082C		YDL208W	YDR449C			YCL059C	YGL099W		YCL054W	YGL111W
YDR165W	YER082C		YDR087C	YDR449C			YCR087C-A	YGL099W		YDL148C	YGL111W
YDR398W	YER082C		YDR120C	YDR449C			YDL148C	YGL099W		YDL153C	YGL111W
YDR496C	YER082C		YDR165W	YDR449C			YER006W	YGL099W		YDL208W	YGL111W
YER049W	YER082C		YDR412W	YDR449C			YCL054W	YGL111W		YDR087C	YGL111W
YAL059W	YER126C		YAL059W	YDR496C			YDL060W	YGL111W		YDR120C	YGL111W
YBL039C	YER126C		YDL063C	YDR496C			YER126C	YGL111W		YDR365C	YGL111W
YCL054W	YER126C		YDR299W	YDR496C			YGL078C	YGL111W		YDR412W	YGL111W
YDL060W	YER126C		YAL059W	YDR508C			YCR072C	YGL120C		YDR449C	YGL111W
YDL063C	YER126C		YDR299W	YDR508C			YDR398W	YGL120C		YER082C	YGL111W
YDL150W	YER126C		YDR496C	YDR508C			YBL039C	YGL171W		YER126C	YGL111W
YDL201W	YER126C		YBR126C	YEL011W			YCL059C	YGL171W		YDL111C	YGL120C
YDR021W	YER126C		YCL059C	YEL026W			YCR087C-A	YGL171W		YDR165W	YGL120C
YDR087C	YER126C		YBL038W	YEL050C			YDL014W	YGL171W		YDR398W	YGL120C
YDR101C	YER126C		YBL090W	YEL050C			YDL148C	YGL171W		YER082C	YGL120C
YDR165W	YER126C		YCR003W	YEL050C			YDL150W	YGL171W		YDR408C	YGL234W
YDR299W	YER126C		YDL045W-A	YEL050C			YDR021W	YGL171W		YGL234W	YGR061C
YDR449C	YER126C		YDL202W	YEL050C			YDR299W	YGL171W		YDR322W	YGR076C
YDR496C	YER126C		YDR194C	YEL050C			YDR412W	YGL171W		YDR449C	YGR081C
YER002W	YER126C		YDR237W	YEL050C			YER006W	YGL171W		YER082C	YGR081C
YER049W	YER126C		YDR322W	YEL050C			YGL099W	YGL171W		YGL129C	YGR084C
YBR155W	YER127W		YDR337W	YEL050C			YCR087C-A	YGR103W		YBL004W	YGR090W
YBL081W	YFL001W		YDR347W	YEL050C			YDL031W	YGR103W		YBL004W	YGR103W
YDL201W	YFL001W		YDL060W	YER002W			YBL039C	YGR128C		YBR247C	YGR103W
YDR412W	YFL001W		YDR021W	YER002W			YCL054W	YGR128C		YCL054W	YGR103W
YDR449C	YFL001W		YEL026W	YER002W			YCL059C	YGR128C		YDL148C	YGR103W
YER049W	YFL001W		YDR037W	YER007C-A			YCR087C-A	YGR128C		YDL201W	YGR103W
YDR165W	YFL023W		YCR016W	YER036C			YDL060W	YGR128C		YDR091C	YGR103W
YDR361C	YFL023W		YCR087C-A	YER036C			YDL148C	YGR128C		YDR120C	YGR103W
YER082C	YFL023W		YDR037W	YER049W			YDL150W	YGR128C		YDR365C	YGR103W
YAL059W	YGL078C		YCL036W	YER062C			YDL201W	YGR128C		YDR412W	YGR103W
YBL039C	YGL078C		YBL035C	YER070W			YDR299W	YGR128C		YER126C	YGR103W
YBR247C	YGL078C		YDL164C	YER070W			YER006W	YGR128C		YGL111W	YGR103W
YCL054W	YGL078C		YBR141C	YER082C			YER126C	YGR128C		YDL150W	YGR128C
YDL060W	YGL078C		YBR247C	YER082C			YGL078C	YGR128C		YDR398W	YGR145W
YDL063C	YGL078C		YCL054W	YER082C			YGL099W	YGR128C		YER082C	YGR145W
YDL150W	YGL078C		YDL036C	YER082C			YGL171W	YGR128C		YDL014W	YGR158C
YDL201W	YGL078C		YDL201W	YER082C			YGR103W	YGR128C		YDL148C	YGR158C
YDR165W	YGL078C		YDR087C	YER082C			YCR072C	YGR145W		YDL208W	YGR158C
YDR299W	YGL078C		YDR165W	YER082C			YDR398W	YGR145W		YER126C	YGR158C
YDR496C	YGL078C		YDR398W	YER082C			YGL171W	YGR158C		YBR154C	YGR200C
YER049W	YGL078C		YDR449C	YER082C			YGL099W	YGR200C		YDR101C	YGR245C
YER126C	YGL078C		YBR247C	YER126C			YBL039C	YGR245C		YDR361C	YGR245C
YFL001W	YGL078C		YCL054W	YER126C			YCL054W	YGR245C		YER006W	YGR245C
YCL059C	YGL099W		YDL014W	YER126C			YDR087C	YGR245C		YDL202W	YHL004W
YCR087C-A	YGL099W		YDL148C	YER126C			YDR299W	YGR245C		YGR124W	YHR019C
YDL148C	YGL099W		YDL153C	YER126C			YDR496C	YGR245C		YCL059C	YHR065C
YER006W	YGL099W		YDL201W	YER126C			YER126C	YGR245C		YDL060W	YHR065C
YBL039C	YGL111W		YDL208W	YER126C			YGL171W	YGR283C		YGL078C	YHR065C
YCL054W	YGL111W		YDL213C	YER126C			YGR128C	YGR283C		YFL023W	YHR066W
YDL060W	YGL111W		YDR087C	YER126C			YBL039C	YHR052W		YDL031W	YHR085W
YDL150W	YGL111W		YDR120C	YER126C			YDL148C	YHR052W		YHR066W	YHR085W
YER126C	YGL111W		YDR165W	YER126C			YDR021W	YHR052W		YDL213C	YHR088W
YGL078C	YGL111W		YDR412W	YER126C			YDR412W	YHR052W		YDR087C	YHR088W
YBR141C	YGL120C		YDR449C	YER126C			YER006W	YHR052W		YDR120C	YHR088W
YCL036W	YGL120C		YER082C	YER126C			YGL099W	YHR052W		YER126C	YHR088W
YCR072C	YGL120C		YDR087C	YER127W			YGL171W	YHR052W		YER127W	YHR088W
YDR398W	YGL120C		YER082C	YER127W			YGR128C	YHR052W		YBL004W	YHR089C
YBL039C	YGL171W		YER126C	YER127W			YGR283C	YHR052W		YDL051W	YHR089C
YCL059C	YGL171W		YBR079C	YER131W			YGL171W	YHR065C		YGR103W	YHR089C
YCR087C-A	YGL171W		YBR143C	YER131W			YBR155W	YHR066W		YBR267W	YHR148W
YDL014W	YGL171W		YDR429C	YER131W			YER127W	YHR066W		YCL059C	YHR148W
YDL148C	YGL171W		YEL055C	YER131W			YDR021W	YHR085W		YDL060W	YHR148W
YDL150W	YGL171W		YBL081W	YER156C			YDR299W	YHR085W		YDR021W	YHR148W
YDR021W	YGL171W		YCL054W	YFL001W			YER126C	YHR085W		YEL026W	YHR148W
YDR299W	YGL171W		YDL014W	YFL001W			YER127W	YHR085W		YGL078C	YHR148W
YDR412W	YGL171W		YDL201W	YFL001W			YGR245C	YHR085W		YHR065C	YHR148W
YER006W	YGL171W		YDL208W	YFL001W			YER127W	YHR088W		YBR141C	YHR169W
YER036C	YGL171W		YDR087C	YFL001W			YHR085W	YHR088W		YBR247C	YHR169W
YGL099W	YGL171W		YDR091C	YFL001W			YBL039C	YHR148W		YCL054W	YHR169W
YDL201W	YGR083C		YDR165W	YFL001W			YCL054W	YHR148W		YDR087C	YHR169W
YDR496C	YGR083C		YDR412W	YFL001W			YDL060W	YHR148W		YDR398W	YHR169W
YER049W	YGR083C		YDR449C	YFL001W			YDL201W	YHR148W		YDR449C	YHR169W
YGL078C	YGR083C		YER082C	YFL001W			YDR021W	YHR148W		YER082C	YHR169W
YCR087C-A	YGR103W		YER126C	YFL001W			YDR087C	YHR148W		YER126C	YHR169W
YDL031W	YGR103W		YDR152W	YFL022C			YDR120C	YHR148W		YER127W	YHR169W
YCL059C	YGR123C		YDR429C	YFL022C			YDR299W	YHR148W		YGR081C	YHR169W
YCR087C-A	YGR123C		YER131W	YFL022C			YDR449C	YHR148W		YGR145W	YHR169W
YDL014W	YGR123C		YER049W	YFL023W			YDR496C	YHR148W		YDR101C	YHR170W
YDR091C	YGR123C		YDR087C	YFR001W			YER006W	YHR148W		YDR361C	YHR170W
YGL171W	YGR123C		YBR084W	YFR009W			YER126C	YHR148W		YGR245C	YHR170W
YBL039C	YGR128C		YCL036W	YFR032C			YGL078C	YHR148W		YBR154C	YHR196W
YCL054W	YGR128C		YBR267W	YGL078C			YGL111W	YHR148W		YDL014W	YHR196W
YCL059C	YGR128C		YDL060W	YGL078C			YGL171W	YHR148W		YDR101C	YHR197W
YCR087C-A	YGR128C		YDR021W	YGL078C			YGR128C	YHR148W		YER006W	YHR197W
YDL060W	YGR128C		YER002W	YGL078C			YGR245C	YHR148W		YGR245C	YHR197W
YDL148C	YGR128C		YBR247C	YGL111W			YHR052W	YHR148W		YGL068W	YIL070C
YDL150W	YGR128C		YCL054W	YGL111W			YHR085W	YHR148W		YBR267W	YIL091C
YDL201W	YGR128C		YDL148C	YGL111W			YBR155W	YHR169W		YDR021W	YIL091C
YDR299W	YGR128C		YDL153C	YGL111W			YDR398W	YHR169W		YGL078C	YIL091C
YDR412W	YGR128C		YDL201W	YGL111W			YER082C	YHR169W		YHR065C	YIL091C
YER006W	YGR128C		YDL208W	YGL111W			YHR040W	YHR169W		YHR148W	YIL091C
YER126C	YGR128C		YDL213C	YGL111W			YBR267W	YHR170W		YEL050C	YIL093C
YGL078C	YGR128C		YDR087C	YGL111W			YDL063C	YHR170W		YDR087C	YIL096C
YGL099W	YGR128C		YDR120C	YGL111W			YDR101C	YHR170W		YDR120C	YIL096C
YGL171W	YGR128C		YDR165W	YGL111W			YDR165W	YHR170W		YER126C	YIL096C
YGR103W	YGR128C		YDR365C	YGL111W			YDR496C	YHR170W		YER127W	YIL096C
YBR141C	YGR145W		YDR412W	YGL111W			YER049W	YHR170W		YHR088W	YIL096C
YCL036W	YGR145W		YDR449C	YGL111W			YER082C	YHR170W		YGR283C	YIL110W
YCR072C	YGR145W		YER082C	YGL111W			YGL078C	YHR170W		YGL099W	YIR026C
YDR398W	YGR145W		YER126C	YGL111W			YHR169W	YHR170W		YBR247C	YJL010C
YGL171W	YGR158C		YFL001W	YGL111W			YDL148C	YHR196W		YCL054W	YJL010C
YCL059C	YGR200C		YBR141C	YGL120C			YDR021W	YHR196W		YDR087C	YJL010C
YCR087C-A	YGR200C		YDL111C	YGL120C			YDR412W	YHR196W		YDR398W	YJL010C
YGL099W	YGR200C		YDR165W	YGL120C			YGL171W	YHR196W		YDR449C	YJL010C
YGL171W	YGR200C		YDR398W	YGL120C			YGR283C	YHR196W		YER082C	YJL010C
YBL039C	YGR245C		YDR527W	YGL120C			YHR052W	YHR196W		YER126C	YJL010C
YCL054W	YGR245C		YER082C	YGL120C			YHR148W	YHR196W		YGL111W	YJL010C
YDR087C	YGR245C		YDR322W	YGL129C			YBL039C	YHR197W		YGR081C	YJL010C
YDR299W	YGR245C		YEL050C	YGL129C			YCL054W	YHR197W		YHR169W	YJL010C
YDR496C	YGR245C		YDR322W	YGL143C			YCL059C	YHR197W		YBR247C	YJL033W
YER002W	YGR245C		YDR408C	YGL234W			YCR087C-A	YHR197W		YCL054W	YJL033W
YER126C	YGR245C		YDR152W	YGL246C			YDL148C	YHR197W		YDL148C	YJL033W
YCL059C	YGR283C		YGL234W	YGR061C			YDL150W	YHR197W		YDL153C	YJL033W
YCR087C-A	YGR283C		YDR322W	YGR076C			YDR021W	YHR197W		YDL201W	YJL033W
YDL148C	YGR283C		YDR337W	YGR076C			YDR412W	YHR197W		YDL208W	YJL033W
YER006W	YGR283C		YDR347W	YGR076C			YER006W	YHR197W		YDL213C	YJL033W
YGL099W	YGR283C		YEL050C	YGR076C			YGL099W	YHR197W		YDR120C	YJL033W
YGL171W	YGR283C		YGL129C	YGR076C			YGL171W	YHR197W		YDR165W	YJL033W
YGR128C	YGR283C		YCL054W	YGR081C			YGR103W	YHR197W		YDR412W	YJL033W
YBL039C	YHR052W		YDL201W	YGR081C			YGR128C	YHR197W		YDR449C	YJL033W
YDL148C	YHR052W		YDR087C	YGR081C			YGR283C	YHR197W		YER082C	YJL033W
YDL150W	YHR052W		YDR165W	YGR081C			YHR052W	YHR197W		YER126C	YJL033W
YDR021W	YHR052W		YDR449C	YGR081C			YHR148W	YHR197W		YGL111W	YJL033W
YDR412W	YHR052W		YER082C	YGR081C			YHR196W	YHR197W		YGR103W	YJL033W
YER006W	YHR052W		YER126C	YGR081C			YDR398W	YIL079C		YHR088W	YJL033W
YER036C	YHR052W		YGL129C	YGR084C			YHR169W	YIL079C		YJL010C	YJL033W
YGL099W	YHR052W		YBL004W	YGR090W			YBL039C	YIL091C		YCL054W	YJL050W
YGL171W	YHR052W		YDL051W	YGR090W			YBR247C	YIL091C		YDL148C	YJL050W
YGR128C	YHR052W		YDR091C	YGR090W			YCL054W	YIL091C		YDL201W	YJL050W
YGR283C	YHR052W		YBL004W	YGR103W			YDL063C	YIL091C		YDR087C	YJL050W
YDR412W	YHR065C		YBR061C	YGR103W			YDR087C	YIL091C		YDR120C	YJL050W
YFL001W	YHR065C		YBR247C	YGR103W			YDR101C	YIL091C		YDR165W	YJL050W
YGL171W	YHR065C		YCL054W	YGR103W			YDR299W	YIL091C		YDR365C	YJL050W
YGR123C	YHR065C		YDL148C	YGR103W			YDR449C	YIL091C		YDR449C	YJL050W
YGR158C	YHR065C		YDL201W	YGR103W			YDR496C	YIL091C		YER082C	YJL050W
YBR155W	YHR066W		YDR091C	YGR103W			YER126C	YIL091C		YER126C	YJL050W
YER127W	YHR066W		YDR120C	YGR103W			YGL078C	YIL091C		YGL111W	YJL050W
YBR034C	YHR070W		YDR365C	YGR103W			YGR245C	YIL091C		YGR103W	YJL050W
YBR141C	YHR070W		YDR412W	YGR103W			YHR148W	YIL091C		YGR158C	YJL050W
YDR184C	YHR070W		YER126C	YGR103W			YHR170W	YIL091C		YJL010C	YJL050W
YGL120C	YHR070W		YFL001W	YGR103W			YIL091C	YIL104C		YJL033W	YJL050W
YBL039C	YHR085W		YGL111W	YGR103W			YER126C	YIR012W		YDR347W	YJL063C
YDR021W	YHR085W		YBR154C	YGR128C			YHR169W	YIR012W		YHL004W	YJL063C
YDR087C	YHR085W		YDL150W	YGR128C			YHR170W	YIR012W		YBR141C	YJL069C
YDR299W	YHR085W		YDL063C	YGR138C			YIL091C	YIR012W		YBR247C	YJL069C
YER002W	YHR085W		YBR141C	YGR145W			YDL060W	YIR026C		YCL054W	YJL069C
YER126C	YHR085W		YDR398W	YGR145W			YDR101C	YIR026C		YDL208W	YJL069C
YER127W	YHR085W		YER082C	YGR145W			YER126C	YIR026C		YDR087C	YJL069C
YGR245C	YHR085W		YCL054W	YGR158C			YGL078C	YIR026C		YDR398W	YJL069C
YER127W	YHR088W		YDL014W	YGR158C			YHR148W	YIR026C		YER082C	YJL069C
YHR085W	YHR088W		YDL148C	YGR158C			YDL063C	YJL010C		YER126C	YJL069C
YDR091C	YHR089C		YDL208W	YGR158C			YDR101C	YJL010C		YER127W	YJL069C
YGR123C	YHR089C		YDL213C	YGR158C			YDR449C	YJL010C		YGL111W	YJL069C
YER015W	YHR137W		YDR091C	YGR158C			YDR496C	YJL010C		YGL120C	YJL069C
YBL039C	YHR148W		YDR412W	YGR158C			YER082C	YJL010C		YGR081C	YJL069C
YCL054W	YHR148W		YDR449C	YGR158C			YAL059W	YJL033W		YHR088W	YJL069C
YDL060W	YHR148W		YER126C	YGR158C			YBL039C	YJL033W		YHR169W	YJL069C
YDL150W	YHR148W		YGL111W	YGR158C			YCL054W	YJL033W		YJL010C	YJL069C
YDL201W	YHR148W		YGR103W	YGR158C			YDL031W	YJL033W		YJL033W	YJL069C
YDR021W	YHR148W		YEL050C	YGR165W			YDL060W	YJL033W		YJL050W	YJL069C
YDR087C	YHR148W		YGR076C	YGR165W			YDR021W	YJL033W		YBR247C	YJL109C
YDR120C	YHR148W		YBR154C	YGR200C			YDR496C	YJL033W		YDL208W	YJL109C
YDR299W	YHR148W		YDL150W	YGR200C			YER006W	YJL033W		YDR087C	YJL109C
YDR449C	YHR148W		YDR101C	YGR245C			YER126C	YJL033W		YDR449C	YJL109C
YDR496C	YHR148W		YDR361C	YGR245C			YGL078C	YJL033W		YER126C	YJL109C
YER002W	YHR148W		YER006W	YGR245C			YHR148W	YJL033W		YJL010C	YJL109C
YER006W	YHR148W		YER036C	YGR283C			YHR197W	YJL033W		YJL033W	YJL109C
YER036C	YHR148W		YDL202W	YHL004W			YIR026C	YJL033W		YJL069C	YJL109C
YER126C	YHR148W		YGR171C	YHR011W			YAL059W	YJL050W		YBR267W	YJL122W
YGL078C	YHR148W		YGR124W	YHR019C			YBL039C	YJL050W		YCR072C	YJL122W
YGL111W	YHR148W		YCL054W	YHR040W			YBR247C	YJL050W		YDL060W	YJL122W
YGL171W	YHR148W		YDR087C	YHR040W			YCL054W	YJL050W		YDR324C	YJL122W
YGR128C	YHR148W		YDR165W	YHR040W			YDL060W	YJL050W		YGL078C	YJL122W
YGR245C	YHR148W		YDR398W	YHR040W			YDL063C	YJL050W		YHR148W	YJL122W
YHR052W	YHR148W		YER082C	YHR040W			YDL201W	YJL050W		YIL091C	YJL122W
YHR085W	YHR148W		YER126C	YHR040W			YDR101C	YJL050W		YCL054W	YJL125C
YBR155W	YHR169W		YER127W	YHR040W			YDR496C	YJL050W		YDL201W	YJL125C
YDR398W	YHR169W		YGR081C	YHR040W			YER126C	YJL050W		YDR165W	YJL125C
YER082C	YHR169W		YCL059C	YHR065C			YGL078C	YJL050W		YDR449C	YJL125C
YHR040W	YHR169W		YDL060W	YHR065C			YGL111W	YJL050W		YER082C	YJL125C
YBR267W	YHR170W		YEL026W	YHR065C			YIR026C	YJL050W		YER126C	YJL125C
YDL063C	YHR170W		YER002W	YHR065C			YBR155W	YJL069C		YJL010C	YJL125C
YDR101C	YHR170W		YGL078C	YHR065C			YDR087C	YJL069C		YJL050W	YJL125C
YDR165W	YHR170W		YGR162W	YHR065C			YDR299W	YJL069C		YJL069C	YJL125C
YDR496C	YHR170W		YFL023W	YHR066W			YDR496C	YJL069C		YBR247C	YJR041C
YER049W	YHR170W		YBR141C	YHR070W			YER082C	YJL069C		YCL054W	YJR041C
YER082C	YHR170W		YDR165W	YHR070W			YGR245C	YJL069C		YDR091C	YJR041C
YFL023W	YHR170W		YDR398W	YHR070W			YHR085W	YJL069C		YJL033W	YJR041C
YGL078C	YHR170W		YER082C	YHR070W			YHR169W	YJL069C		YJL050W	YJR041C
YHR169W	YHR170W		YGL120C	YHR070W			YDL063C	YJL109C		YJL109C	YJR041C
YDL148C	YHR196W		YGR145W	YHR070W			YDR101C	YJL109C		YGR128C	YJR063W
YDR021W	YHR196W		YHR040W	YHR070W			YJL010C	YJL109C		YHR196W	YJR063W
YDR412W	YHR196W		YDL031W	YHR085W			YJL050W	YJL109C		YJL011C	YJR063W
YGL171W	YHR196W		YFL023W	YHR085W			YAL059W	YJL122W		YJL025W	YJR063W
YGR283C	YHR196W		YHR066W	YHR085W			YBL039C	YJL122W		YBR267W	YKL009W
YHR052W	YHR196W		YDL014W	YHR088W			YCL054W	YJL122W		YDL060W	YKL009W
YHR148W	YHR196W		YDL213C	YHR088W			YDL063C	YJL122W		YDR021W	YKL009W
YBL039C	YHR197W		YDR087C	YHR088W			YDL201W	YJL122W		YGL078C	YKL009W
YCL054W	YHR197W		YDR120C	YHR088W			YDR087C	YJL122W		YHR148W	YKL009W
YCL059C	YHR197W		YER126C	YHR088W			YDR299W	YJL122W		YIL091C	YKL009W
YCR087C-A	YHR197W		YER127W	YHR088W			YDR449C	YJL122W		YJL122W	YKL009W
YDL148C	YHR197W		YHR040W	YHR088W			YDR496C	YJL122W		YGR103W	YKL014C
YDL150W	YHR197W		YBL004W	YHR089C			YER082C	YJL122W		YCR072C	YKL078W
YDR021W	YHR197W		YDL051W	YHR089C			YER126C	YJL122W		YDL060W	YKL078W
YDR412W	YHR197W		YDL201W	YHR089C			YGL078C	YJL122W		YDR021W	YKL078W
YER006W	YHR197W		YDR091C	YHR089C			YHR148W	YJL122W		YDR324C	YKL078W
YER036C	YHR197W		YDR412W	YHR089C			YIR012W	YJL122W		YGL078C	YKL078W
YGL099W	YHR197W		YFL001W	YHR089C			YIR026C	YJL122W		YHR148W	YKL078W
YGL171W	YHR197W		YGR103W	YHR089C			YJL010C	YJL122W		YIL091C	YKL078W
YGR103W	YHR197W		YGR158C	YHR089C			YJL050W	YJL122W		YJL122W	YKL078W
YGR128C	YHR197W		YER015W	YHR137W			YJL069C	YJL122W		YKL009W	YKL078W
YGR283C	YHR197W		YHR040W	YHR143W-A			YJL050W	YJR041C		YCL059C	YKL082C
YHR052W	YHR197W		YBR267W	YHR148W			YBL039C	YJR063W		YER002W	YKL082C
YHR148W	YHR197W		YCL059C	YHR148W			YCL054W	YJR063W		YGL078C	YKL082C
YHR196W	YHR197W		YDL060W	YHR148W			YDL063C	YJR063W		YHR065C	YKL082C
YBR141C	YIL079C		YDR021W	YHR148W			YDR101C	YJR063W		YKL009W	YKL082C
YDR184C	YIL079C		YEL026W	YHR148W			YDR299W	YJR063W		YAL059W	YKL143W
YDR398W	YIL079C		YER002W	YHR148W			YDR449C	YJR063W		YDR299W	YKL143W
YGL120C	YIL079C		YGL078C	YHR148W			YDR496C	YJR063W		YDR496C	YKL143W
YHR070W	YIL079C		YHR065C	YHR148W			YER126C	YJR063W		YBR247C	YKL172W
YHR169W	YIL079C		YBR141C	YHR169W			YGL078C	YJR063W		YCL054W	YKL172W
YBL039C	YIL091C		YBR247C	YHR169W			YHR085W	YJR063W		YCR047C	YKL172W
YBR247C	YIL091C		YCL054W	YHR169W			YHR148W	YJR063W		YDL014W	YKL172W
YCL054W	YIL091C		YDR087C	YHR169W			YHR170W	YJR063W		YDL148C	YKL172W
YDL063C	YIL091C		YDR398W	YHR169W			YIL091C	YJR063W		YDL153C	YKL172W
YDR087C	YIL091C		YDR449C	YHR169W			YIR012W	YJR063W		YDL201W	YKL172W
YDR101C	YIL091C		YER082C	YHR169W			YJL010C	YJR063W		YDL208W	YKL172W
YDR299W	YIL091C		YER126C	YHR169W			YJL069C	YJR063W		YDL213C	YKL172W
YDR449C	YIL091C		YER127W	YHR169W			YJL122W	YJR063W		YDR087C	YKL172W
YDR496C	YIL091C		YGR081C	YHR169W			YBL039C	YKL009W		YDR120C	YKL172W
YER049W	YIL091C		YGR145W	YHR169W			YBR155W	YKL009W		YDR412W	YKL172W
YER126C	YIL091C		YDR101C	YHR170W			YDR087C	YKL009W		YDR449C	YKL172W
YGL078C	YIL091C		YDR361C	YHR170W			YDR165W	YKL009W		YER082C	YKL172W
YGR245C	YIL091C		YGR245C	YHR170W			YDR299W	YKL009W		YER126C	YKL172W
YHR148W	YIL091C		YBR154C	YHR196W			YDR496C	YKL009W		YER127W	YKL172W
YHR170W	YIL091C		YDL014W	YHR196W			YER082C	YKL009W		YGL111W	YKL172W
YBL081W	YIL103W		YDL150W	YHR196W			YER126C	YKL009W		YGR103W	YKL172W
YDR412W	YIL103W		YGR200C	YHR196W			YGR245C	YKL009W		YHR088W	YKL172W
YFL001W	YIL103W		YDR101C	YHR197W			YHR066W	YKL009W		YIL096C	YKL172W
YHR065C	YIL103W		YER006W	YHR197W			YHR085W	YKL009W		YJL010C	YKL172W
YBR247C	YIL104C		YGR245C	YHR197W			YHR148W	YKL009W		YJL050W	YKL172W
YCL054W	YIL104C		YGL068W	YIL070C			YHR169W	YKL009W		YJL069C	YKL172W
YDL063C	YIL104C		YDL111C	YIL079C			YIL091C	YKL009W		YJL063C	YKR006C
YDR101C	YIL104C		YGR095C	YIL079C			YIR012W	YKL009W		YAL054C	YKR009C
YDR165W	YIL104C		YBR267W	YIL091C			YJL069C	YKL009W		YBR247C	YKR024C
YDR496C	YIL104C		YDR021W	YIL091C			YJL122W	YKL009W		YCL054W	YKR024C
YER049W	YIL104C		YER002W	YIL091C			YJR063W	YKL009W		YDR087C	YKR024C
YER082C	YIL104C		YGL078C	YIL091C			YBR155W	YKL078W		YDR398W	YKR024C
YIL091C	YIL104C		YHR065C	YIL091C			YDR087C	YKL078W		YDR449C	YKR024C
YDR165W	YIR012W		YHR148W	YIL091C			YER082C	YKL078W		YER082C	YKR024C
YDR361C	YIR012W		YEL050C	YIL093C			YHR066W	YKL078W		YER126C	YKR024C
YER049W	YIR012W		YGR076C	YIL093C			YHR169W	YKL078W		YER127W	YKR024C
YER082C	YIR012W		YDR087C	YIL096C			YJL069C	YKL078W		YGL111W	YKR024C
YER126C	YIR012W		YDR120C	YIL096C			YJL122W	YKL078W		YGL120C	YKR024C
YFL023W	YIR012W		YER126C	YIL096C			YKL009W	YKL078W		YHR169W	YKR024C
YHR169W	YIR012W		YER127W	YIL096C			YCL054W	YKL082C		YJL010C	YKR024C
YHR170W	YIR012W		YHR088W	YIL096C			YDR087C	YKL082C		YJL033W	YKR024C
YIL091C	YIR012W		YDR152W	YIL103W			YDR299W	YKL082C		YJL050W	YKR024C
YAL059W	YIR026C		YGR123C	YIL103W			YDR496C	YKL082C		YJL069C	YKR024C
YBL039C	YIR026C		YDL031W	YIL104C			YER126C	YKL082C		YJL109C	YKR024C
YCL054W	YIR026C		YFL023W	YIL104C			YJL033W	YKL082C		YJL125C	YKR024C
YDL060W	YIR026C		YHR085W	YIL104C			YBL039C	YKL172W		YKL172W	YKR024C
YDL063C	YIR026C		YGR283C	YIL110W			YDL150W	YKL172W		YBR247C	YKR081C
YDL201W	YIR026C		YFL002C	YIR012W			YDR021W	YKL172W		YCL054W	YKR081C
YDR087C	YIR026C		YFL023W	YIR012W			YDR299W	YKL172W		YDL148C	YKR081C
YDR101C	YIR026C		YHR066W	YIR012W			YER126C	YKL172W		YDL153C	YKR081C
YDR165W	YIR026C		YHR085W	YIR012W			YHR148W	YKL172W		YDL201W	YKR081C
YDR299W	YIR026C		YIL104C	YIR012W			YJR063W	YKL172W		YDL208W	YKR081C
YDR496C	YIR026C		YGL099W	YIR026C			YKL143W	YKL172W		YDL213C	YKR081C
YER049W	YIR026C		YBR247C	YJL010C			YBR155W	YKR024C		YDR087C	YKR081C
YER082C	YIR026C		YCL054W	YJL010C			YDR087C	YKR024C		YDR120C	YKR081C
YER126C	YIR026C		YDL036C	YJL010C			YDR496C	YKR024C		YDR165W	YKR081C
YGL078C	YIR026C		YDL201W	YJL010C			YER082C	YKR024C		YDR398W	YKR081C
YHR148W	YIR026C		YDR087C	YJL010C			YHR169W	YKR024C		YDR412W	YKR081C
YIL104C	YIR026C		YDR165W	YJL010C			YJL010C	YKR024C		YDR449C	YKR081C
YDL063C	YJL010C		YDR398W	YJL010C			YJL069C	YKR024C		YER082C	YKR081C
YDR101C	YJL010C		YDR412W	YJL010C			YKL009W	YKR024C		YER126C	YKR081C
YDR165W	YJL010C		YDR449C	YJL010C			YKL078W	YKR024C		YGL111W	YKR081C
YDR449C	YJL010C		YER082C	YJL010C			YAL059W	YKR081C		YHR169W	YKR081C
YDR496C	YJL010C		YER126C	YJL010C			YBL039C	YKR081C		YJL010C	YKR081C
YER082C	YJL010C		YFL001W	YJL010C			YBR247C	YKR081C		YJL069C	YKR081C
YFL023W	YJL010C		YGL111W	YJL010C			YBR267W	YKR081C		YJL109C	YKR081C
YAL059W	YJL033W		YGR081C	YJL010C			YCL054W	YKR081C		YJL125C	YKR081C
YBL039C	YJL033W		YHR169W	YJL010C			YDL063C	YKR081C		YJR041C	YKR081C
YCL054W	YJL033W		YDL014W	YJL011C			YDL150W	YKR081C		YKL172W	YKR081C
YDL031W	YJL033W		YGR128C	YJL011C			YDL201W	YKR081C		YDR322W	YKR085C
YDL060W	YJL033W		YGR200C	YJL011C			YDR087C	YKR081C		YEL050C	YKR085C
YDR021W	YJL033W		YHR196W	YJL011C			YDR101C	YKR081C		YDR101C	YKR092C
YDR496C	YJL033W		YGL120C	YJL025W			YDR165W	YKR081C		YDR496C	YKR092C
YER006W	YJL033W		YHR040W	YJL025W			YDR299W	YKR081C		YGR245C	YKR092C
YER126C	YJL033W		YBR247C	YJL033W			YDR496C	YKR081C		YHR170W	YKR092C
YGL078C	YJL033W		YCL054W	YJL033W			YER082C	YKR081C		YHR197W	YKR092C
YHR148W	YJL033W		YCR047C	YJL033W			YER126C	YKR081C		YDL031W	YLL008W
YHR197W	YJL033W		YDL148C	YJL033W			YGL078C	YKR081C		YHR066W	YLL008W
YIR026C	YJL033W		YDL153C	YJL033W			YGL111W	YKR081C		YBR267W	YLL011W
YAL059W	YJL050W		YDL201W	YJL033W			YGR245C	YKR081C		YCR072C	YLL011W
YBL039C	YJL050W		YDL208W	YJL033W			YHR148W	YKR081C		YDL060W	YLL011W
YBR247C	YJL050W		YDL213C	YJL033W			YHR170W	YKR081C		YDR021W	YLL011W
YCL054W	YJL050W		YDR120C	YJL033W			YIL091C	YKR081C		YDR324C	YLL011W
YDL060W	YJL050W		YDR165W	YJL033W			YIR026C	YKR081C		YGL078C	YLL011W
YDL063C	YJL050W		YDR412W	YJL033W			YJL010C	YKR081C		YHR065C	YLL011W
YDL201W	YJL050W		YDR449C	YJL033W			YJL069C	YKR081C		YHR148W	YLL011W
YDR101C	YJL050W		YER082C	YJL033W			YJL122W	YKR081C		YIL091C	YLL011W
YDR496C	YJL050W		YER126C	YJL033W			YJR063W	YKR081C		YJL122W	YLL011W
YER126C	YJL050W		YFL001W	YJL033W			YBL039C	YKR092C		YKL009W	YLL011W
YGL078C	YJL050W		YGL111W	YJL033W			YDR496C	YKR092C		YKL078W	YLL011W
YGL111W	YJL050W		YGR103W	YJL033W			YHR169W	YKR092C		YKL082C	YLL011W
YIR026C	YJL050W		YGR158C	YJL033W			YJL069C	YKR092C		YDR101C	YLL034C
YBR155W	YJL069C		YHR040W	YJL033W			YJL122W	YKR092C		YER006W	YLL034C
YDR087C	YJL069C		YHR088W	YJL033W			YKL009W	YKR092C		YGR245C	YLL034C
YDR165W	YJL069C		YJL010C	YJL033W			YKR081C	YKR092C		YHR170W	YLL034C
YDR299W	YJL069C		YCL054W	YJL050W			YBL039C	YLL008W		YHR197W	YLL034C
YDR496C	YJL069C		YDL148C	YJL050W			YCL054W	YLL008W		YDR087C	YLR002C
YER002W	YJL069C		YDL201W	YJL050W			YDR021W	YLL008W		YDR412W	YLR002C
YER082C	YJL069C		YDL208W	YJL050W			YDR087C	YLL008W		YER126C	YLR002C
YFL023W	YJL069C		YDL213C	YJL050W			YDR165W	YLL008W		YGL111W	YLR002C
YGR245C	YJL069C		YDR087C	YJL050W			YDR299W	YLL008W		YHR196W	YLR002C
YHR040W	YJL069C		YDR120C	YJL050W			YDR449C	YLL008W		YJL010C	YLR002C
YHR085W	YJL069C		YDR165W	YJL050W			YDR496C	YLL008W		YJL033W	YLR002C
YHR169W	YJL069C		YDR365C	YJL050W			YER082C	YLL008W		YJR041C	YLR002C
YDL063C	YJL109C		YDR412W	YJL050W			YER126C	YLL008W		YDR087C	YLR051C
YDR101C	YJL109C		YDR449C	YJL050W			YGL078C	YLL008W		YDR398W	YLR051C
YJL010C	YJL109C		YER082C	YJL050W			YGR245C	YLL008W		YDR449C	YLR051C
YJL050W	YJL109C		YER126C	YJL050W			YHR148W	YLL008W		YER082C	YLR051C
YAL059W	YJL122W		YFL001W	YJL050W			YIL091C	YLL008W		YER126C	YLR051C
YBL039C	YJL122W		YGL111W	YJL050W			YJL010C	YLL008W		YER127W	YLR051C
YCL054W	YJL122W		YGR103W	YJL050W			YJL069C	YLL008W		YGR081C	YLR051C
YDL063C	YJL122W		YGR158C	YJL050W			YJL122W	YLL008W		YHR088W	YLR051C
YDL201W	YJL122W		YJL010C	YJL050W			YKL009W	YLL008W		YHR169W	YLR051C
YDR087C	YJL122W		YJL033W	YJL050W			YKL078W	YLL008W		YJL010C	YLR051C
YDR165W	YJL122W		YCR024C	YJL063C			YKL082C	YLL008W		YKR081C	YLR051C
YDR299W	YJL122W		YDR347W	YJL063C			YKL172W	YLL008W		YCL054W	YLR068W
YDR449C	YJL122W		YHL004W	YJL063C			YKR024C	YLL008W		YKL172W	YLR068W
YDR496C	YJL122W		YBR141C	YJL069C			YKR081C	YLL008W		YKR081C	YLR068W
YER002W	YJL122W		YBR247C	YJL069C			YKR092C	YLL008W		YLR051C	YLR068W
YER049W	YJL122W		YCL054W	YJL069C			YBR155W	YLL011W		YBR267W	YLR129W
YER082C	YJL122W		YDL036C	YJL069C			YDR087C	YLL011W		YCL059C	YLR129W
YER126C	YJL122W		YDL201W	YJL069C			YDR299W	YLL011W		YDL060W	YLR129W
YGL078C	YJL122W		YDL208W	YJL069C			YDR449C	YLL011W		YGL078C	YLR129W
YHR148W	YJL122W		YDL213C	YJL069C			YDR496C	YLL011W		YHR065C	YLR129W
YIR012W	YJL122W		YDR087C	YJL069C			YER082C	YLL011W		YHR148W	YLR129W
YIR026C	YJL122W		YDR120C	YJL069C			YER126C	YLL011W		YIL091C	YLR129W
YJL010C	YJL122W		YDR165W	YJL069C			YGR245C	YLL011W		YJL122W	YLR129W
YJL050W	YJL122W		YDR398W	YJL069C			YHR085W	YLL011W		YLL011W	YLR129W
YJL069C	YJL122W		YER082C	YJL069C			YHR148W	YLL011W		YDL051W	YLR175W
YJL050W	YJR041C		YER126C	YJL069C			YHR169W	YLL011W		YDL201W	YLR175W
YDR398W	YJR047C		YER127W	YJL069C			YHR170W	YLL011W		YDR091C	YLR175W
YER082C	YJR047C		YGL111W	YJL069C			YIL091C	YLL011W		YDR412W	YLR175W
YBL039C	YJR063W		YGL120C	YJL069C			YIR012W	YLL011W		YDR449C	YLR175W
YCL054W	YJR063W		YGR081C	YJL069C			YJL010C	YLL011W		YER126C	YLR175W
YDL063C	YJR063W		YHR040W	YJL069C			YJL069C	YLL011W		YGL111W	YLR175W
YDR087C	YJR063W		YHR070W	YJL069C			YJL122W	YLL011W		YLR002C	YLR175W
YDR101C	YJR063W		YHR088W	YJL069C			YJR063W	YLL011W		YCL054W	YLR186W
YDR165W	YJR063W		YHR169W	YJL069C			YKL009W	YLL011W		YDL148C	YLR186W
YDR299W	YJR063W		YJL010C	YJL069C			YKL078W	YLL011W		YDL208W	YLR186W
YDR449C	YJR063W		YJL033W	YJL069C			YKR024C	YLL011W		YDR087C	YLR186W
YDR496C	YJR063W		YJL050W	YJL069C			YKR081C	YLL011W		YDR398W	YLR186W
YER002W	YJR063W		YBR247C	YJL109C			YLL008W	YLL011W		YDR449C	YLR186W
YER049W	YJR063W		YDL208W	YJL109C			YBL039C	YLL034C		YER082C	YLR186W
YER082C	YJR063W		YDR087C	YJL109C			YCL054W	YLL034C		YER126C	YLR186W
YER126C	YJR063W		YDR412W	YJL109C			YDL031W	YLL034C		YER127W	YLR186W
YGL078C	YJR063W		YDR449C	YJL109C			YDL060W	YLL034C		YGR081C	YLR186W
YGR245C	YJR063W		YER126C	YJL109C			YDL063C	YLL034C		YGR158C	YLR186W
YHR085W	YJR063W		YGL111W	YJL109C			YDR021W	YLL034C		YHR169W	YLR186W
YHR148W	YJR063W		YJL010C	YJL109C			YDR087C	YLL034C		YJL010C	YLR186W
YHR170W	YJR063W		YJL033W	YJL109C			YDR101C	YLL034C		YJL069C	YLR186W
YIL091C	YJR063W		YJL069C	YJL109C			YDR299W	YLL034C		YJL109C	YLR186W
YIL104C	YJR063W		YBR267W	YJL122W			YDR496C	YLL034C		YKL172W	YLR186W
YIR012W	YJR063W		YCR072C	YJL122W			YER126C	YLL034C		YKR081C	YLR186W
YIR026C	YJR063W		YDL060W	YJL122W			YGL078C	YLL034C		YLR051C	YLR186W
YJL010C	YJR063W		YDR021W	YJL122W			YGR245C	YLL034C		YLR175W	YLR186W
YJL069C	YJR063W		YDR324C	YJL122W			YHR148W	YLL034C		YBR247C	YLR196W
YJL122W	YJR063W		YEL026W	YJL122W			YIL091C	YLL034C		YCL054W	YLR196W
YBL039C	YKL009W		YER002W	YJL122W			YJL050W	YLL034C		YDL201W	YLR196W
YBR155W	YKL009W		YGL078C	YJL122W			YJL122W	YLL034C		YDL208W	YLR196W
YDR087C	YKL009W		YHR065C	YJL122W			YJR063W	YLL034C		YDR087C	YLR196W
YDR165W	YKL009W		YHR148W	YJL122W			YKL172W	YLL034C		YDR120C	YLR196W
YDR299W	YKL009W		YIL091C	YJL122W			YKR081C	YLL034C		YDR165W	YLR196W
YDR496C	YKL009W		YCL054W	YJL125C			YLL008W	YLL034C		YDR365C	YLR196W
YER002W	YKL009W		YDL201W	YJL125C			YCL054W	YLR068W		YDR398W	YLR196W
YER082C	YKL009W		YDR087C	YJL125C			YJL122W	YLR068W		YDR412W	YLR196W
YER126C	YKL009W		YDR165W	YJL125C			YKL082C	YLR068W		YDR449C	YLR196W
YGR245C	YKL009W		YDR449C	YJL125C			YKR081C	YLR068W		YER082C	YLR196W
YHR066W	YKL009W		YER082C	YJL125C			YBR247C	YLR129W		YER126C	YLR196W
YHR085W	YKL009W		YER126C	YJL125C			YCL054W	YLR129W		YGL111W	YLR196W
YHR148W	YKL009W		YGR081C	YJL125C			YDL060W	YLR129W		YGR103W	YLR196W
YHR169W	YKL009W		YHR088W	YJL125C			YDL063C	YLR129W		YGR158C	YLR196W
YIL091C	YKL009W		YJL010C	YJL125C			YDR101C	YLR129W		YHR169W	YLR196W
YIR012W	YKL009W		YJL050W	YJL125C			YGL078C	YLR129W		YJL010C	YLR196W
YJL069C	YKL009W		YJL069C	YJL125C			YJL050W	YLR129W		YJL033W	YLR196W
YJL122W	YKL009W		YBR143C	YJR014W			YLL034C	YLR129W		YJL050W	YLR196W
YJR063W	YKL009W		YDR266C	YJR014W			YEL026W	YLR175W		YJL069C	YLR196W
YJR097W	YKL009W		YBR247C	YJR041C			YBL039C	YLR186W		YJL109C	YLR196W
YDR165W	YKL029C		YCL054W	YJR041C			YDR087C	YLR186W		YJL125C	YLR196W
YDR496C	YKL029C		YDL150W	YJR041C			YDR165W	YLR186W		YJR041C	YLR196W
YER049W	YKL029C		YDL201W	YJR041C			YDR299W	YLR186W		YKR081C	YLR196W
YER082C	YKL029C		YDL208W	YJR041C			YDR449C	YLR186W		YLR002C	YLR196W
YIR026C	YKL029C		YDR037W	YJR041C			YDR496C	YLR186W		YLR051C	YLR196W
YJL069C	YKL029C		YDR091C	YJR041C			YER082C	YLR186W		YLR175W	YLR196W
YJL122W	YKL029C		YDR165W	YJR041C			YER126C	YLR186W		YLR186W	YLR196W
YJR047C	YKL029C		YDR365C	YJR041C			YGL078C	YLR186W		YCL059C	YLR197W
YJR063W	YKL029C		YDR412W	YJR041C			YHR148W	YLR186W		YHR065C	YLR197W
YBR155W	YKL078W		YDR449C	YJR041C			YIL091C	YLR186W		YHR148W	YLR197W
YDR087C	YKL078W		YER126C	YJR041C			YJL010C	YLR186W		YLR129W	YLR197W
YER002W	YKL078W		YFL001W	YJR041C			YJL069C	YLR186W		YDL060W	YLR221C
YER082C	YKL078W		YGL111W	YJR041C			YJL122W	YLR186W		YER002W	YLR221C
YHR066W	YKL078W		YGR103W	YJR041C			YJR063W	YLR186W		YGL078C	YLR221C
YHR169W	YKL078W		YHR089C	YJR041C			YKL009W	YLR186W		YHR148W	YLR221C
YJL069C	YKL078W		YJL033W	YJR041C			YKR081C	YLR186W		YJL122W	YLR221C
YJL122W	YKL078W		YJL050W	YJR041C			YLL008W	YLR186W		YKL009W	YLR221C
YKL009W	YKL078W		YJL109C	YJR041C			YLL011W	YLR186W		YKL082C	YLR221C
YKL029C	YKL078W		YJL125C	YJR041C			YLR051C	YLR186W		YLL011W	YLR221C
YBL039C	YKL082C		YDL150W	YJR063W			YAL059W	YLR196W		YBR247C	YLR222C
YCL054W	YKL082C		YGL246C	YJR063W			YBL039C	YLR196W		YCL054W	YLR222C
YDR021W	YKL082C		YGR128C	YJR063W			YBR247C	YLR196W		YDL201W	YLR222C
YDR087C	YKL082C		YHR040W	YJR063W			YBR267W	YLR196W		YDL208W	YLR222C
YDR299W	YKL082C		YHR196W	YJR063W			YCL054W	YLR196W		YDR087C	YLR222C
YDR496C	YKL082C		YJL011C	YJR063W			YDL060W	YLR196W		YDR120C	YLR222C
YER126C	YKL082C		YJL025W	YJR063W			YDL063C	YLR196W		YDR165W	YLR222C
YHR148W	YKL082C		YGR123C	YJR070C			YDL201W	YLR196W		YDR398W	YLR222C
YJL033W	YKL082C		YBR155W	YJR097W			YDR087C	YLR196W		YDR412W	YLR222C
YJL122W	YKL082C		YBL081W	YJR124C			YDR101C	YLR196W		YER082C	YLR222C
YJR063W	YKL082C		YER156C	YJR124C			YDR165W	YLR196W		YER126C	YLR222C
YBL039C	YKL172W		YBR267W	YKL009W			YDR299W	YLR196W		YER127W	YLR222C
YDL150W	YKL172W		YDL060W	YKL009W			YDR449C	YLR196W		YGL111W	YLR222C
YDR021W	YKL172W		YDR021W	YKL009W			YDR496C	YLR196W		YGR081C	YLR222C
YDR299W	YKL172W		YER002W	YKL009W			YER049W	YLR196W		YHR088W	YLR222C
YER126C	YKL172W		YGL078C	YKL009W			YER082C	YLR196W		YHR169W	YLR222C
YHR148W	YKL172W		YHR148W	YKL009W			YER126C	YLR196W		YIL096C	YLR222C
YJR063W	YKL172W		YIL091C	YKL009W			YGL078C	YLR196W		YJL010C	YLR222C
YKL143W	YKL172W		YJL122W	YKL009W			YGL111W	YLR196W		YJL033W	YLR222C
YBR155W	YKR024C		YDR412W	YKL014C			YGR245C	YLR196W		YJL050W	YLR222C
YDR087C	YKR024C		YGR103W	YKL014C			YHR148W	YLR196W		YJL109C	YLR222C
YDR165W	YKR024C		YCR072C	YKL078W			YHR170W	YLR196W		YJL125C	YLR222C
YDR496C	YKR024C		YDL060W	YKL078W			YIL091C	YLR196W		YKL172W	YLR222C
YER082C	YKR024C		YDR021W	YKL078W			YIR012W	YLR196W		YKR024C	YLR222C
YHR169W	YKR024C		YDR324C	YKL078W			YIR026C	YLR196W		YKR081C	YLR222C
YJL010C	YKR024C		YER002W	YKL078W			YJL010C	YLR196W		YLR051C	YLR222C
YJL025W	YKR024C		YGL078C	YKL078W			YJL033W	YLR196W		YLR175W	YLR222C
YJL069C	YKR024C		YHR148W	YKL078W			YJL050W	YLR196W		YLR186W	YLR222C
YJR063W	YKR024C		YIL091C	YKL078W			YJL069C	YLR196W		YLR196W	YLR222C
YKL009W	YKR024C		YJL122W	YKL078W			YJL122W	YLR196W		YBR247C	YLR276C
YKL029C	YKR024C		YKL009W	YKL078W			YJR063W	YLR196W		YCL054W	YLR276C
YKL078W	YKR024C		YBR267W	YKL082C			YKL082C	YLR196W		YDL201W	YLR276C
YBR105C	YKR025W		YCL059C	YKL082C			YKR081C	YLR196W		YDL208W	YLR276C
YBR141C	YKR025W		YDL060W	YKL082C			YKR092C	YLR196W		YDL213C	YLR276C
YER062C	YKR025W		YDR021W	YKL082C			YLL008W	YLR196W		YDR087C	YLR276C
YAL059W	YKR081C		YER002W	YKL082C			YLL011W	YLR196W		YDR120C	YLR276C
YBL039C	YKR081C		YGL078C	YKL082C			YLL034C	YLR196W		YDR165W	YLR276C
YBR247C	YKR081C		YHR065C	YKL082C			YLR129W	YLR196W		YDR365C	YLR276C
YBR267W	YKR081C		YHR148W	YKL082C			YLR186W	YLR196W		YDR398W	YLR276C
YCL054W	YKR081C		YIL091C	YKL082C			YER110C	YLR197W		YDR412W	YLR276C
YDL063C	YKR081C		YJL122W	YKL082C			YGR123C	YLR197W		YDR449C	YLR276C
YDL150W	YKR081C		YKL009W	YKL082C			YLL011W	YLR221C		YER082C	YLR276C
YDL201W	YKR081C		YKL078W	YKL082C			YBL039C	YLR222C		YER126C	YLR276C
YDR087C	YKR081C		YAL059W	YKL143W			YBR155W	YLR222C		YGL111W	YLR276C
YDR101C	YKR081C		YDR299W	YKL143W			YDR087C	YLR222C		YGR081C	YLR276C
YDR165W	YKR081C		YDR496C	YKL143W			YDR165W	YLR222C		YGR103W	YLR276C
YDR299W	YKR081C		YDR508C	YKL143W			YDR299W	YLR222C		YHR088W	YLR276C
YDR496C	YKR081C		YHR196W	YKL144C			YDR496C	YLR222C		YHR169W	YLR276C
YER049W	YKR081C		YCR024C	YKL167C			YER049W	YLR222C		YJL010C	YLR276C
YER082C	YKR081C		YBR247C	YKL172W			YER082C	YLR222C		YJL033W	YLR276C
YER126C	YKR081C		YCL054W	YKL172W			YER126C	YLR222C		YJL050W	YLR276C
YGL078C	YKR081C		YCR047C	YKL172W			YGR245C	YLR222C		YJL069C	YLR276C
YGL111W	YKR081C		YDL014W	YKL172W			YHR085W	YLR222C		YJL109C	YLR276C
YGR245C	YKR081C		YDL148C	YKL172W			YHR148W	YLR222C		YJL125C	YLR276C
YHR148W	YKR081C		YDL153C	YKL172W			YHR169W	YLR222C		YJR041C	YLR276C
YHR170W	YKR081C		YDL201W	YKL172W			YHR170W	YLR222C		YKL172W	YLR276C
YIL091C	YKR081C		YDL208W	YKL172W			YIL091C	YLR222C		YKR024C	YLR276C
YIL104C	YKR081C		YDL213C	YKL172W			YIR012W	YLR222C		YKR081C	YLR276C
YIR026C	YKR081C		YDR087C	YKL172W			YJL010C	YLR222C		YLR002C	YLR276C
YJL010C	YKR081C		YDR120C	YKL172W			YJL122W	YLR222C		YLR051C	YLR276C
YJL069C	YKR081C		YDR165W	YKL172W			YJR063W	YLR222C		YLR175W	YLR276C
YJL122W	YKR081C		YDR412W	YKL172W			YKL009W	YLR222C		YLR186W	YLR276C
YJR063W	YKR081C		YDR449C	YKL172W			YKL078W	YLR222C		YLR196W	YLR276C
YKL029C	YKR081C		YER082C	YKL172W			YKR024C	YLR222C		YLR222C	YLR276C
YBL039C	YKR092C		YER126C	YKL172W			YKR081C	YLR222C		YGL205W	YLR284C
YDR087C	YKR092C		YER127W	YKL172W			YLL008W	YLR222C		YLR325C	YLR388W
YDR165W	YKR092C		YFL001W	YKL172W			YLL011W	YLR222C		YCL054W	YLR401C
YDR299W	YKR092C		YGL111W	YKL172W			YLL034C	YLR222C		YDL201W	YLR401C
YDR496C	YKR092C		YGR103W	YKL172W			YLR186W	YLR222C		YDR165W	YLR401C
YER082C	YKR092C		YGR158C	YKL172W			YLR196W	YLR222C		YGL120C	YLR401C
YHR169W	YKR092C		YHR040W	YKL172W			YLR221C	YLR222C		YJL033W	YLR401C
YIR026C	YKR092C		YHR088W	YKL172W			YAL059W	YLR276C		YJL050W	YLR401C
YJL069C	YKR092C		YIL096C	YKL172W			YBL039C	YLR276C		YKR081C	YLR401C
YJL122W	YKR092C		YJL010C	YKL172W			YCL054W	YLR276C		YLR196W	YLR401C
YJR063W	YKR092C		YJL050W	YKL172W			YDL060W	YLR276C		YLR222C	YLR401C
YKL009W	YKR092C		YJL069C	YKL172W			YDL063C	YLR276C		YCL059C	YLR409C
YKL029C	YKR092C		YAL036C	YKL191W			YDL201W	YLR276C		YDL060W	YLR409C
YKL078W	YKR092C		YGR123C	YKL191W			YDR087C	YLR276C		YDR021W	YLR409C
YKR024C	YKR092C		YDL045W-A	YKL194C			YDR101C	YLR276C		YGL078C	YLR409C
YKR081C	YKR092C		YDR237W	YKL194C			YDR165W	YLR276C		YHR065C	YLR409C
YBL039C	YLL008W		YEL050C	YKL194C			YDR299W	YLR276C		YHR148W	YLR409C
YCL054W	YLL008W		YDL045W-A	YKR006C			YDR496C	YLR276C		YIL091C	YLR409C
YDR021W	YLL008W		YDR347W	YKR006C			YER002W	YLR276C		YJL122W	YLR409C
YDR087C	YLL008W		YEL050C	YKR006C			YER082C	YLR276C		YKL009W	YLR409C
YDR165W	YLL008W		YJL063C	YKR006C			YER126C	YLR276C		YLL011W	YLR409C
YDR299W	YLL008W		YAL054C	YKR009C			YGL078C	YLR276C		YLR221C	YLR409C
YDR449C	YLL008W		YBR141C	YKR024C			YHR148W	YLR276C		YBR247C	YLR435W
YDR496C	YLL008W		YBR247C	YKR024C			YJL033W	YLR276C		YCL054W	YLR435W
YER002W	YLL008W		YCL054W	YKR024C			YJL050W	YLR276C		YDR398W	YLR435W
YER049W	YLL008W		YDL201W	YKR024C			YJL109C	YLR276C		YDR449C	YLR435W
YER082C	YLL008W		YDR087C	YKR024C			YJL122W	YLR276C		YER126C	YLR435W
YER126C	YLL008W		YDR165W	YKR024C			YJR063W	YLR276C		YHR169W	YLR435W
YGL078C	YLL008W		YDR398W	YKR024C			YKL082C	YLR276C		YKL172W	YLR435W
YGR245C	YLL008W		YDR449C	YKR024C			YKR081C	YLR276C		YKR024C	YLR435W
YHR085W	YLL008W		YER082C	YKR024C			YLL008W	YLR276C		YKR081C	YLR435W
YHR148W	YLL008W		YER126C	YKR024C			YLL034C	YLR276C		YLR051C	YLR435W
YIL091C	YLL008W		YER127W	YKR024C			YLR186W	YLR276C		YLR186W	YLR435W
YIL104C	YLL008W		YGL111W	YKR024C			YLR196W	YLR276C		YLR196W	YLR435W
YIR026C	YLL008W		YGL120C	YKR024C			YLR222C	YLR276C		YLR222C	YLR435W
YJL010C	YLL008W		YGR081C	YKR024C			YDR165W	YLR401C		YLR276C	YLR435W
YJL069C	YLL008W		YHR040W	YKR024C			YJL122W	YLR401C		YDL045W-A	YLR439W
YJL122W	YLL008W		YHR070W	YKR024C			YBL039C	YLR409C		YDR322W	YLR439W
YJR063W	YLL008W		YHR169W	YKR024C			YDL148C	YLR409C		YDR347W	YLR439W
YKL009W	YLL008W		YJL010C	YKR024C			YDR021W	YLR409C		YJL063C	YLR439W
YKL029C	YLL008W		YJL033W	YKR024C			YGL171W	YLR409C		YLR439W	YML025C
YKL078W	YLL008W		YJL050W	YKR024C			YGR128C	YLR409C		YLR223C	YML043C
YKL082C	YLL008W		YJL069C	YKR024C			YHR052W	YLR409C		YBR247C	YML093W
YKL172W	YLL008W		YJL109C	YKR024C			YHR148W	YLR409C		YCL054W	YML093W
YKR024C	YLL008W		YJL125C	YKR024C			YHR196W	YLR409C		YDL208W	YML093W
YKR081C	YLL008W		YKL172W	YKR024C			YHR197W	YLR409C		YDL213C	YML093W
YKR092C	YLL008W		YBL093C	YKR025W			YLL008W	YLR435W		YDR087C	YML093W
YBL039C	YLL011W		YDR527W	YKR025W			YLL011W	YLR435W		YDR398W	YML093W
YBR155W	YLL011W		YGL120C	YKR025W			YLR222C	YLR435W		YDR412W	YML093W
YDR087C	YLL011W		YJL025W	YKR025W			YAL059W	YML093W		YER082C	YML093W
YDR165W	YLL011W		YDR412W	YKR079C			YBL039C	YML093W		YER126C	YML093W
YDR299W	YLL011W		YBR247C	YKR081C			YCL054W	YML093W		YER127W	YML093W
YDR449C	YLL011W		YCL054W	YKR081C			YDL060W	YML093W		YGL111W	YML093W
YDR496C	YLL011W		YDL036C	YKR081C			YDL063C	YML093W		YGR081C	YML093W
YER002W	YLL011W		YDL148C	YKR081C			YDL201W	YML093W		YHR088W	YML093W
YER049W	YLL011W		YDL153C	YKR081C			YDR087C	YML093W		YHR169W	YML093W
YER082C	YLL011W		YDL201W	YKR081C			YDR101C	YML093W		YJL010C	YML093W
YER126C	YLL011W		YDL208W	YKR081C			YDR165W	YML093W		YJL033W	YML093W
YGR245C	YLL011W		YDL213C	YKR081C			YDR299W	YML093W		YJL069C	YML093W
YHR085W	YLL011W		YDR087C	YKR081C			YDR496C	YML093W		YJL109C	YML093W
YHR148W	YLL011W		YDR120C	YKR081C			YER002W	YML093W		YJR041C	YML093W
YHR169W	YLL011W		YDR165W	YKR081C			YER082C	YML093W		YKL172W	YML093W
YHR170W	YLL011W		YDR398W	YKR081C			YER126C	YML093W		YKR024C	YML093W
YIL091C	YLL011W		YDR412W	YKR081C			YFL023W	YML093W		YKR081C	YML093W
YIR012W	YLL011W		YDR449C	YKR081C			YGL078C	YML093W		YLR051C	YML093W
YJL010C	YLL011W		YER082C	YKR081C			YGR245C	YML093W		YLR175W	YML093W
YJL069C	YLL011W		YER126C	YKR081C			YHR085W	YML093W		YLR186W	YML093W
YJL122W	YLL011W		YFL001W	YKR081C			YHR148W	YML093W		YLR196W	YML093W
YJR063W	YLL011W		YGL111W	YKR081C			YIL091C	YML093W		YLR222C	YML093W
YJR097W	YLL011W		YGR081C	YKR081C			YJL010C	YML093W		YLR276C	YML093W
YKL009W	YLL011W		YGR158C	YKR081C			YJL050W	YML093W		YLR435W	YML093W
YKL078W	YLL011W		YHR040W	YKR081C			YJL069C	YML093W		YBR267W	YMR014W
YKR024C	YLL011W		YHR169W	YKR081C			YJL122W	YML093W		YDL060W	YMR014W
YKR081C	YLL011W		YJL010C	YKR081C			YJR063W	YML093W		YDR021W	YMR014W
YKR092C	YLL011W		YJL069C	YKR081C			YKL009W	YML093W		YDR324C	YMR014W
YLL008W	YLL011W		YJL109C	YKR081C			YKL078W	YML093W		YER002W	YMR014W
YAL059W	YLL034C		YJL125C	YKR081C			YKL082C	YML093W		YGL078C	YMR014W
YBL039C	YLL034C		YJR041C	YKR081C			YKR024C	YML093W		YHR148W	YMR014W
YCL054W	YLL034C		YKL172W	YKR081C			YKR081C	YML093W		YIL091C	YMR014W
YDL031W	YLL034C		YDR194C	YKR085C			YLL008W	YML093W		YJL122W	YMR014W
YDL060W	YLL034C		YDR322W	YKR085C			YLL011W	YML093W		YKL009W	YMR014W
YDL063C	YLL034C		YEL050C	YKR085C			YLL034C	YML093W		YKL078W	YMR014W
YDL201W	YLL034C		YAL059W	YKR092C			YLR186W	YML093W		YKL082C	YMR014W
YDR021W	YLL034C		YDR101C	YKR092C			YLR196W	YML093W		YLL011W	YMR014W
YDR087C	YLL034C		YDR299W	YKR092C			YLR222C	YML093W		YLR129W	YMR014W
YDR101C	YLL034C		YDR361C	YKR092C			YLR276C	YML093W		YLR221C	YMR014W
YDR299W	YLL034C		YDR496C	YKR092C			YLR401C	YML093W		YBR247C	YMR049C
YDR496C	YLL034C		YDR508C	YKR092C			YLR435W	YML093W		YCL054W	YMR049C
YER126C	YLL034C		YGR245C	YKR092C			YCL054W	YMR014W		YDL148C	YMR049C
YGL078C	YLL034C		YHR170W	YKR092C			YDL063C	YMR014W		YDL153C	YMR049C
YGR245C	YLL034C		YHR197W	YKR092C			YDR101C	YMR014W		YDL201W	YMR049C
YHR148W	YLL034C		YDL031W	YLL008W			YDR299W	YMR014W		YDL213C	YMR049C
YIL091C	YLL034C		YFL023W	YLL008W			YDR496C	YMR014W		YDR120C	YMR049C
YIL104C	YLL034C		YHR066W	YLL008W			YER082C	YMR014W		YDR165W	YMR049C
YIR026C	YLL034C		YHR085W	YLL008W			YER126C	YMR014W		YDR412W	YMR049C
YJL050W	YLL034C		YIL104C	YLL008W			YGL078C	YMR014W		YDR449C	YMR049C
YJL122W	YLL034C		YIR012W	YLL008W			YHR170W	YMR014W		YER082C	YMR049C
YJR063W	YLL034C		YBR267W	YLL011W			YIL091C	YMR014W		YER126C	YMR049C
YKL082C	YLL034C		YCR072C	YLL011W			YJL010C	YMR014W		YGL111W	YMR049C
YKL172W	YLL034C		YDL060W	YLL011W			YJL122W	YMR014W		YGR158C	YMR049C
YKR081C	YLL034C		YDR021W	YLL011W			YKL082C	YMR014W		YHR088W	YMR049C
YLL008W	YLL034C		YDR324C	YLL011W			YKR081C	YMR014W		YHR169W	YMR049C
YBL039C	YLR068W		YER002W	YLL011W			YLL008W	YMR014W		YJL010C	YMR049C
YCL054W	YLR068W		YGL078C	YLL011W			YLL011W	YMR014W		YJL033W	YMR049C
YDL060W	YLR068W		YHR065C	YLL011W			YLR068W	YMR014W		YJL050W	YMR049C
YDL063C	YLR068W		YHR148W	YLL011W			YLR196W	YMR014W		YJL069C	YMR049C
YDL201W	YLR068W		YIL091C	YLL011W			YLR222C	YMR014W		YJL109C	YMR049C
YDR087C	YLR068W		YJL122W	YLL011W			YLR276C	YMR014W		YJL125C	YMR049C
YDR101C	YLR068W		YKL009W	YLL011W			YLR435W	YMR014W		YJR041C	YMR049C
YDR299W	YLR068W		YKL078W	YLL011W			YML093W	YMR014W		YKL172W	YMR049C
YDR412W	YLR068W		YKL082C	YLL011W			YAL059W	YMR049C		YKR024C	YMR049C
YDR449C	YLR068W		YDR101C	YLL034C			YBL039C	YMR049C		YKR081C	YMR049C
YDR496C	YLR068W		YDR361C	YLL034C			YCL054W	YMR049C		YLR002C	YMR049C
YER049W	YLR068W		YER006W	YLL034C			YDL060W	YMR049C		YLR186W	YMR049C
YER126C	YLR068W		YGR245C	YLL034C			YDL063C	YMR049C		YLR196W	YMR049C
YFL001W	YLR068W		YHR170W	YLL034C			YDL150W	YMR049C		YLR222C	YMR049C
YGL078C	YLR068W		YHR197W	YLL034C			YDL201W	YMR049C		YLR276C	YMR049C
YGR128C	YLR068W		YKR092C	YLL034C			YDR101C	YMR049C		YLR401C	YMR049C
YHR148W	YLR068W		YDL150W	YLR002C			YDR299W	YMR049C		YLR435W	YMR049C
YIL091C	YLR068W		YDR037W	YLR002C			YDR496C	YMR049C		YML093W	YMR049C
YIL104C	YLR068W		YDR087C	YLR002C			YER006W	YMR049C		YJR063W	YMR093W
YIR026C	YLR068W		YDR412W	YLR002C			YER126C	YMR049C		YBR247C	YMR128W
YJL050W	YLR068W		YER126C	YLR002C			YGL078C	YMR049C		YCL054W	YMR128W
YJL122W	YLR068W		YGL111W	YLR002C			YGL111W	YMR049C		YDL201W	YMR128W
YJR063W	YLR068W		YHR089C	YLR002C			YHR148W	YMR049C		YDL213C	YMR128W
YKL082C	YLR068W		YHR196W	YLR002C			YIR026C	YMR049C		YDR087C	YMR128W
YKR081C	YLR068W		YJL010C	YLR002C			YJL033W	YMR049C		YDR120C	YMR128W
YLL008W	YLR068W		YJL033W	YLR002C			YJL050W	YMR049C		YDR165W	YMR128W
YLL034C	YLR068W		YJR041C	YLR002C			YJL122W	YMR049C		YDR398W	YMR128W
YBR034C	YLR074C		YJR063W	YLR002C			YKR081C	YMR049C		YDR449C	YMR128W
YBR141C	YLR074C		YBL054W	YLR014C			YLL034C	YMR049C		YER082C	YMR128W
YHR070W	YLR074C		YDL150W	YLR014C			YLR196W	YMR049C		YER126C	YMR128W
YBR247C	YLR129W		YHR040W	YLR014C			YLR276C	YMR049C		YGL111W	YMR128W
YCL054W	YLR129W		YJR063W	YLR014C			YML093W	YMR049C		YHR088W	YMR128W
YDL060W	YLR129W		YDR087C	YLR051C			YMR014W	YMR049C		YHR169W	YMR128W
YDL063C	YLR129W		YDR398W	YLR051C			YDR101C	YMR093W		YJL010C	YMR128W
YDL201W	YLR129W		YDR449C	YLR051C			YDR165W	YMR093W		YJL033W	YMR128W
YDR101C	YLR129W		YER082C	YLR051C			YDR299W	YMR093W		YJL050W	YMR128W
YGL078C	YLR129W		YER126C	YLR051C			YDR496C	YMR093W		YJL069C	YMR128W
YJL050W	YLR129W		YER127W	YLR051C			YER049W	YMR093W		YJL109C	YMR128W
YLL034C	YLR129W		YGR081C	YLR051C			YER082C	YMR093W		YJR041C	YMR128W
YLR068W	YLR129W		YHR088W	YLR051C			YER126C	YMR093W		YKL172W	YMR128W
YEL026W	YLR175W		YHR169W	YLR051C			YGL078C	YMR093W		YKR024C	YMR128W
YGR123C	YLR175W		YJL010C	YLR051C			YIR012W	YMR093W		YLR002C	YMR128W
YKR043C	YLR175W		YJL069C	YLR051C			YJL010C	YMR093W		YLR186W	YMR128W
YBL039C	YLR186W		YJL109C	YLR051C			YJL069C	YMR093W		YLR196W	YMR128W
YDR087C	YLR186W		YKR024C	YLR051C			YJL122W	YMR093W		YLR222C	YMR128W
YDR165W	YLR186W		YKR081C	YLR051C			YJR063W	YMR093W		YLR276C	YMR128W
YDR299W	YLR186W		YDR429C	YLR060W			YKR081C	YMR093W		YML093W	YMR128W
YDR449C	YLR186W		YBR154C	YLR068W			YLL008W	YMR093W		YMR049C	YMR128W
YDR496C	YLR186W		YBR247C	YLR068W			YLL011W	YMR093W		YBR247C	YMR131C
YER002W	YLR186W		YCL054W	YLR068W			YLR186W	YMR093W		YCL054W	YMR131C
YER049W	YLR186W		YDL036C	YLR068W			YLR196W	YMR093W		YDL201W	YMR131C
YER082C	YLR186W		YDL148C	YLR068W			YLR222C	YMR093W		YDL208W	YMR131C
YER126C	YLR186W		YDL150W	YLR068W			YLR276C	YMR093W		YDR087C	YMR131C
YGL078C	YLR186W		YDL201W	YLR068W			YML093W	YMR093W		YDR120C	YMR131C
YHR148W	YLR186W		YDL208W	YLR068W			YMR014W	YMR093W		YDR165W	YMR131C
YIL091C	YLR186W		YDR037W	YLR068W			YAL059W	YMR128W		YDR398W	YMR131C
YJL010C	YLR186W		YDR087C	YLR068W			YBL039C	YMR128W		YDR449C	YMR131C
YJL069C	YLR186W		YDR120C	YLR068W			YCL054W	YMR128W		YER082C	YMR131C
YJL122W	YLR186W		YDR165W	YLR068W			YDL060W	YMR128W		YER126C	YMR131C
YJR063W	YLR186W		YDR365C	YLR068W			YDL063C	YMR128W		YER127W	YMR131C
YKL009W	YLR186W		YDR412W	YLR068W			YDL201W	YMR128W		YGL111W	YMR131C
YKR081C	YLR186W		YDR449C	YLR068W			YDR087C	YMR128W		YGL120C	YMR131C
YLL008W	YLR186W		YER082C	YLR068W			YDR101C	YMR128W		YHR088W	YMR131C
YLL011W	YLR186W		YER126C	YLR068W			YDR165W	YMR128W		YHR169W	YMR131C
YLR051C	YLR186W		YFL001W	YLR068W			YDR299W	YMR128W		YJL010C	YMR131C
YAL059W	YLR196W		YGL111W	YLR068W			YDR496C	YMR128W		YJL033W	YMR131C
YBL039C	YLR196W		YGL246C	YLR068W			YER082C	YMR128W		YJL050W	YMR131C
YBR247C	YLR196W		YGR081C	YLR068W			YER126C	YMR128W		YJL069C	YMR131C
YBR267W	YLR196W		YGR103W	YLR068W			YGL078C	YMR128W		YJL109C	YMR131C
YCL054W	YLR196W		YGR158C	YLR068W			YGR245C	YMR128W		YJL125C	YMR131C
YDL060W	YLR196W		YHR169W	YLR068W			YJL050W	YMR128W		YKL172W	YMR131C
YDL063C	YLR196W		YHR196W	YLR068W			YJL069C	YMR128W		YKR024C	YMR131C
YDL201W	YLR196W		YJL010C	YLR068W			YJL122W	YMR128W		YKR081C	YMR131C
YDR087C	YLR196W		YJL011C	YLR068W			YLL008W	YMR128W		YLR175W	YMR131C
YDR101C	YLR196W		YJL033W	YLR068W			YLL011W	YMR128W		YLR186W	YMR131C
YDR165W	YLR196W		YJL050W	YLR068W			YLL034C	YMR128W		YLR196W	YMR131C
YDR299W	YLR196W		YJL069C	YLR068W			YLR196W	YMR128W		YLR222C	YMR131C
YDR449C	YLR196W		YJL109C	YLR068W			YLR222C	YMR128W		YLR276C	YMR131C
YDR496C	YLR196W		YJL125C	YLR068W			YLR276C	YMR128W		YML093W	YMR131C
YER049W	YLR196W		YJR041C	YLR068W			YML093W	YMR128W		YMR049C	YMR131C
YER082C	YLR196W		YJR063W	YLR068W			YMR014W	YMR128W		YMR128W	YMR131C
YER126C	YLR196W		YKL172W	YLR068W			YMR049C	YMR128W		YBL090W	YMR158W
YGL078C	YLR196W		YKR024C	YLR068W			YDR087C	YMR131C		YCR003W	YMR158W
YGL111W	YLR196W		YKR081C	YLR068W			YDR101C	YMR131C		YDL202W	YMR158W
YGR245C	YLR196W		YLR002C	YLR068W			YDR165W	YMR131C		YDR237W	YMR158W
YHR148W	YLR196W		YLR014C	YLR068W			YDR299W	YMR131C		YEL050C	YMR158W
YHR170W	YLR196W		YLR051C	YLR068W			YDR361C	YMR131C		YDR322W	YMR193W
YIL091C	YLR196W		YKR092C	YLR074C			YDR496C	YMR131C		YDR337W	YMR193W
YIL104C	YLR196W		YBR267W	YLR129W			YER049W	YMR131C		YCL059C	YMR229C
YIR012W	YLR196W		YCL059C	YLR129W			YER082C	YMR131C		YDL060W	YMR229C
YIR026C	YLR196W		YDL060W	YLR129W			YER126C	YMR131C		YDR021W	YMR229C
YJL010C	YLR196W		YGL078C	YLR129W			YHR169W	YMR131C		YGL078C	YMR229C
YJL033W	YLR196W		YHR065C	YLR129W			YHR170W	YMR131C		YHR065C	YMR229C
YJL050W	YLR196W		YHR148W	YLR129W			YIR012W	YMR131C		YHR148W	YMR229C
YJL069C	YLR196W		YIL091C	YLR129W			YIR026C	YMR131C		YLR129W	YMR229C
YJL122W	YLR196W		YJL122W	YLR129W			YJL010C	YMR131C		YLR409C	YMR229C
YJR063W	YLR196W		YKL082C	YLR129W			YJL069C	YMR131C		YBR247C	YMR290C
YKL029C	YLR196W		YLL011W	YLR129W			YJL122W	YMR131C		YCL054W	YMR290C
YKL082C	YLR196W		YDL051W	YLR175W			YJR063W	YMR131C		YDL201W	YMR290C
YKR081C	YLR196W		YDL201W	YLR175W			YKL009W	YMR131C		YDL208W	YMR290C
YKR092C	YLR196W		YDR091C	YLR175W			YKL078W	YMR131C		YDL213C	YMR290C
YLL008W	YLR196W		YDR120C	YLR175W			YKR024C	YMR131C		YDR087C	YMR290C
YLL011W	YLR196W		YDR165W	YLR175W			YKR081C	YMR131C		YDR120C	YMR290C
YLL034C	YLR196W		YDR412W	YLR175W			YKR092C	YMR131C		YDR165W	YMR290C
YLR068W	YLR196W		YDR449C	YLR175W			YLL008W	YMR131C		YDR398W	YMR290C
YLR129W	YLR196W		YER126C	YLR175W			YLL011W	YMR131C		YDR412W	YMR290C
YLR186W	YLR196W		YFL001W	YLR175W			YLL034C	YMR131C		YDR449C	YMR290C
YER110C	YLR197W		YGL111W	YLR175W			YLR186W	YMR131C		YER082C	YMR290C
YGR123C	YLR197W		YGR158C	YLR175W			YLR196W	YMR131C		YER126C	YMR290C
YJR041C	YLR197W		YJL125C	YLR175W			YLR222C	YMR131C		YER127W	YMR290C
YDR165W	YLR221C		YJR041C	YLR175W			YLR276C	YMR131C		YGL111W	YMR290C
YDR449C	YLR221C		YLR002C	YLR175W			YML093W	YMR131C		YHR088W	YMR290C
YER049W	YLR221C		YLR051C	YLR175W			YMR093W	YMR131C		YHR169W	YMR290C
YJL010C	YLR221C		YLR068W	YLR175W			YMR128W	YMR131C		YJL010C	YMR290C
YLL011W	YLR221C		YCL054W	YLR186W			YCL059C	YMR229C		YJL069C	YMR290C
YLR186W	YLR221C		YDL148C	YLR186W			YCR087C-A	YMR229C		YJL109C	YMR290C
YBL039C	YLR222C		YDL208W	YLR186W			YGL099W	YMR229C		YJR041C	YMR290C
YBR155W	YLR222C		YDR087C	YLR186W			YHR197W	YMR229C		YKL172W	YMR290C
YDR087C	YLR222C		YDR398W	YLR186W			YBR155W	YMR239C		YKR024C	YMR290C
YDR165W	YLR222C		YDR412W	YLR186W			YDR021W	YMR239C		YKR081C	YMR290C
YDR299W	YLR222C		YDR449C	YLR186W			YDR087C	YMR239C		YLR002C	YMR290C
YDR496C	YLR222C		YER082C	YLR186W			YDR299W	YMR239C		YLR186W	YMR290C
YER002W	YLR222C		YER126C	YLR186W			YER127W	YMR239C		YLR196W	YMR290C
YER049W	YLR222C		YER127W	YLR186W			YGR245C	YMR239C		YLR222C	YMR290C
YER082C	YLR222C		YGL111W	YLR186W			YHR085W	YMR239C		YLR276C	YMR290C
YER126C	YLR222C		YGR081C	YLR186W			YHR148W	YMR239C		YLR401C	YMR290C
YGR245C	YLR222C		YGR158C	YLR186W			YJL069C	YMR239C		YML093W	YMR290C
YHR085W	YLR222C		YHR040W	YLR186W			YJR063W	YMR239C		YMR049C	YMR290C
YHR148W	YLR222C		YHR169W	YLR186W			YKL009W	YMR239C		YMR131C	YMR290C
YHR169W	YLR222C		YJL010C	YLR186W			YKL078W	YMR239C		YBR078W	YMR307W
YHR170W	YLR222C		YJL033W	YLR186W			YKR024C	YMR239C		YDR395W	YMR308C
YIL091C	YLR222C		YJL069C	YLR186W			YLL008W	YMR239C		YCL059C	YNL002C
YIL104C	YLR222C		YJL109C	YLR186W			YLL011W	YMR239C		YDL060W	YNL002C
YIR012W	YLR222C		YKL172W	YLR186W			YLR222C	YMR239C		YDR021W	YNL002C
YJL010C	YLR222C		YKR024C	YLR186W			YML093W	YMR239C		YEL026W	YNL002C
YJL122W	YLR222C		YKR081C	YLR186W			YBL039C	YMR290C		YER002W	YNL002C
YJR063W	YLR222C		YLR051C	YLR186W			YCL054W	YMR290C		YGL078C	YNL002C
YJR097W	YLR222C		YLR068W	YLR186W			YDL201W	YMR290C		YHR148W	YNL002C
YKL009W	YLR222C		YLR175W	YLR186W			YDR087C	YMR290C		YIL091C	YNL002C
YKL078W	YLR222C		YBR247C	YLR196W			YDR101C	YMR290C		YJL122W	YNL002C
YKR024C	YLR222C		YCL054W	YLR196W			YDR165W	YMR290C		YKL009W	YNL002C
YKR081C	YLR222C		YDL036C	YLR196W			YDR299W	YMR290C		YKL078W	YNL002C
YKR092C	YLR222C		YDL201W	YLR196W			YDR449C	YMR290C		YKL082C	YNL002C
YLL008W	YLR222C		YDL208W	YLR196W			YDR496C	YMR290C		YLL011W	YNL002C
YLL011W	YLR222C		YDL213C	YLR196W			YER082C	YMR290C		YLR221C	YNL002C
YLL034C	YLR222C		YDR087C	YLR196W			YER126C	YMR290C		YLR409C	YNL002C
YLR186W	YLR222C		YDR120C	YLR196W			YGL078C	YMR290C		YMR014W	YNL002C
YLR196W	YLR222C		YDR165W	YLR196W			YHR148W	YMR290C		YBR247C	YNL061W
YLR221C	YLR222C		YDR365C	YLR196W			YHR170W	YMR290C		YCL054W	YNL061W
YBR034C	YLR223C		YDR398W	YLR196W			YIL091C	YMR290C		YDL014W	YNL061W
YBR141C	YLR223C		YDR412W	YLR196W			YIR026C	YMR290C		YDL201W	YNL061W
YGL120C	YLR223C		YDR449C	YLR196W			YJL010C	YMR290C		YDL208W	YNL061W
YHR070W	YLR223C		YER082C	YLR196W			YJL069C	YMR290C		YDL213C	YNL061W
YKR025W	YLR223C		YER126C	YLR196W			YJL122W	YMR290C		YDR087C	YNL061W
YJL069C	YLR243W		YFL001W	YLR196W			YJR063W	YMR290C		YDR120C	YNL061W
YJL122W	YLR243W		YGL111W	YLR196W			YKL009W	YMR290C		YDR165W	YNL061W
YKL029C	YLR243W		YGR081C	YLR196W			YKL078W	YMR290C		YDR449C	YNL061W
YAL059W	YLR276C		YGR103W	YLR196W			YKR024C	YMR290C		YER082C	YNL061W
YBL039C	YLR276C		YGR158C	YLR196W			YKR081C	YMR290C		YER126C	YNL061W
YCL054W	YLR276C		YHR040W	YLR196W			YKR092C	YMR290C		YGL111W	YNL061W
YDL060W	YLR276C		YHR169W	YLR196W			YLL008W	YMR290C		YJL010C	YNL061W
YDL063C	YLR276C		YJL010C	YLR196W			YLL011W	YMR290C		YJL033W	YNL061W
YDL201W	YLR276C		YJL033W	YLR196W			YLL034C	YMR290C		YJL050W	YNL061W
YDR087C	YLR276C		YJL050W	YLR196W			YLR186W	YMR290C		YJL069C	YNL061W
YDR101C	YLR276C		YJL069C	YLR196W			YLR196W	YMR290C		YJL109C	YNL061W
YDR165W	YLR276C		YJL109C	YLR196W			YLR222C	YMR290C		YJL125C	YNL061W
YDR299W	YLR276C		YJL125C	YLR196W			YLR276C	YMR290C		YJR041C	YNL061W
YDR496C	YLR276C		YJR041C	YLR196W			YLR401C	YMR290C		YKL172W	YNL061W
YER002W	YLR276C		YKR081C	YLR196W			YML093W	YMR290C		YKR081C	YNL061W
YER049W	YLR276C		YLR002C	YLR196W			YMR049C	YMR290C		YLR186W	YNL061W
YER082C	YLR276C		YLR051C	YLR196W			YMR093W	YMR290C		YLR196W	YNL061W
YER126C	YLR276C		YLR068W	YLR196W			YMR131C	YMR290C		YLR222C	YNL061W
YGL078C	YLR276C		YLR175W	YLR196W			YMR239C	YMR290C		YLR276C	YNL061W
YHR148W	YLR276C		YLR186W	YLR196W			YDR091C	YMR308C		YLR401C	YNL061W
YIR026C	YLR276C		YCL059C	YLR197W			YDL201W	YMR310C		YML093W	YNL061W
YJL033W	YLR276C		YHR065C	YLR197W			YDR101C	YMR310C		YMR049C	YNL061W
YJL050W	YLR276C		YHR148W	YLR197W			YDR496C	YMR310C		YMR128W	YNL061W
YJL109C	YLR276C		YJL122W	YLR197W			YGL078C	YMR310C		YMR131C	YNL061W
YJL122W	YLR276C		YLR129W	YLR197W			YJL069C	YMR310C		YMR290C	YNL061W
YJR063W	YLR276C		YBR267W	YLR221C			YJL122W	YMR310C		YBR247C	YNL062C
YKL029C	YLR276C		YDL060W	YLR221C			YKR081C	YMR310C		YCL054W	YNL062C
YKL082C	YLR276C		YDR021W	YLR221C			YLL034C	YMR310C		YDL201W	YNL062C
YKR081C	YLR276C		YDR324C	YLR221C			YML093W	YMR310C		YDL208W	YNL062C
YLL008W	YLR276C		YER002W	YLR221C			YMR049C	YMR310C		YDR087C	YNL062C
YLL034C	YLR276C		YGL078C	YLR221C			YMR093W	YMR310C		YDR120C	YNL062C
YLR068W	YLR276C		YHR148W	YLR221C			YMR128W	YMR310C		YDR165W	YNL062C
YLR186W	YLR276C		YIL091C	YLR221C			YMR131C	YMR310C		YDR398W	YNL062C
YLR196W	YLR276C		YJL122W	YLR221C			YMR290C	YMR310C		YDR449C	YNL062C
YLR222C	YLR276C		YKL009W	YLR221C			YBL039C	YNL002C		YER126C	YNL062C
YDR165W	YLR401C		YKL078W	YLR221C			YDL153C	YNL002C		YER127W	YNL062C
YER082C	YLR401C		YKL082C	YLR221C			YDR021W	YNL002C		YHR088W	YNL062C
YJL122W	YLR401C		YLL011W	YLR221C			YDR087C	YNL002C		YHR169W	YNL062C
YJR047C	YLR401C		YLR129W	YLR221C			YDR299W	YNL002C		YHR196W	YNL062C
YKL029C	YLR401C		YBR247C	YLR222C			YER002W	YNL002C		YJL033W	YNL062C
YBL039C	YLR409C		YCL054W	YLR222C			YER126C	YNL002C		YJL050W	YNL062C
YDL148C	YLR409C		YDL201W	YLR222C			YHR052W	YNL002C		YJL069C	YNL062C
YDR021W	YLR409C		YDL208W	YLR222C			YHR085W	YNL002C		YJL109C	YNL062C
YGL171W	YLR409C		YDR087C	YLR222C			YHR148W	YNL002C		YKL172W	YNL062C
YGR128C	YLR409C		YDR120C	YLR222C			YJR063W	YNL002C		YKR081C	YNL062C
YGR283C	YLR409C		YDR165W	YLR222C			YKL009W	YNL002C		YLR175W	YNL062C
YHR052W	YLR409C		YDR398W	YLR222C			YKL172W	YNL002C		YLR186W	YNL062C
YHR148W	YLR409C		YDR412W	YLR222C			YLL008W	YNL002C		YLR196W	YNL062C
YHR196W	YLR409C		YER082C	YLR222C			YLL011W	YNL002C		YLR222C	YNL062C
YHR197W	YLR409C		YER126C	YLR222C			YLL034C	YNL002C		YLR276C	YNL062C
YDR165W	YLR435W		YER127W	YLR222C			YLR409C	YNL002C		YML093W	YNL062C
YDR496C	YLR435W		YFL001W	YLR222C			YMR239C	YNL002C		YMR049C	YNL062C
YER049W	YLR435W		YGL111W	YLR222C			YDR101C	YNL061W		YMR128W	YNL062C
YER082C	YLR435W		YGR081C	YLR222C			YER126C	YNL061W		YMR131C	YNL062C
YHR170W	YLR435W		YHR040W	YLR222C			YJL122W	YNL061W		YMR290C	YNL062C
YIR012W	YLR435W		YHR070W	YLR222C			YLR276C	YNL061W		YNL061W	YNL062C
YJL010C	YLR435W		YHR088W	YLR222C			YML093W	YNL061W		YBR247C	YNL075W
YJL122W	YLR435W		YHR169W	YLR222C			YMR014W	YNL061W		YCL054W	YNL075W
YLL008W	YLR435W		YIL096C	YLR222C			YMR049C	YNL061W		YCR035C	YNL075W
YLL011W	YLR435W		YJL010C	YLR222C			YMR093W	YNL061W		YDL201W	YNL075W
YLR221C	YLR435W		YJL033W	YLR222C			YMR128W	YNL061W		YDL208W	YNL075W
YLR222C	YLR435W		YJL050W	YLR222C			YMR310C	YNL061W		YDR087C	YNL075W
YDL036C	YML056C		YJL109C	YLR222C			YBL039C	YNL062C		YDR120C	YNL075W
YDR398W	YML056C		YJL125C	YLR222C			YDR087C	YNL062C		YDR165W	YNL075W
YER082C	YML056C		YKL172W	YLR222C			YDR165W	YNL062C		YDR398W	YNL075W
YJR047C	YML056C		YKR024C	YLR222C			YDR299W	YNL062C		YDR449C	YNL075W
YKL029C	YML056C		YKR081C	YLR222C			YDR449C	YNL062C		YER082C	YNL075W
YLR401C	YML056C		YLR051C	YLR222C			YDR496C	YNL062C		YER126C	YNL075W
YAL059W	YML093W		YLR068W	YLR222C			YER126C	YNL062C		YGL111W	YNL075W
YBL039C	YML093W		YLR175W	YLR222C			YGR245C	YNL062C		YHR088W	YNL075W
YCL054W	YML093W		YLR186W	YLR222C			YHR066W	YNL062C		YHR169W	YNL075W
YDL060W	YML093W		YLR196W	YLR222C			YHR148W	YNL062C		YJL010C	YNL075W
YDL063C	YML093W		YDR527W	YLR223C			YHR169W	YNL062C		YJL033W	YNL075W
YDL201W	YML093W		YGL120C	YLR223C			YHR170W	YNL062C		YJL050W	YNL075W
YDR087C	YML093W		YJL025W	YLR223C			YIL091C	YNL062C		YJL069C	YNL075W
YDR101C	YML093W		YKR025W	YLR223C			YJL069C	YNL062C		YJL109C	YNL075W
YDR165W	YML093W		YBR247C	YLR276C			YJL122W	YNL062C		YJL125C	YNL075W
YDR299W	YML093W		YCL054W	YLR276C			YKL009W	YNL062C		YKL172W	YNL075W
YDR496C	YML093W		YDL036C	YLR276C			YKL078W	YNL062C		YKR024C	YNL075W
YER002W	YML093W		YDL201W	YLR276C			YKR081C	YNL062C		YKR081C	YNL075W
YER049W	YML093W		YDL208W	YLR276C			YLL008W	YNL062C		YLR051C	YNL075W
YER082C	YML093W		YDL213C	YLR276C			YLR186W	YNL062C		YLR186W	YNL075W
YER126C	YML093W		YDR087C	YLR276C			YLR196W	YNL062C		YLR196W	YNL075W
YFL023W	YML093W		YDR120C	YLR276C			YLR222C	YNL062C		YLR222C	YNL075W
YGL078C	YML093W		YDR165W	YLR276C			YLR276C	YNL062C		YLR276C	YNL075W
YGR245C	YML093W		YDR365C	YLR276C			YML093W	YNL062C		YLR435W	YNL075W
YHR085W	YML093W		YDR398W	YLR276C			YMR093W	YNL062C		YML093W	YNL075W
YHR148W	YML093W		YDR412W	YLR276C			YMR128W	YNL062C		YMR049C	YNL075W
YIL091C	YML093W		YDR449C	YLR276C			YMR131C	YNL062C		YMR128W	YNL075W
YIR012W	YML093W		YER082C	YLR276C			YMR239C	YNL062C		YMR131C	YNL075W
YIR026C	YML093W		YER126C	YLR276C			YMR290C	YNL062C		YMR290C	YNL075W
YJL010C	YML093W		YFL001W	YLR276C			YMR310C	YNL062C		YNL061W	YNL075W
YJL050W	YML093W		YGL111W	YLR276C			YNL002C	YNL062C		YNL062C	YNL075W
YJL069C	YML093W		YGR081C	YLR276C			YBR105C	YNL065W		YDL003W	YNL102W
YJL122W	YML093W		YGR103W	YLR276C			YAL059W	YNL075W		YER070W	YNL102W
YJR063W	YML093W		YGR158C	YLR276C			YDL060W	YNL075W		YBR247C	YNL112W
YKL009W	YML093W		YHR040W	YLR276C			YDL063C	YNL075W		YCL054W	YNL112W
YKL029C	YML093W		YHR088W	YLR276C			YDR101C	YNL075W		YDL148C	YNL112W
YKL078W	YML093W		YHR169W	YLR276C			YDR165W	YNL075W		YDL208W	YNL112W
YKL082C	YML093W		YJL010C	YLR276C			YDR299W	YNL075W		YDL213C	YNL112W
YKR024C	YML093W		YJL033W	YLR276C			YDR496C	YNL075W		YDR087C	YNL112W
YKR081C	YML093W		YJL050W	YLR276C			YER082C	YNL075W		YDR120C	YNL112W
YLL008W	YML093W		YJL069C	YLR276C			YER126C	YNL075W		YDR398W	YNL112W
YLL011W	YML093W		YJL109C	YLR276C			YGL078C	YNL075W		YDR449C	YNL112W
YLL034C	YML093W		YJL125C	YLR276C			YJL069C	YNL075W		YER126C	YNL112W
YLR068W	YML093W		YJR041C	YLR276C			YJL122W	YNL075W		YGL111W	YNL112W
YLR186W	YML093W		YKL172W	YLR276C			YJR063W	YNL075W		YGR103W	YNL112W
YLR196W	YML093W		YKR024C	YLR276C			YKR024C	YNL075W		YHR169W	YNL112W
YLR222C	YML093W		YKR081C	YLR276C			YKR081C	YNL075W		YJL010C	YNL112W
YLR276C	YML093W		YLR002C	YLR276C			YLL008W	YNL075W		YJL033W	YNL112W
YLR401C	YML093W		YLR051C	YLR276C			YLL011W	YNL075W		YJL050W	YNL112W
YLR435W	YML093W		YLR068W	YLR276C			YLL034C	YNL075W		YJL069C	YNL112W
YBL039C	YMR014W		YLR175W	YLR276C			YLR196W	YNL075W		YJL109C	YNL112W
YCL054W	YMR014W		YLR186W	YLR276C			YLR222C	YNL075W		YJR041C	YNL112W
YDL063C	YMR014W		YLR196W	YLR276C			YLR276C	YNL075W		YKL172W	YNL112W
YDL201W	YMR014W		YLR222C	YLR276C			YML093W	YNL075W		YKR024C	YNL112W
YDR101C	YMR014W		YGL205W	YLR284C			YMR014W	YNL075W		YKR081C	YNL112W
YDR165W	YMR014W		YKL194C	YLR312W-A			YMR049C	YNL075W		YLR175W	YNL112W
YDR299W	YMR014W		YAL059W	YLR384C			YMR093W	YNL075W		YLR186W	YNL112W
YDR496C	YMR014W		YDL063C	YLR384C			YMR128W	YNL075W		YLR196W	YNL112W
YER049W	YMR014W		YLR325C	YLR388W			YMR131C	YNL075W		YLR222C	YNL112W
YER082C	YMR014W		YBR141C	YLR401C			YMR290C	YNL075W		YLR276C	YNL112W
YER126C	YMR014W		YCL054W	YLR401C			YMR310C	YNL075W		YML093W	YNL112W
YGL078C	YMR014W		YDL036C	YLR401C			YNL061W	YNL075W		YMR049C	YNL112W
YHR170W	YMR014W		YDL201W	YLR401C			YNL062C	YNL075W		YMR128W	YNL112W
YIL091C	YMR014W		YDR087C	YLR401C			YBL039C	YNL110C		YMR131C	YNL112W
YIL104C	YMR014W		YDR165W	YLR401C			YDR087C	YNL110C		YMR290C	YNL112W
YIR012W	YMR014W		YDR398W	YLR401C			YDR299W	YNL110C		YNL061W	YNL112W
YIR026C	YMR014W		YDR449C	YLR401C			YDR496C	YNL110C		YNL062C	YNL112W
YJL010C	YMR014W		YER082C	YLR401C			YER002W	YNL110C		YNL075W	YNL112W
YJL122W	YMR014W		YER126C	YLR401C			YER126C	YNL110C		YHR143W-A	YNL113W
YJR063W	YMR014W		YGL111W	YLR401C			YGR245C	YNL110C		YMR093W	YNL113W
YKL029C	YMR014W		YGL120C	YLR401C			YJL069C	YNL110C		YNL075W	YNL119W
YKL082C	YMR014W		YGL246C	YLR401C			YJL122W	YNL110C		YCL059C	YNL132W
YKR081C	YMR014W		YGR081C	YLR401C			YJR063W	YNL110C		YDL060W	YNL132W
YLL008W	YMR014W		YHR040W	YLR401C			YKL009W	YNL110C		YDR021W	YNL132W
YLL011W	YMR014W		YHR070W	YLR401C			YKL078W	YNL110C		YGL078C	YNL132W
YLR068W	YMR014W		YJL010C	YLR401C			YKR024C	YNL110C		YHR065C	YNL132W
YLR186W	YMR014W		YJL025W	YLR401C			YLL008W	YNL110C		YHR148W	YNL132W
YLR196W	YMR014W		YJL033W	YLR401C			YLL011W	YNL110C		YIL091C	YNL132W
YLR222C	YMR014W		YJL050W	YLR401C			YLL034C	YNL110C		YJL122W	YNL132W
YLR276C	YMR014W		YJL069C	YLR401C			YLR196W	YNL110C		YKL009W	YNL132W
YLR401C	YMR014W		YJL109C	YLR401C			YLR222C	YNL110C		YLL011W	YNL132W
YLR435W	YMR014W		YJL125C	YLR401C			YLR276C	YNL110C		YLR129W	YNL132W
YML093W	YMR014W		YJR063W	YLR401C			YML093W	YNL110C		YLR409C	YNL132W
YAL059W	YMR049C		YKL172W	YLR401C			YMR128W	YNL110C		YMR229C	YNL132W
YBL039C	YMR049C		YKR024C	YLR401C			YMR131C	YNL110C		YNL002C	YNL132W
YCL054W	YMR049C		YKR081C	YLR401C			YMR239C	YNL110C		YNL005C	YNL137C
YDL060W	YMR049C		YLR051C	YLR401C			YNL062C	YNL110C		YJR063W	YNL151C
YDL063C	YMR049C		YLR068W	YLR401C			YNL075W	YNL110C		YCR087C-A	YNL175C
YDL150W	YMR049C		YLR175W	YLR401C			YAL059W	YNL112W		YHR066W	YNL182C
YDL201W	YMR049C		YLR186W	YLR401C			YBL039C	YNL112W		YIL104C	YNL182C
YDR101C	YMR049C		YLR196W	YLR401C			YCL054W	YNL112W		YIR012W	YNL182C
YDR299W	YMR049C		YLR222C	YLR401C			YDL060W	YNL112W		YLL008W	YNL182C
YDR496C	YMR049C		YLR276C	YLR401C			YDL063C	YNL112W		YDL202W	YNL185C
YER006W	YMR049C		YCL059C	YLR409C			YDR087C	YNL112W		YDR237W	YNL185C
YER126C	YMR049C		YDL060W	YLR409C			YDR101C	YNL112W		YDR322W	YNL185C
YGL078C	YMR049C		YDR021W	YLR409C			YDR299W	YNL112W		YGL120C	YNL248C
YGL111W	YMR049C		YER002W	YLR409C			YDR496C	YNL112W		YGR128C	YNL248C
YHR148W	YMR049C		YGL078C	YLR409C			YER126C	YNL112W		YJL011C	YNL248C
YIR026C	YMR049C		YHR065C	YLR409C			YGL078C	YNL112W		YJR041C	YNL248C
YJL033W	YMR049C		YHR148W	YLR409C			YHR148W	YNL112W		YLR002C	YNL248C
YJL050W	YMR049C		YIL091C	YLR409C			YHR170W	YNL112W		YMR093W	YNL248C
YJL122W	YMR049C		YJL122W	YLR409C			YIR026C	YNL112W		YNL062C	YNL248C
YKL029C	YMR049C		YKL009W	YLR409C			YJL033W	YNL112W		YNL151C	YNL248C
YKR081C	YMR049C		YKL082C	YLR409C			YJL050W	YNL112W		YBL038W	YNL284C
YLL034C	YMR049C		YLL011W	YLR409C			YJL069C	YNL112W		YDL202W	YNL284C
YLR196W	YMR049C		YLR221C	YLR409C			YJL122W	YNL112W		YDR237W	YNL284C
YLR276C	YMR049C		YBR084W	YLR413W			YJR063W	YNL112W		YDR322W	YNL284C
YML093W	YMR049C		YCR087C-A	YLR413W			YKR081C	YNL112W		YEL050C	YNL284C
YMR014W	YMR049C		YBR247C	YLR435W			YKR092C	YNL112W		YKL194C	YNL284C
YDR101C	YMR093W		YCL054W	YLR435W			YLL008W	YNL112W		YKR006C	YNL284C
YDR165W	YMR093W		YDL036C	YLR435W			YLL011W	YNL112W		YKR085C	YNL284C
YDR299W	YMR093W		YDL201W	YLR435W			YLL034C	YNL112W		YLR439W	YNL284C
YDR496C	YMR093W		YDR087C	YLR435W			YLR196W	YNL112W		YML025C	YNL284C
YER002W	YMR093W		YDR165W	YLR435W			YLR276C	YNL112W		YNL185C	YNL284C
YER049W	YMR093W		YDR398W	YLR435W			YML093W	YNL112W		YDL014W	YNL292W
YER082C	YMR093W		YDR449C	YLR435W			YMR049C	YNL112W		YDL201W	YNL292W
YER126C	YMR093W		YER082C	YLR435W			YMR093W	YNL112W		YDL208W	YNL292W
YGL078C	YMR093W		YER126C	YLR435W			YMR128W	YNL112W		YFL001W	YNL292W
YIR012W	YMR093W		YFL001W	YLR435W			YMR131C	YNL112W		YHR089C	YNL292W
YJL010C	YMR093W		YGL111W	YLR435W			YMR290C	YNL112W		YLR175W	YNL292W
YJL069C	YMR093W		YGR081C	YLR435W			YNL062C	YNL112W		YBR247C	YNL308C
YJL122W	YMR093W		YHR169W	YLR435W			YNL075W	YNL112W		YCL054W	YNL308C
YJR063W	YMR093W		YJL010C	YLR435W			YHR066W	YNL113W		YDR087C	YNL308C
YKL029C	YMR093W		YJL033W	YLR435W			YBL039C	YNL132W		YDR398W	YNL308C
YKR081C	YMR093W		YJL050W	YLR435W			YCL054W	YNL132W		YDR449C	YNL308C
YLL008W	YMR093W		YJL069C	YLR435W			YCR016W	YNL132W		YER082C	YNL308C
YLL011W	YMR093W		YJL109C	YLR435W			YDL148C	YNL132W		YER126C	YNL308C
YLR186W	YMR093W		YJL125C	YLR435W			YDR021W	YNL132W		YGL111W	YNL308C
YLR196W	YMR093W		YKL172W	YLR435W			YGR128C	YNL132W		YHR169W	YNL308C
YLR222C	YMR093W		YKR024C	YLR435W			YHR052W	YNL132W		YJL010C	YNL308C
YLR276C	YMR093W		YKR081C	YLR435W			YHR196W	YNL132W		YJL033W	YNL308C
YLR401C	YMR093W		YLR051C	YLR435W			YHR197W	YNL132W		YJL069C	YNL308C
YLR435W	YMR093W		YLR068W	YLR435W			YLR409C	YNL132W		YJL109C	YNL308C
YML056C	YMR093W		YLR186W	YLR435W			YGL120C	YNL163C		YKL172W	YNL308C
YML093W	YMR093W		YLR196W	YLR435W			YAL059W	YNL175C		YKR024C	YNL308C
YMR014W	YMR093W		YLR222C	YLR435W			YCR087C-A	YNL175C		YKR081C	YNL308C
YAL059W	YMR128W		YLR276C	YLR435W			YDL060W	YNL175C		YLR051C	YNL308C
YBL039C	YMR128W		YLR401C	YLR435W			YDL063C	YNL175C		YLR196W	YNL308C
YCL054W	YMR128W		YCR024C	YLR439W			YDL201W	YNL175C		YLR222C	YNL308C
YDL060W	YMR128W		YDL045W-A	YLR439W			YDR101C	YNL175C		YLR276C	YNL308C
YDL063C	YMR128W		YDL202W	YLR439W			YER006W	YNL175C		YML093W	YNL308C
YDL201W	YMR128W		YDR194C	YLR439W			YGL078C	YNL175C		YMR049C	YNL308C
YDR087C	YMR128W		YDR322W	YLR439W			YJL050W	YNL175C		YMR128W	YNL308C
YDR101C	YMR128W		YDR347W	YLR439W			YLL034C	YNL175C		YMR131C	YNL308C
YDR165W	YMR128W		YEL050C	YLR439W			YLR196W	YNL175C		YNL061W	YNL308C
YDR299W	YMR128W		YJL063C	YLR439W			YLR197W	YNL175C		YNL075W	YNL308C
YDR496C	YMR128W		YDR184C	YML006C			YLR276C	YNL175C		YNL112W	YNL308C
YER049W	YMR128W		YER036C	YML014W			YMR049C	YNL175C		YDL179W	YNL327W
YER082C	YMR128W		YLR439W	YML025C			YMR310C	YNL175C		YDR175C	YNR037C
YER126C	YMR128W		YDR527W	YML043C			YBR155W	YNL182C		YDR337W	YNR037C
YGL078C	YMR128W		YKR025W	YML043C			YDR087C	YNL182C		YMR193W	YNR037C
YGR245C	YMR128W		YLR223C	YML043C			YDR165W	YNL182C		YNL284C	YNR037C
YIL104C	YMR128W		YBR238C	YML056C			YDR184C	YNL182C		YDR101C	YNR053C
YIR012W	YMR128W		YBR247C	YML093W			YDR299W	YNL182C		YDR361C	YNR053C
YIR026C	YMR128W		YCL054W	YML093W			YDR398W	YNL182C		YGR245C	YNR053C
YJL050W	YMR128W		YDL208W	YML093W			YDR496C	YNL182C		YHR170W	YNR053C
YJL069C	YMR128W		YDL213C	YML093W			YER082C	YNL182C		YKR092C	YNR053C
YJL122W	YMR128W		YDR087C	YML093W			YHR066W	YNL182C		YLL034C	YNR053C
YJR063W	YMR128W		YDR398W	YML093W			YHR169W	YNL182C		YBR247C	YNR054C
YKL029C	YMR128W		YDR412W	YML093W			YHR170W	YNL182C		YCL054W	YNR054C
YLL008W	YMR128W		YER082C	YML093W			YIR012W	YNL182C		YDL148C	YNR054C
YLL011W	YMR128W		YER126C	YML093W			YJL010C	YNL182C		YDL201W	YNR054C
YLL034C	YMR128W		YER127W	YML093W			YJL069C	YNL182C		YDL208W	YNR054C
YLR196W	YMR128W		YGL111W	YML093W			YJL122W	YNL182C		YDL213C	YNR054C
YLR222C	YMR128W		YGR081C	YML093W			YJR063W	YNL182C		YDR087C	YNR054C
YLR276C	YMR128W		YGR158C	YML093W			YKL009W	YNL182C		YDR120C	YNR054C
YML093W	YMR128W		YHR088W	YML093W			YKL078W	YNL182C		YDR398W	YNR054C
YMR014W	YMR128W		YHR169W	YML093W			YKR024C	YNL182C		YDR412W	YNR054C
YMR049C	YMR128W		YJL010C	YML093W			YKR081C	YNL182C		YDR449C	YNR054C
YDR087C	YMR131C		YJL033W	YML093W			YLL008W	YNL182C		YER082C	YNR054C
YDR101C	YMR131C		YJL069C	YML093W			YLL011W	YNL182C		YER126C	YNR054C
YDR165W	YMR131C		YJL109C	YML093W			YLR051C	YNL182C		YER127W	YNR054C
YDR299W	YMR131C		YJR041C	YML093W			YLR186W	YNL182C		YGL111W	YNR054C
YDR361C	YMR131C		YKL172W	YML093W			YLR196W	YNL182C		YHR088W	YNR054C
YDR496C	YMR131C		YKR024C	YML093W			YLR222C	YNL182C		YHR169W	YNR054C
YER002W	YMR131C		YKR081C	YML093W			YLR435W	YNL182C		YJL033W	YNR054C
YER049W	YMR131C		YLR051C	YML093W			YML093W	YNL182C		YJL050W	YNR054C
YER082C	YMR131C		YLR068W	YML093W			YMR014W	YNL182C		YJL069C	YNR054C
YER126C	YMR131C		YLR175W	YML093W			YMR093W	YNL182C		YJL109C	YNR054C
YFL023W	YMR131C		YLR186W	YML093W			YMR131C	YNL182C		YKL172W	YNR054C
YHR169W	YMR131C		YLR196W	YML093W			YMR239C	YNL182C		YKR081C	YNR054C
YHR170W	YMR131C		YLR222C	YML093W			YMR290C	YNL182C		YLR051C	YNR054C
YIL104C	YMR131C		YLR276C	YML093W			YNL062C	YNL182C		YLR175W	YNR054C
YIR012W	YMR131C		YLR435W	YML093W			YNL075W	YNL182C		YLR186W	YNR054C
YIR026C	YMR131C		YGL246C	YML094W			YNL112W	YNL182C		YLR196W	YNR054C
YJL010C	YMR131C		YER062C	YML125C			YDL060W	YNL207W		YLR276C	YNR054C
YJL069C	YMR131C		YBR267W	YMR014W			YDR101C	YNL207W		YLR435W	YNR054C
YJL122W	YMR131C		YCR072C	YMR014W			YLL034C	YNL207W		YML093W	YNR054C
YJR063W	YMR131C		YDL060W	YMR014W			YLR196W	YNL207W		YMR049C	YNR054C
YKL009W	YMR131C		YDR021W	YMR014W			YLR276C	YNL207W		YMR131C	YNR054C
YKL029C	YMR131C		YDR324C	YMR014W			YML093W	YNL207W		YMR290C	YNR054C
YKL078W	YMR131C		YER002W	YMR014W			YMR049C	YNL207W		YNL061W	YNR054C
YKR024C	YMR131C		YGL078C	YMR014W			YMR128W	YNL207W		YNL062C	YNR054C
YKR081C	YMR131C		YHR065C	YMR014W			YNL061W	YNL207W		YNL075W	YNR054C
YKR092C	YMR131C		YHR148W	YMR014W			YNL075W	YNL207W		YNL308C	YNR054C
YLL008W	YMR131C		YIL091C	YMR014W			YNL175C	YNL207W		YBR267W	YOL010W
YLL011W	YMR131C		YJL122W	YMR014W			YKL082C	YNL227C		YCR072C	YOL010W
YLL034C	YMR131C		YKL009W	YMR014W			YBL039C	YNL248C		YDL060W	YOL010W
YLR186W	YMR131C		YKL078W	YMR014W			YBR247C	YNL248C		YDR324C	YOL010W
YLR196W	YMR131C		YKL082C	YMR014W			YCL054W	YNL248C		YGL078C	YOL010W
YLR222C	YMR131C		YLL011W	YMR014W			YDL060W	YNL248C		YHR148W	YOL010W
YLR276C	YMR131C		YLR129W	YMR014W			YDL063C	YNL248C		YIL091C	YOL010W
YLR401C	YMR131C		YLR197W	YMR014W			YDR101C	YNL248C		YJL122W	YOL010W
YLR435W	YMR131C		YLR221C	YMR014W			YDR165W	YNL248C		YKL009W	YOL010W
YML093W	YMR131C		YBR247C	YMR049C			YDR299W	YNL248C		YKL078W	YOL010W
YMR014W	YMR131C		YCL054W	YMR049C			YDR449C	YNL248C		YLL011W	YOL010W
YMR093W	YMR131C		YDL036C	YMR049C			YDR496C	YNL248C		YLR129W	YOL010W
YMR128W	YMR131C		YDL148C	YMR049C			YER082C	YNL248C		YLR197W	YOL010W
YCL059C	YMR229C		YDL153C	YMR049C			YER126C	YNL248C		YMR014W	YOL010W
YCR087C-A	YMR229C		YDL201W	YMR049C			YGL078C	YNL248C		YNL002C	YOL010W
YGL099W	YMR229C		YDL213C	YMR049C			YGR245C	YNL248C		YDR412W	YOL022C
YHR197W	YMR229C		YDR120C	YMR049C			YHR169W	YNL248C		YGR103W	YOL022C
YBL039C	YMR239C		YDR165W	YMR049C			YHR170W	YNL248C		YHR088W	YOL022C
YBR155W	YMR239C		YDR412W	YMR049C			YIL091C	YNL248C		YIL096C	YOL022C
YDR021W	YMR239C		YDR449C	YMR049C			YIR026C	YNL248C		YJL010C	YOL022C
YDR087C	YMR239C		YER082C	YMR049C			YJL010C	YNL248C		YKR081C	YOL022C
YDR299W	YMR239C		YER126C	YMR049C			YJL069C	YNL248C		YLR051C	YOL022C
YER002W	YMR239C		YFL001W	YMR049C			YJL122W	YNL248C		YMR049C	YOL022C
YER127W	YMR239C		YGL111W	YMR049C			YKL009W	YNL248C		YNL061W	YOL022C
YGR245C	YMR239C		YGR158C	YMR049C			YKL078W	YNL248C		YCL054W	YOL041C
YHR085W	YMR239C		YHR040W	YMR049C			YKR024C	YNL248C		YDL148C	YOL041C
YHR148W	YMR239C		YHR088W	YMR049C			YKR081C	YNL248C		YDL153C	YOL041C
YJL069C	YMR239C		YHR169W	YMR049C			YKR092C	YNL248C		YDR087C	YOL041C
YJR063W	YMR239C		YJL010C	YMR049C			YLL008W	YNL248C		YDR365C	YOL041C
YKL009W	YMR239C		YJL033W	YMR049C			YLL011W	YNL248C		YDR412W	YOL041C
YKL029C	YMR239C		YJL050W	YMR049C			YLR186W	YNL248C		YDR449C	YOL041C
YKL078W	YMR239C		YJL069C	YMR049C			YLR196W	YNL248C		YER126C	YOL041C
YKR024C	YMR239C		YJL109C	YMR049C			YLR222C	YNL248C		YER127W	YOL041C
YKR092C	YMR239C		YJL125C	YMR049C			YLR276C	YNL248C		YGL111W	YOL041C
YLL008W	YMR239C		YJR041C	YMR049C			YLR435W	YNL248C		YGR081C	YOL041C
YLL011W	YMR239C		YKL172W	YMR049C			YML093W	YNL248C		YGR103W	YOL041C
YLR222C	YMR239C		YKR024C	YMR049C			YMR093W	YNL248C		YIL096C	YOL041C
YLR243W	YMR239C		YKR081C	YMR049C			YMR131C	YNL248C		YJL010C	YOL041C
YML093W	YMR239C		YLR002C	YMR049C			YMR290C	YNL248C		YJL033W	YOL041C
YBL039C	YMR290C		YLR051C	YMR049C			YNL062C	YNL248C		YKL172W	YOL041C
YCL054W	YMR290C		YLR068W	YMR049C			YNL075W	YNL248C		YKR024C	YOL041C
YDL201W	YMR290C		YLR186W	YMR049C			YNL112W	YNL248C		YKR081C	YOL041C
YDR087C	YMR290C		YLR196W	YMR049C			YNL182C	YNL248C		YLR002C	YOL041C
YDR101C	YMR290C		YLR222C	YMR049C			YBR247C	YNL308C		YLR051C	YOL041C
YDR165W	YMR290C		YLR276C	YMR049C			YCL054W	YNL308C		YLR068W	YOL041C
YDR299W	YMR290C		YLR401C	YMR049C			YDR087C	YNL308C		YLR222C	YOL041C
YDR449C	YMR290C		YLR435W	YMR049C			YDR101C	YNL308C		YLR276C	YOL041C
YDR496C	YMR290C		YML093W	YMR049C			YDR299W	YNL308C		YML093W	YOL041C
YER002W	YMR290C		YBR154C	YMR093W			YDR496C	YNL308C		YMR049C	YOL041C
YER049W	YMR290C		YDL150W	YMR093W			YER082C	YNL308C		YMR131C	YOL041C
YER082C	YMR290C		YGL246C	YMR093W			YER126C	YNL308C		YMR290C	YOL041C
YER126C	YMR290C		YJL011C	YMR093W			YFL023W	YNL308C		YNL061W	YOL041C
YGL078C	YMR290C		YJL025W	YMR093W			YJL010C	YNL308C		YNL075W	YOL041C
YHR148W	YMR290C		YJR047C	YMR093W			YJL050W	YNL308C		YNL112W	YOL041C
YHR170W	YMR290C		YJR063W	YMR093W			YJL069C	YNL308C		YNL308C	YOL041C
YIL091C	YMR290C		YLR014C	YMR093W			YKR024C	YNL308C		YDL031W	YOL077C
YIL104C	YMR290C		YML094W	YMR093W			YKR081C	YNL308C		YHR085W	YOL077C
YIR026C	YMR290C		YGR078C	YMR123W			YLL008W	YNL308C		YIR012W	YOL077C
YJL010C	YMR290C		YBR247C	YMR128W			YLL011W	YNL308C		YLL008W	YOL077C
YJL069C	YMR290C		YCL054W	YMR128W			YLL034C	YNL308C		YNL182C	YOL077C
YJL122W	YMR290C		YDL036C	YMR128W			YLR196W	YNL308C		YDR165W	YOL093W
YJR063W	YMR290C		YDL201W	YMR128W			YLR222C	YNL308C		YLR401C	YOL093W
YKL009W	YMR290C		YDL208W	YMR128W			YLR276C	YNL308C		YNR054C	YOL093W
YKL029C	YMR290C		YDL213C	YMR128W			YML093W	YNL308C		YDR037W	YOL097C
YKL078W	YMR290C		YDR087C	YMR128W			YMR049C	YNL308C		YMR310C	YOL124C
YKL082C	YMR290C		YDR120C	YMR128W			YMR093W	YNL308C		YBR142W	YOL144W
YKR024C	YMR290C		YDR165W	YMR128W			YMR128W	YNL308C		YBR267W	YOL144W
YKR081C	YMR290C		YDR398W	YMR128W			YMR131C	YNL308C		YCR072C	YOL144W
YKR092C	YMR290C		YDR412W	YMR128W			YNL075W	YNL308C		YDR324C	YOL144W
YLL008W	YMR290C		YDR449C	YMR128W			YNL110C	YNL308C		YGL078C	YOL144W
YLL011W	YMR290C		YER082C	YMR128W			YNL112W	YNL308C		YIL091C	YOL144W
YLL034C	YMR290C		YER126C	YMR128W			YNL182C	YNL308C		YJL122W	YOL144W
YLR068W	YMR290C		YFL001W	YMR128W			YNL207W	YNL308C		YKL009W	YOL144W
YLR186W	YMR290C		YGL111W	YMR128W			YDR184C	YNR053C		YKL078W	YOL144W
YLR196W	YMR290C		YHR040W	YMR128W			YER082C	YNR053C		YLL011W	YOL144W
YLR222C	YMR290C		YHR088W	YMR128W			YHR066W	YNR053C		YMR014W	YOL144W
YLR276C	YMR290C		YHR169W	YMR128W			YHR070W	YNR053C		YOL010W	YOL144W
YLR401C	YMR290C		YJL010C	YMR128W			YHR169W	YNR053C		YBR247C	YOR004W
YLR435W	YMR290C		YJL033W	YMR128W			YJL069C	YNR053C		YCL054W	YOR004W
YML093W	YMR290C		YJL050W	YMR128W			YJL122W	YNR053C		YDL201W	YOR004W
YMR049C	YMR290C		YJL069C	YMR128W			YKL009W	YNR053C		YDL208W	YOR004W
YMR093W	YMR290C		YJL109C	YMR128W			YKL078W	YNR053C		YDL213C	YOR004W
YMR131C	YMR290C		YJL125C	YMR128W			YKR024C	YNR053C		YDR087C	YOR004W
YMR239C	YMR290C		YJR041C	YMR128W			YLL008W	YNR053C		YDR120C	YOR004W
YDR091C	YMR308C		YKL172W	YMR128W			YLL011W	YNR053C		YDR165W	YOR004W
YDL201W	YMR310C		YKR024C	YMR128W			YLR051C	YNR053C		YDR398W	YOR004W
YDR101C	YMR310C		YLR002C	YMR128W			YLR222C	YNR053C		YDR449C	YOR004W
YDR165W	YMR310C		YLR051C	YMR128W			YLR401C	YNR053C		YER082C	YOR004W
YDR299W	YMR310C		YLR068W	YMR128W			YML093W	YNR053C		YER126C	YOR004W
YDR496C	YMR310C		YLR175W	YMR128W			YMR093W	YNR053C		YER127W	YOR004W
YER049W	YMR310C		YLR186W	YMR128W			YMR131C	YNR053C		YGL111W	YOR004W
YER126C	YMR310C		YLR196W	YMR128W			YMR239C	YNR053C		YGR081C	YOR004W
YGL078C	YMR310C		YLR222C	YMR128W			YMR290C	YNR053C		YHR088W	YOR004W
YIR026C	YMR310C		YLR276C	YMR128W			YNL062C	YNR053C		YHR169W	YOR004W
YJL050W	YMR310C		YLR401C	YMR128W			YNL182C	YNR053C		YIL096C	YOR004W
YJL069C	YMR310C		YLR435W	YMR128W			YNL248C	YNR053C		YJL010C	YOR004W
YJL122W	YMR310C		YML093W	YMR128W			YCL054W	YNR054C		YJL033W	YOR004W
YKL029C	YMR310C		YMR049C	YMR128W			YDL201W	YNR054C		YJL050W	YOR004W
YKR081C	YMR310C		YBR141C	YMR131C			YDR087C	YNR054C		YJL069C	YOR004W
YLL034C	YMR310C		YBR247C	YMR131C			YDR101C	YNR054C		YJL109C	YOR004W
YLR196W	YMR310C		YCL054W	YMR131C			YDR299W	YNR054C		YJL125C	YOR004W
YLR276C	YMR310C		YDL036C	YMR131C			YDR496C	YNR054C		YKL172W	YOR004W
YLR401C	YMR310C		YDL201W	YMR131C			YER082C	YNR054C		YKR024C	YOR004W
YML093W	YMR310C		YDL208W	YMR131C			YER126C	YNR054C		YKR081C	YOR004W
YMR014W	YMR310C		YDR087C	YMR131C			YGL078C	YNR054C		YLR051C	YOR004W
YMR049C	YMR310C		YDR120C	YMR131C			YGR245C	YNR054C		YLR068W	YOR004W
YMR093W	YMR310C		YDR165W	YMR131C			YHR085W	YNR054C		YLR175W	YOR004W
YMR128W	YMR310C		YDR398W	YMR131C			YHR148W	YNR054C		YLR186W	YOR004W
YMR131C	YMR310C		YDR449C	YMR131C			YIL091C	YNR054C		YLR196W	YOR004W
YMR290C	YMR310C		YER082C	YMR131C			YJL069C	YNR054C		YLR222C	YOR004W
YBL039C	YNL002C		YER126C	YMR131C			YJL122W	YNR054C		YLR276C	YOR004W
YDL150W	YNL002C		YER127W	YMR131C			YJR063W	YNR054C		YLR435W	YOR004W
YDL153C	YNL002C		YFL001W	YMR131C			YKL009W	YNR054C		YML093W	YOR004W
YDR021W	YNL002C		YGL111W	YMR131C			YKR081C	YNR054C		YMR049C	YOR004W
YDR087C	YNL002C		YGL120C	YMR131C			YLL008W	YNR054C		YMR128W	YOR004W
YDR299W	YNL002C		YGR081C	YMR131C			YLL011W	YNR054C		YMR131C	YOR004W
YER002W	YNL002C		YHR040W	YMR131C			YLL034C	YNR054C		YMR290C	YOR004W
YER126C	YNL002C		YHR070W	YMR131C			YLR186W	YNR054C		YNL061W	YOR004W
YHR052W	YNL002C		YHR088W	YMR131C			YLR196W	YNR054C		YNL062C	YOR004W
YHR085W	YNL002C		YHR169W	YMR131C			YLR276C	YNR054C		YNL075W	YOR004W
YHR148W	YNL002C		YJL010C	YMR131C			YML093W	YNR054C		YNL112W	YOR004W
YJL011C	YNL002C		YJL033W	YMR131C			YMR014W	YNR054C		YNL119W	YOR004W
YJR063W	YNL002C		YJL050W	YMR131C			YMR049C	YNR054C		YNL308C	YOR004W
YKL009W	YNL002C		YJL069C	YMR131C			YMR093W	YNR054C		YNR054C	YOR004W
YKL172W	YNL002C		YJL109C	YMR131C			YMR131C	YNR054C		YOL022C	YOR004W
YLL008W	YNL002C		YJL125C	YMR131C			YMR239C	YNR054C		YOL041C	YOR004W
YLL011W	YNL002C		YKL172W	YMR131C			YMR290C	YNR054C		YIL091C	YOR078W
YLL034C	YNL002C		YKR024C	YMR131C			YMR310C	YNR054C		YJL122W	YOR078W
YLR409C	YNL002C		YKR081C	YMR131C			YNL062C	YNR054C		YKL009W	YOR078W
YMR239C	YNL002C		YLR051C	YMR131C			YNL075W	YNR054C		YKL082C	YOR078W
YDR101C	YNL061W		YLR068W	YMR131C			YNL110C	YNR054C		YLL011W	YOR078W
YER126C	YNL061W		YLR175W	YMR131C			YNL182C	YNR054C		YMR014W	YOR078W
YJL122W	YNL061W		YLR186W	YMR131C			YNL308C	YNR054C		YOL144W	YOR078W
YLR276C	YNL061W		YLR196W	YMR131C			YNR053C	YNR054C		YCL059C	YOR206W
YML093W	YNL061W		YLR222C	YMR131C			YJL122W	YOL010W		YDR021W	YOR206W
YMR014W	YNL061W		YLR276C	YMR131C			YML093W	YOL010W		YGL078C	YOR206W
YMR049C	YNL061W		YLR401C	YMR131C			YMR093W	YOL010W		YHR065C	YOR206W
YMR093W	YNL061W		YLR435W	YMR131C			YMR131C	YOL010W		YHR148W	YOR206W
YMR128W	YNL061W		YML093W	YMR131C			YDL063C	YOL022C		YIL091C	YOR206W
YMR310C	YNL061W		YMR049C	YMR131C			YIL091C	YOL022C		YJL122W	YOR206W
YBL039C	YNL062C		YMR128W	YMR131C			YKR081C	YOL022C		YKL009W	YOR206W
YBR155W	YNL062C		YHR059W	YMR157C			YMR049C	YOL022C		YKL078W	YOR206W
YDR087C	YNL062C		YBL090W	YMR158W			YCL054W	YOL041C		YKL082C	YOR206W
YDR165W	YNL062C		YCR003W	YMR158W			YDR021W	YOL041C		YLL011W	YOR206W
YDR299W	YNL062C		YDL202W	YMR158W			YDR087C	YOL041C		YLR129W	YOR206W
YDR449C	YNL062C		YDR237W	YMR158W			YDR299W	YOL041C		YLR197W	YOR206W
YDR496C	YNL062C		YDR322W	YMR158W			YER126C	YOL041C		YLR221C	YOR206W
YER002W	YNL062C		YEL050C	YMR158W			YKL082C	YOL041C		YLR409C	YOR206W
YER049W	YNL062C		YML043C	YMR182C			YNL002C	YOL041C		YMR014W	YOR206W
YER082C	YNL062C		YDR322W	YMR193W			YNL132W	YOL041C		YNL002C	YOR206W
YER126C	YNL062C		YDR337W	YMR193W			YAL059W	YOL077C		YNL132W	YOR206W
YGR245C	YNL062C		YEL057C	YMR196W			YCL054W	YOL077C		YOL010W	YOR206W
YHR066W	YNL062C		YCL059C	YMR229C			YDL060W	YOL077C		YGR128C	YOR207C
YHR085W	YNL062C		YDL060W	YMR229C			YDL063C	YOL077C		YJR041C	YOR207C
YHR148W	YNL062C		YDR021W	YMR229C			YDL201W	YOL077C		YOR116C	YOR224C
YHR169W	YNL062C		YGL078C	YMR229C			YDR101C	YOL077C		YNL175C	YOR252W
YHR170W	YNL062C		YHR065C	YMR229C			YDR299W	YOL077C		YBR247C	YOR272W
YIL091C	YNL062C		YHR148W	YMR229C			YDR496C	YOL077C		YCL054W	YOR272W
YIR012W	YNL062C		YLR129W	YMR229C			YER126C	YOL077C		YDL148C	YOR272W
YJL010C	YNL062C		YLR409C	YMR229C			YGL078C	YOL077C		YDL153C	YOR272W
YJL069C	YNL062C		YBR247C	YMR290C			YJL050W	YOL077C		YDL201W	YOR272W
YJL122W	YNL062C		YCL054W	YMR290C			YJL122W	YOL077C		YDL208W	YOR272W
YJR063W	YNL062C		YDL036C	YMR290C			YLL034C	YOL077C		YDL213C	YOR272W
YKL009W	YNL062C		YDL201W	YMR290C			YLR276C	YOL077C		YDR087C	YOR272W
YKL029C	YNL062C		YDL208W	YMR290C			YML093W	YOL077C		YDR120C	YOR272W
YKL078W	YNL062C		YDL213C	YMR290C			YMR014W	YOL077C		YDR165W	YOR272W
YKR024C	YNL062C		YDR087C	YMR290C			YMR049C	YOL077C		YDR398W	YOR272W
YKR081C	YNL062C		YDR120C	YMR290C			YMR128W	YOL077C		YDR412W	YOR272W
YKR092C	YNL062C		YDR165W	YMR290C			YMR310C	YOL077C		YDR449C	YOR272W
YLL008W	YNL062C		YDR398W	YMR290C			YNL075W	YOL077C		YER082C	YOR272W
YLL011W	YNL062C		YDR412W	YMR290C			YNL112W	YOL077C		YER126C	YOR272W
YLL034C	YNL062C		YDR449C	YMR290C			YNL175C	YOL077C		YER127W	YOR272W
YLR051C	YNL062C		YER082C	YMR290C			YNL207W	YOL077C		YGL111W	YOR272W
YLR186W	YNL062C		YER126C	YMR290C			YNL308C	YOL077C		YGR158C	YOR272W
YLR196W	YNL062C		YER127W	YMR290C			YDR091C	YOL097C		YHR088W	YOR272W
YLR222C	YNL062C		YFL001W	YMR290C			YHR089C	YOL097C		YHR169W	YOR272W
YLR243W	YNL062C		YGL111W	YMR290C			YBR034C	YOL124C		YIL096C	YOR272W
YLR276C	YNL062C		YGR081C	YMR290C			YBR155W	YOL124C		YJL010C	YOR272W
YLR401C	YNL062C		YHR040W	YMR290C			YDR184C	YOL124C		YJL033W	YOR272W
YLR435W	YNL062C		YHR070W	YMR290C			YDR398W	YOL124C		YJL050W	YOR272W
YML093W	YNL062C		YHR088W	YMR290C			YHR066W	YOL124C		YJL069C	YOR272W
YMR014W	YNL062C		YHR169W	YMR290C			YHR169W	YOL124C		YJL109C	YOR272W
YMR093W	YNL062C		YJL010C	YMR290C			YJL069C	YOL124C		YJL125C	YOR272W
YMR128W	YNL062C		YJL069C	YMR290C			YKL009W	YOL124C		YJR041C	YOR272W
YMR131C	YNL062C		YJL109C	YMR290C			YKL078W	YOL124C		YKR024C	YOR272W
YMR239C	YNL062C		YJL125C	YMR290C			YKR024C	YOL124C		YKR081C	YOR272W
YMR290C	YNL062C		YJR041C	YMR290C			YLL008W	YOL124C		YLR002C	YOR272W
YMR310C	YNL062C		YKL172W	YMR290C			YLL011W	YOL124C		YLR051C	YOR272W
YNL002C	YNL062C		YKR024C	YMR290C			YLR222C	YOL124C		YLR175W	YOR272W
YBR105C	YNL065W		YKR081C	YMR290C			YMR093W	YOL124C		YLR186W	YOR272W
YML043C	YNL065W		YLR002C	YMR290C			YMR131C	YOL124C		YLR196W	YOR272W
YAL059W	YNL075W		YLR051C	YMR290C			YMR239C	YOL124C		YLR222C	YOR272W
YDL060W	YNL075W		YLR068W	YMR290C			YMR290C	YOL124C		YLR276C	YOR272W
YDL063C	YNL075W		YLR186W	YMR290C			YNL062C	YOL124C		YLR401C	YOR272W
YDR101C	YNL075W		YLR196W	YMR290C			YNL182C	YOL124C		YLR435W	YOR272W
YDR165W	YNL075W		YLR222C	YMR290C			YNR053C	YOL124C		YML093W	YOR272W
YDR299W	YNL075W		YLR276C	YMR290C			YCR072C	YOL144W		YMR128W	YOR272W
YDR496C	YNL075W		YLR401C	YMR290C			YDR398W	YOL144W		YMR131C	YOR272W
YER082C	YNL075W		YLR435W	YMR290C			YER082C	YOL144W		YMR290C	YOR272W
YER126C	YNL075W		YML093W	YMR290C			YGL120C	YOL144W		YNL061W	YOR272W
YGL078C	YNL075W		YMR049C	YMR290C			YHR169W	YOL144W		YNL062C	YOR272W
YJL069C	YNL075W		YMR131C	YMR290C			YJL069C	YOL144W		YNL075W	YOR272W
YJL122W	YNL075W		YBR078W	YMR307W			YKR024C	YOL144W		YNL112W	YOR272W
YJR063W	YNL075W		YDR395W	YMR308C			YMR131C	YOL144W		YNL308C	YOR272W
YKL029C	YNL075W		YFL022C	YMR309C			YNL182C	YOL144W		YNR054C	YOR272W
YKR024C	YNL075W		YBL024W	YMR310C			YNL308C	YOL144W		YOL022C	YOR272W
YKR081C	YNL075W		YER036C	YMR310C			YNR053C	YOL144W		YOL041C	YOR272W
YLL008W	YNL075W		YML014W	YMR310C			YOL124C	YOL144W		YOR004W	YOR272W
YLL011W	YNL075W		YCL059C	YNL002C			YBL039C	YOR004W		YBR267W	YOR294W
YLL034C	YNL075W		YDL060W	YNL002C			YBR155W	YOR004W		YDL060W	YOR294W
YLR014C	YNL075W		YDR021W	YNL002C			YDR087C	YOR004W		YDR021W	YOR294W
YLR196W	YNL075W		YEL026W	YNL002C			YDR101C	YOR004W		YER002W	YOR294W
YLR222C	YNL075W		YER002W	YNL002C			YDR165W	YOR004W		YGL078C	YOR294W
YLR276C	YNL075W		YGL078C	YNL002C			YDR299W	YOR004W		YHR148W	YOR294W
YML093W	YNL075W		YHR148W	YNL002C			YDR496C	YOR004W		YIL091C	YOR294W
YMR014W	YNL075W		YIL091C	YNL002C			YER002W	YOR004W		YKL009W	YOR294W
YMR049C	YNL075W		YJL122W	YNL002C			YER082C	YOR004W		YKL078W	YOR294W
YMR093W	YNL075W		YKL009W	YNL002C			YER126C	YOR004W		YKL082C	YOR294W
YMR128W	YNL075W		YKL078W	YNL002C			YGR245C	YOR004W		YLL011W	YOR294W
YMR131C	YNL075W		YKL082C	YNL002C			YHR066W	YOR004W		YLR129W	YOR294W
YMR290C	YNL075W		YLL011W	YNL002C			YHR085W	YOR004W		YLR221C	YOR294W
YMR310C	YNL075W		YLR221C	YNL002C			YHR148W	YOR004W		YLR409C	YOR294W
YNL061W	YNL075W		YLR409C	YNL002C			YHR169W	YOR004W		YMR014W	YOR294W
YNL062C	YNL075W		YMR014W	YNL002C			YIR012W	YOR004W		YNL002C	YOR294W
YBL039C	YNL110C		YBR169C	YNL014W			YJL069C	YOR004W		YNL132W	YOR294W
YDR087C	YNL110C		YBR247C	YNL061W			YJL122W	YOR004W		YOL010W	YOR294W
YDR299W	YNL110C		YCL054W	YNL061W			YJR063W	YOR004W		YOL144W	YOR294W
YDR496C	YNL110C		YDL014W	YNL061W			YKL009W	YOR004W		YOR078W	YOR294W
YER002W	YNL110C		YDL036C	YNL061W			YKL078W	YOR004W		YCL059C	YOR310C
YER126C	YNL110C		YDL201W	YNL061W			YKR024C	YOR004W		YEL026W	YOR310C
YGR245C	YNL110C		YDL208W	YNL061W			YKR081C	YOR004W		YHR065C	YOR310C
YJL069C	YNL110C		YDL213C	YNL061W			YKR092C	YOR004W		YJL122W	YOR310C
YJL122W	YNL110C		YDR087C	YNL061W			YLL008W	YOR004W		YMR229C	YOR310C
YJR063W	YNL110C		YDR120C	YNL061W			YLL011W	YOR004W		YAL036C	YOR340C
YKL009W	YNL110C		YDR165W	YNL061W			YLL034C	YOR004W		YDL014W	YOR340C
YKL078W	YNL110C		YDR449C	YNL061W			YLR186W	YOR004W		YDL150W	YOR340C
YKR024C	YNL110C		YER082C	YNL061W			YLR196W	YOR004W		YGR128C	YOR340C
YLL008W	YNL110C		YER126C	YNL061W			YLR222C	YOR004W		YHR196W	YOR340C
YLL011W	YNL110C		YFL001W	YNL061W			YLR243W	YOR004W		YJL011C	YOR340C
YLL034C	YNL110C		YGL111W	YNL061W			YLR276C	YOR004W		YLR401C	YOR340C
YLR196W	YNL110C		YGR158C	YNL061W			YML093W	YOR004W		YMR093W	YOR340C
YLR222C	YNL110C		YJL010C	YNL061W			YMR014W	YOR004W		YNL062C	YOR340C
YLR276C	YNL110C		YJL033W	YNL061W			YMR049C	YOR004W		YNL151C	YOR340C
YML093W	YNL110C		YJL050W	YNL061W			YMR093W	YOR004W		YER131W	YOR361C
YMR128W	YNL110C		YJL069C	YNL061W			YMR128W	YOR004W		YDR074W	YPL004C
YMR131C	YNL110C		YJL109C	YNL061W			YMR131C	YOR004W		YBR247C	YPL012W
YMR239C	YNL110C		YJL125C	YNL061W			YMR239C	YOR004W		YCL054W	YPL012W
YNL062C	YNL110C		YJR041C	YNL061W			YMR290C	YOR004W		YDL014W	YPL012W
YNL075W	YNL110C		YKL172W	YNL061W			YMR310C	YOR004W		YDL148C	YPL012W
YAL059W	YNL112W		YKR081C	YNL061W			YNL062C	YOR004W		YDL153C	YPL012W
YBL039C	YNL112W		YLR051C	YNL061W			YNL075W	YOR004W		YDL201W	YPL012W
YCL054W	YNL112W		YLR068W	YNL061W			YNL110C	YOR004W		YDL208W	YPL012W
YDL060W	YNL112W		YLR186W	YNL061W			YNL112W	YOR004W		YDL213C	YPL012W
YDL063C	YNL112W		YLR196W	YNL061W			YNL182C	YOR004W		YDR087C	YPL012W
YDL201W	YNL112W		YLR222C	YNL061W			YNL248C	YOR004W		YDR120C	YPL012W
YDR087C	YNL112W		YLR276C	YNL061W			YNL308C	YOR004W		YDR165W	YPL012W
YDR101C	YNL112W		YLR401C	YNL061W			YNR053C	YOR004W		YDR412W	YPL012W
YDR165W	YNL112W		YLR435W	YNL061W			YNR054C	YOR004W		YDR449C	YPL012W
YDR299W	YNL112W		YML093W	YNL061W			YOL010W	YOR004W		YER082C	YPL012W
YDR496C	YNL112W		YMR049C	YNL061W			YOL022C	YOR004W		YER126C	YPL012W
YER049W	YNL112W		YMR128W	YNL061W			YOL124C	YOR004W		YER127W	YPL012W
YER082C	YNL112W		YMR131C	YNL061W			YBR155W	YOR078W		YGL111W	YPL012W
YER126C	YNL112W		YMR290C	YNL061W			YHR066W	YOR078W		YGR081C	YPL012W
YGL078C	YNL112W		YBR154C	YNL062C			YNL113W	YOR078W		YGR103W	YPL012W
YHR148W	YNL112W		YBR247C	YNL062C			YOR078W	YOR145C		YHR088W	YPL012W
YHR170W	YNL112W		YCL054W	YNL062C			YBL039C	YOR206W		YHR169W	YPL012W
YIR026C	YNL112W		YDL036C	YNL062C			YCL054W	YOR206W		YIL096C	YPL012W
YJL033W	YNL112W		YDL201W	YNL062C			YDR087C	YOR206W		YJL010C	YPL012W
YJL050W	YNL112W		YDL208W	YNL062C			YDR299W	YOR206W		YJL033W	YPL012W
YJL069C	YNL112W		YDL213C	YNL062C			YDR449C	YOR206W		YJL050W	YPL012W
YJL122W	YNL112W		YDR087C	YNL062C			YER126C	YOR206W		YJL069C	YPL012W
YJR063W	YNL112W		YDR120C	YNL062C			YGR128C	YOR206W		YJL125C	YPL012W
YKL029C	YNL112W		YDR165W	YNL062C			YHR148W	YOR206W		YJR041C	YPL012W
YKR081C	YNL112W		YDR398W	YNL062C			YLL034C	YOR206W		YKL172W	YPL012W
YKR092C	YNL112W		YDR449C	YNL062C			YDR120C	YOR243C		YKR024C	YPL012W
YLL008W	YNL112W		YER082C	YNL062C			YER006W	YOR243C		YKR081C	YPL012W
YLL011W	YNL112W		YER126C	YNL062C			YER126C	YOR243C		YLR175W	YPL012W
YLL034C	YNL112W		YER127W	YNL062C			YHR052W	YOR243C		YLR186W	YPL012W
YLR068W	YNL112W		YFL001W	YNL062C			YHR148W	YOR243C		YLR196W	YPL012W
YLR196W	YNL112W		YGL111W	YNL062C			YLR409C	YOR243C		YLR222C	YPL012W
YLR243W	YNL112W		YGR081C	YNL062C			YAL059W	YOR272W		YLR276C	YPL012W
YLR276C	YNL112W		YHR040W	YNL062C			YBL039C	YOR272W		YLR401C	YPL012W
YLR401C	YNL112W		YHR070W	YNL062C			YCL054W	YOR272W		YLR435W	YPL012W
YML093W	YNL112W		YHR088W	YNL062C			YDL060W	YOR272W		YML093W	YPL012W
YMR014W	YNL112W		YHR169W	YNL062C			YDL063C	YOR272W		YMR049C	YPL012W
YMR049C	YNL112W		YHR196W	YNL062C			YDL201W	YOR272W		YMR128W	YPL012W
YMR093W	YNL112W		YIL096C	YNL062C			YDR021W	YOR272W		YMR131C	YPL012W
YMR128W	YNL112W		YJL010C	YNL062C			YDR087C	YOR272W		YMR290C	YPL012W
YMR131C	YNL112W		YJL011C	YNL062C			YDR101C	YOR272W		YNL061W	YPL012W
YMR290C	YNL112W		YJL025W	YNL062C			YDR165W	YOR272W		YNL062C	YPL012W
YMR310C	YNL112W		YJL033W	YNL062C			YDR299W	YOR272W		YNL075W	YPL012W
YNL062C	YNL112W		YJL050W	YNL062C			YDR496C	YOR272W		YNL112W	YPL012W
YNL075W	YNL112W		YJL069C	YNL062C			YER002W	YOR272W		YNL308C	YPL012W
YHR066W	YNL113W		YJL109C	YNL062C			YER049W	YOR272W		YNR054C	YPL012W
YKR024C	YNL113W		YJR063W	YNL062C			YER082C	YOR272W		YOL041C	YPL012W
YBL039C	YNL132W		YKL172W	YNL062C			YER126C	YOR272W		YOR004W	YPL012W
YCL054W	YNL132W		YKR024C	YNL062C			YGL078C	YOR272W		YOR272W	YPL012W
YCR016W	YNL132W		YKR081C	YNL062C			YGR245C	YOR272W		YBL038W	YPL013C
YDL148C	YNL132W		YLR014C	YNL062C			YHR085W	YOR272W		YBL090W	YPL013C
YDL150W	YNL132W		YLR051C	YNL062C			YHR148W	YOR272W		YCR003W	YPL040C
YDR021W	YNL132W		YLR068W	YNL062C			YHR170W	YOR272W		YDR237W	YPL040C
YDR412W	YNL132W		YLR175W	YNL062C			YIL091C	YOR272W		YNL284C	YPL040C
YGR128C	YNL132W		YLR186W	YNL062C			YIR012W	YOR272W		YBR247C	YPL043W
YHR052W	YNL132W		YLR196W	YNL062C			YIR026C	YOR272W		YCL054W	YPL043W
YHR196W	YNL132W		YLR222C	YNL062C			YJL033W	YOR272W		YDL201W	YPL043W
YHR197W	YNL132W		YLR276C	YNL062C			YJL050W	YOR272W		YDL208W	YPL043W
YLR409C	YNL132W		YLR401C	YNL062C			YJL069C	YOR272W		YDR087C	YPL043W
YER049W	YNL151C		YLR435W	YNL062C			YJL122W	YOR272W		YDR165W	YPL043W
YBR141C	YNL163C		YML093W	YNL062C			YJR063W	YOR272W		YDR398W	YPL043W
YCR072C	YNL163C		YMR049C	YNL062C			YKL009W	YOR272W		YDR449C	YPL043W
YDR398W	YNL163C		YMR128W	YNL062C			YKL078W	YOR272W		YER082C	YPL043W
YGL120C	YNL163C		YMR131C	YNL062C			YKR024C	YOR272W		YER126C	YPL043W
YIL079C	YNL163C		YMR290C	YNL062C			YKR081C	YOR272W		YGL111W	YPL043W
YAL059W	YNL175C		YNL061W	YNL062C			YKR092C	YOR272W		YHR169W	YPL043W
YCR087C-A	YNL175C		YBR247C	YNL075W			YLL008W	YOR272W		YJL010C	YPL043W
YDL060W	YNL175C		YCL054W	YNL075W			YLL011W	YOR272W		YJL033W	YPL043W
YDL063C	YNL175C		YCR035C	YNL075W			YLL034C	YOR272W		YJL050W	YPL043W
YDL201W	YNL175C		YDL201W	YNL075W			YLR186W	YOR272W		YJL069C	YPL043W
YDR037W	YNL175C		YDL208W	YNL075W			YLR196W	YOR272W		YJL109C	YPL043W
YDR101C	YNL175C		YDL213C	YNL075W			YLR222C	YOR272W		YJL125C	YPL043W
YER006W	YNL175C		YDR087C	YNL075W			YLR276C	YOR272W		YKL172W	YPL043W
YGL078C	YNL175C		YDR120C	YNL075W			YML093W	YOR272W		YKR024C	YPL043W
YGR123C	YNL175C		YDR165W	YNL075W			YMR014W	YOR272W		YKR081C	YPL043W
YJL050W	YNL175C		YDR398W	YNL075W			YMR093W	YOR272W		YLR002C	YPL043W
YJR041C	YNL175C		YDR449C	YNL075W			YMR128W	YOR272W		YLR051C	YPL043W
YLL034C	YNL175C		YER082C	YNL075W			YMR131C	YOR272W		YLR186W	YPL043W
YLR196W	YNL175C		YER126C	YNL075W			YMR239C	YOR272W		YLR196W	YPL043W
YLR197W	YNL175C		YGL111W	YNL075W			YMR290C	YOR272W		YLR222C	YPL043W
YLR276C	YNL175C		YHR040W	YNL075W			YMR310C	YOR272W		YLR276C	YPL043W
YMR049C	YNL175C		YHR088W	YNL075W			YNL002C	YOR272W		YLR401C	YPL043W
YMR310C	YNL175C		YHR169W	YNL075W			YNL062C	YOR272W		YLR435W	YPL043W
YBR155W	YNL182C		YJL010C	YNL075W			YNL075W	YOR272W		YML093W	YPL043W
YDR087C	YNL182C		YJL033W	YNL075W			YNL110C	YOR272W		YMR049C	YPL043W
YDR165W	YNL182C		YJL050W	YNL075W			YNL112W	YOR272W		YMR128W	YPL043W
YDR184C	YNL182C		YJL069C	YNL075W			YNL182C	YOR272W		YMR131C	YPL043W
YDR299W	YNL182C		YJL109C	YNL075W			YNL248C	YOR272W		YMR290C	YPL043W
YDR398W	YNL182C		YJL125C	YNL075W			YNL308C	YOR272W		YNL061W	YPL043W
YDR496C	YNL182C		YJR041C	YNL075W			YNR054C	YOR272W		YNL062C	YPL043W
YER002W	YNL182C		YKL172W	YNL075W			YOL022C	YOR272W		YNL075W	YPL043W
YER049W	YNL182C		YKR024C	YNL075W			YOL077C	YOR272W		YNL112W	YPL043W
YER082C	YNL182C		YKR081C	YNL075W			YOR004W	YOR272W		YNL308C	YPL043W
YHR066W	YNL182C		YLR051C	YNL075W			YBL039C	YOR294W		YNR054C	YPL043W
YHR169W	YNL182C		YLR068W	YNL075W			YDR087C	YOR294W		YOL041C	YPL043W
YHR170W	YNL182C		YLR186W	YNL075W			YDR496C	YOR294W		YOR004W	YPL043W
YIL079C	YNL182C		YLR196W	YNL075W			YER126C	YOR294W		YOR272W	YPL043W
YIR012W	YNL182C		YLR222C	YNL075W			YGR245C	YOR294W		YPL012W	YPL043W
YIR026C	YNL182C		YLR276C	YNL075W			YIL091C	YOR294W		YDL014W	YPL086C
YJL010C	YNL182C		YLR401C	YNL075W			YJR063W	YOR294W		YGR128C	YPL086C
YJL069C	YNL182C		YLR435W	YNL075W			YKL009W	YOR294W		YNL248C	YPL086C
YJL122W	YNL182C		YML093W	YNL075W			YLL011W	YOR294W		YOR340C	YPL086C
YJR063W	YNL182C		YMR049C	YNL075W			YLR222C	YOR294W		YDR101C	YPL093W
YKL009W	YNL182C		YMR128W	YNL075W			YNL062C	YOR294W		YDR361C	YPL093W
YKL029C	YNL182C		YMR131C	YNL075W			YNL075W	YOR294W		YER006W	YPL093W
YKL078W	YNL182C		YMR290C	YNL075W			YOR004W	YOR294W		YGR245C	YPL093W
YKR024C	YNL182C		YNL061W	YNL075W			YEL026W	YOR310C		YHR170W	YPL093W
YKR081C	YNL182C		YNL062C	YNL075W			YBL039C	YOR340C		YHR197W	YPL093W
YKR092C	YNL182C		YDL003W	YNL102W			YDL150W	YOR340C		YKR092C	YPL093W
YLL008W	YNL182C		YER070W	YNL102W			YDR021W	YOR340C		YLL034C	YPL093W
YLL011W	YNL182C		YBR247C	YNL112W			YDR087C	YOR340C		YDL150W	YPL126W
YLR051C	YNL182C		YCL054W	YNL112W			YDR299W	YOR340C		YJR063W	YPL126W
YLR186W	YNL182C		YDL036C	YNL112W			YDR449C	YOR340C		YNL248C	YPL126W
YLR196W	YNL182C		YDL148C	YNL112W			YDR496C	YOR340C		YOR340C	YPL126W
YLR222C	YNL182C		YDL201W	YNL112W			YER126C	YOR340C		YPL086C	YPL126W
YLR401C	YNL182C		YDL208W	YNL112W			YGL078C	YOR340C		YCL054W	YPL146C
YLR435W	YNL182C		YDL213C	YNL112W			YGL171W	YOR340C		YDR087C	YPL146C
YML093W	YNL182C		YDR087C	YNL112W			YGR245C	YOR340C		YDR449C	YPL146C
YMR014W	YNL182C		YDR120C	YNL112W			YHR085W	YOR340C		YER082C	YPL146C
YMR093W	YNL182C		YDR165W	YNL112W			YHR148W	YOR340C		YER126C	YPL146C
YMR131C	YNL182C		YDR398W	YNL112W			YJL069C	YOR340C		YER127W	YPL146C
YMR239C	YNL182C		YDR412W	YNL112W			YJL122W	YOR340C		YHR088W	YPL146C
YMR290C	YNL182C		YDR449C	YNL112W			YKL009W	YOR340C		YIL096C	YPL146C
YNL062C	YNL182C		YER082C	YNL112W			YKL082C	YOR340C		YJL010C	YPL146C
YNL075W	YNL182C		YER126C	YNL112W			YKL172W	YOR340C		YJL033W	YPL146C
YNL112W	YNL182C		YFL001W	YNL112W			YKR081C	YOR340C		YKR024C	YPL146C
YDL060W	YNL207W		YGL111W	YNL112W			YLL008W	YOR340C		YKR081C	YPL146C
YDL063C	YNL207W		YGR103W	YNL112W			YLL011W	YOR340C		YLR051C	YPL146C
YDL201W	YNL207W		YGR158C	YNL112W			YLL034C	YOR340C		YLR068W	YPL146C
YDR101C	YNL207W		YHR040W	YNL112W			YLR186W	YOR340C		YLR196W	YPL146C
YDR496C	YNL207W		YHR088W	YNL112W			YLR196W	YOR340C		YLR222C	YPL146C
YER049W	YNL207W		YHR169W	YNL112W			YLR222C	YOR340C		YLR276C	YPL146C
YGL078C	YNL207W		YJL010C	YNL112W			YLR243W	YOR340C		YML093W	YPL146C
YJL050W	YNL207W		YJL033W	YNL112W			YLR276C	YOR340C		YMR049C	YPL146C
YJL122W	YNL207W		YJL050W	YNL112W			YML093W	YOR340C		YMR131C	YPL146C
YLL034C	YNL207W		YJL069C	YNL112W			YMR014W	YOR340C		YMR290C	YPL146C
YLR196W	YNL207W		YJL109C	YNL112W			YMR049C	YOR340C		YNL075W	YPL146C
YLR276C	YNL207W		YJL125C	YNL112W			YMR093W	YOR340C		YNL112W	YPL146C
YML093W	YNL207W		YJR041C	YNL112W			YMR128W	YOR340C		YNL308C	YPL146C
YMR014W	YNL207W		YKL172W	YNL112W			YMR131C	YOR340C		YNR054C	YPL146C
YMR049C	YNL207W		YKR024C	YNL112W			YMR239C	YOR340C		YOL041C	YPL146C
YMR128W	YNL207W		YKR081C	YNL112W			YMR290C	YOR340C		YOR004W	YPL146C
YNL061W	YNL207W		YLR051C	YNL112W			YMR310C	YOR340C		YOR272W	YPL146C
YNL075W	YNL207W		YLR068W	YNL112W			YNL002C	YOR340C		YPL012W	YPL146C
YNL175C	YNL207W		YLR175W	YNL112W			YNL062C	YOR340C		YDL031W	YPL211W
YKL082C	YNL227C		YLR186W	YNL112W			YNL075W	YOR340C		YHR066W	YPL211W
YBL039C	YNL248C		YLR196W	YNL112W			YNL110C	YOR340C		YIR012W	YPL211W
YBR247C	YNL248C		YLR222C	YNL112W			YNL112W	YOR340C		YLL008W	YPL211W
YBR267W	YNL248C		YLR276C	YNL112W			YNL182C	YOR340C		YNL182C	YPL211W
YCL054W	YNL248C		YLR401C	YNL112W			YNR054C	YOR340C		YOL077C	YPL211W
YDL060W	YNL248C		YLR435W	YNL112W			YOL077C	YOR340C		YCL059C	YPL217C
YDL063C	YNL248C		YML093W	YNL112W			YOR004W	YOR340C		YDL060W	YPL217C
YDL201W	YNL248C		YMR049C	YNL112W			YOR243C	YOR340C		YDR021W	YPL217C
YDR087C	YNL248C		YMR128W	YNL112W			YOR272W	YOR340C		YEL026W	YPL217C
YDR101C	YNL248C		YMR131C	YNL112W			YBR034C	YOR359W		YGL078C	YPL217C
YDR165W	YNL248C		YMR290C	YNL112W			YAL059W	YPL012W		YHR065C	YPL217C
YDR299W	YNL248C		YNL061W	YNL112W			YBL039C	YPL012W		YHR148W	YPL217C
YDR361C	YNL248C		YNL062C	YNL112W			YCL054W	YPL012W		YIL091C	YPL217C
YDR449C	YNL248C		YNL075W	YNL112W			YDL060W	YPL012W		YKL009W	YPL217C
YDR496C	YNL248C		YHR040W	YNL113W			YDR021W	YPL012W		YKL078W	YPL217C
YER049W	YNL248C		YHR143W-A	YNL113W			YDR087C	YPL012W		YKL082C	YPL217C
YER082C	YNL248C		YJL025W	YNL113W			YDR120C	YPL012W		YLL011W	YPL217C
YER126C	YNL248C		YLR014C	YNL113W			YDR299W	YPL012W		YLR129W	YPL217C
YFL023W	YNL248C		YMR093W	YNL113W			YDR496C	YPL012W		YLR197W	YPL217C
YGL078C	YNL248C		YNL062C	YNL113W			YER126C	YPL012W		YLR221C	YPL217C
YGR245C	YNL248C		YCL054W	YNL119W			YGR245C	YPL012W		YLR409C	YPL217C
YHR169W	YNL248C		YDR087C	YNL119W			YHR085W	YPL012W		YMR014W	YPL217C
YHR170W	YNL248C		YDR165W	YNL119W			YHR148W	YPL012W		YMR229C	YPL217C
YIL091C	YNL248C		YER126C	YNL119W			YIL091C	YPL012W		YNL002C	YPL217C
YIL104C	YNL248C		YHR040W	YNL119W			YIR026C	YPL012W		YNL132W	YPL217C
YIR012W	YNL248C		YJL010C	YNL119W			YJL033W	YPL012W		YOR206W	YPL217C
YIR026C	YNL248C		YJL069C	YNL119W			YJL122W	YPL012W		YOR294W	YPL217C
YJL010C	YNL248C		YJL125C	YNL119W			YJR063W	YPL012W		YDL060W	YPL226W
YJL069C	YNL248C		YKR024C	YNL119W			YKL009W	YPL012W		YGL078C	YPL226W
YJL122W	YNL248C		YKR081C	YNL119W			YKL172W	YPL012W		YIL091C	YPL226W
YKL009W	YNL248C		YLR196W	YNL119W			YKR081C	YPL012W		YKL009W	YPL226W
YKL029C	YNL248C		YLR276C	YNL119W			YLL008W	YPL012W		YKL078W	YPL226W
YKL078W	YNL248C		YMR049C	YNL119W			YLL011W	YPL012W		YLL011W	YPL226W
YKR024C	YNL248C		YMR128W	YNL119W			YLL034C	YPL012W		YLR129W	YPL226W
YKR081C	YNL248C		YMR131C	YNL119W			YLR196W	YPL012W		YLR409C	YPL226W
YKR092C	YNL248C		YMR290C	YNL119W			YLR222C	YPL012W		YNL002C	YPL226W
YLL008W	YNL248C		YNL062C	YNL119W			YLR276C	YPL012W		YNL132W	YPL226W
YLL011W	YNL248C		YNL075W	YNL119W			YML093W	YPL012W		YOR206W	YPL226W
YLL034C	YNL248C		YNL112W	YNL119W			YMR049C	YPL012W		YPL217C	YPL226W
YLR068W	YNL248C		YCL059C	YNL132W			YMR128W	YPL012W		YER131W	YPL249C-A
YLR186W	YNL248C		YDL060W	YNL132W			YMR239C	YPL012W		YDL150W	YPR010C
YLR196W	YNL248C		YDR021W	YNL132W			YMR290C	YPL012W		YGR128C	YPR010C
YLR221C	YNL248C		YER002W	YNL132W			YNL062C	YPL012W		YHR196W	YPR010C
YLR222C	YNL248C		YGL078C	YNL132W			YNL110C	YPL012W		YJR041C	YPR010C
YLR276C	YNL248C		YHR065C	YNL132W			YNL112W	YPL012W		YLR002C	YPR010C
YLR401C	YNL248C		YHR148W	YNL132W			YNL308C	YPL012W		YMR093W	YPR010C
YLR435W	YNL248C		YIL091C	YNL132W			YNR054C	YPL012W		YOR207C	YPR010C
YML093W	YNL248C		YJL122W	YNL132W			YOR004W	YPL012W		YPL086C	YPR010C
YMR093W	YNL248C		YKL009W	YNL132W			YOR243C	YPL012W		YPL126W	YPR010C
YMR128W	YNL248C		YKL082C	YNL132W			YOR272W	YPL012W		YCL059C	YPR110C
YMR131C	YNL248C		YLL011W	YNL132W			YOR294W	YPL012W		YDL060W	YPR110C
YMR290C	YNL248C		YLR129W	YNL132W			YOR340C	YPL012W		YDR324C	YPR110C
YNL062C	YNL248C		YLR221C	YNL132W			YAL059W	YPL043W		YGL078C	YPR110C
YNL075W	YNL248C		YLR409C	YNL132W			YBR247C	YPL043W		YHR065C	YPR110C
YNL112W	YNL248C		YMR014W	YNL132W			YBR267W	YPL043W		YHR148W	YPR110C
YNL182C	YNL248C		YMR229C	YNL132W			YCL054W	YPL043W		YKL009W	YPR110C
YBR141C	YNL282W		YNL002C	YNL132W			YDL060W	YPL043W		YLL011W	YPR110C
YGL120C	YNL282W		YNL005C	YNL137C			YDL063C	YPL043W		YLR197W	YPR110C
YHR070W	YNL282W		YGL246C	YNL151C			YDR087C	YPL043W		YLR409C	YPR110C
YIL079C	YNL282W		YGR128C	YNL151C			YDR101C	YPL043W		YMR229C	YPR110C
YHR065C	YNL292W		YJR041C	YNL151C			YDR165W	YPL043W		YNL002C	YPR110C
YAL059W	YNL308C		YJR063W	YNL151C			YDR496C	YPL043W		YNL132W	YPR110C
YBL039C	YNL308C		YLR002C	YNL151C			YER126C	YPL043W		YOL010W	YPR110C
YBR247C	YNL308C		YLR068W	YNL151C			YFL023W	YPL043W		YOR206W	YPR110C
YCL054W	YNL308C		YMR093W	YNL151C			YGL078C	YPL043W		YOR294W	YPR110C
YDL063C	YNL308C		YCL036W	YNL163C			YHR170W	YPL043W		YBR247C	YPR112C
YDR087C	YNL308C		YML125C	YNL163C			YIL091C	YPL043W		YCL054W	YPR112C
YDR101C	YNL308C		YBL081W	YNL175C			YJL010C	YPL043W		YDR087C	YPR112C
YDR165W	YNL308C		YBR084W	YNL175C			YJL122W	YPL043W		YDR398W	YPR112C
YDR299W	YNL308C		YCR087C-A	YNL175C			YKR081C	YPL043W		YDR412W	YPR112C
YDR496C	YNL308C		YER036C	YNL175C			YLR196W	YPL043W		YDR449C	YPR112C
YER082C	YNL308C		YLR413W	YNL175C			YLR276C	YPL043W		YER082C	YPR112C
YER126C	YNL308C		YFL023W	YNL182C			YML093W	YPL043W		YER126C	YPR112C
YFL023W	YNL308C		YHR066W	YNL182C			YMR014W	YPL043W		YGL111W	YPR112C
YIL104C	YNL308C		YIL104C	YNL182C			YMR128W	YPL043W		YGR103W	YPR112C
YIR026C	YNL308C		YIR012W	YNL182C			YNL075W	YPL043W		YHR169W	YPR112C
YJL010C	YNL308C		YLL008W	YNL182C			YNL248C	YPL043W		YJL010C	YPR112C
YJL050W	YNL308C		YDL202W	YNL185C			YNL308C	YPL043W		YJL033W	YPR112C
YJL069C	YNL308C		YDR237W	YNL185C			YOR272W	YPL043W		YJL069C	YPR112C
YJL122W	YNL308C		YDR322W	YNL185C			YOR294W	YPL043W		YJL109C	YPR112C
YJR063W	YNL308C		YGR123C	YNL207W			YBL039C	YPL086C		YJR041C	YPR112C
YKL029C	YNL308C		YIL103W	YNL207W			YDL014W	YPL086C		YKL172W	YPR112C
YKR024C	YNL308C		YKL191W	YNL207W			YER126C	YPL086C		YKR024C	YPR112C
YKR081C	YNL308C		YBR141C	YNL221C			YGL171W	YPL086C		YKR081C	YPR112C
YKR092C	YNL308C		YDR527W	YNL221C			YHR065C	YPL086C		YLR186W	YPR112C
YLL008W	YNL308C		YGL120C	YNL221C			YML093W	YPL086C		YLR196W	YPR112C
YLL011W	YNL308C		YGR145W	YNL221C			YOR206W	YPL086C		YLR222C	YPR112C
YLL034C	YNL308C		YDL150W	YNL248C			YOR340C	YPL086C		YLR276C	YPR112C
YLR196W	YNL308C		YGL120C	YNL248C			YAL059W	YPL093W		YLR401C	YPR112C
YLR222C	YNL308C		YGL246C	YNL248C			YBL039C	YPL093W		YML093W	YPR112C
YLR276C	YNL308C		YGR128C	YNL248C			YCL054W	YPL093W		YMR049C	YPR112C
YML093W	YNL308C		YHR040W	YNL248C			YDL060W	YPL093W		YMR128W	YPR112C
YMR049C	YNL308C		YJL011C	YNL248C			YDL063C	YPL093W		YMR131C	YPR112C
YMR093W	YNL308C		YJL025W	YNL248C			YDL150W	YPL093W		YMR290C	YPR112C
YMR128W	YNL308C		YJR041C	YNL248C			YDL201W	YPL093W		YNL061W	YPR112C
YMR131C	YNL308C		YLR002C	YNL248C			YDR021W	YPL093W		YNL062C	YPR112C
YNL062C	YNL308C		YLR014C	YNL248C			YDR087C	YPL093W		YNL075W	YPR112C
YNL075W	YNL308C		YLR068W	YNL248C			YDR101C	YPL093W		YNL112W	YPR112C
YNL110C	YNL308C		YLR401C	YNL248C			YDR165W	YPL093W		YNL308C	YPR112C
YNL112W	YNL308C		YMR093W	YNL248C			YDR299W	YPL093W		YNR054C	YPR112C
YNL182C	YNL308C		YNL062C	YNL248C			YDR449C	YPL093W		YOL041C	YPR112C
YNL207W	YNL308C		YNL151C	YNL248C			YDR496C	YPL093W		YOR004W	YPR112C
YNL151C	YNL313C		YDL202W	YNL252C			YER002W	YPL093W		YOR272W	YPR112C
YBR155W	YNR053C		YDR347W	YNL252C			YER006W	YPL093W		YPL012W	YPR112C
YDR165W	YNR053C		YEL050C	YNL252C			YER049W	YPL093W		YPL043W	YPR112C
YDR184C	YNR053C		YBR141C	YNL282W			YER126C	YPL093W		YPL146C	YPR112C
YER082C	YNR053C		YDR398W	YNL282W			YGL078C	YPL093W		YCL054W	YPR137W
YHR066W	YNR053C		YER082C	YNL282W			YGL111W	YPL093W		YDL201W	YPR137W
YHR070W	YNR053C		YGL120C	YNL282W			YGR128C	YPL093W		YDR087C	YPR137W
YHR169W	YNR053C		YGR145W	YNL282W			YGR245C	YPL093W		YDR398W	YPR137W
YIL079C	YNR053C		YHR070W	YNL282W			YHR085W	YPL093W		YDR449C	YPR137W
YJL025W	YNR053C		YLR401C	YNL282W			YHR148W	YPL093W		YER082C	YPR137W
YJL069C	YNR053C		YBL038W	YNL284C			YHR197W	YPL093W		YER126C	YPR137W
YJL122W	YNR053C		YBL090W	YNL284C			YIL091C	YPL093W		YER127W	YPR137W
YKL009W	YNR053C		YCR024C	YNL284C			YIR026C	YPL093W		YGL111W	YPR137W
YKL029C	YNR053C		YDL045W-A	YNL284C			YJL033W	YPL093W		YGL120C	YPR137W
YKL078W	YNR053C		YDL202W	YNL284C			YJL069C	YPL093W		YGR081C	YPR137W
YKR024C	YNR053C		YDR237W	YNL284C			YJL122W	YPL093W		YHR088W	YPR137W
YLL008W	YNR053C		YDR322W	YNL284C			YJR063W	YPL093W		YHR169W	YPR137W
YLL011W	YNR053C		YEL050C	YNL284C			YKL009W	YPL093W		YJL010C	YPR137W
YLR051C	YNR053C		YKL194C	YNL284C			YKL082C	YPL093W		YJL050W	YPR137W
YLR222C	YNR053C		YKR006C	YNL284C			YKL172W	YPL093W		YJL069C	YPR137W
YLR401C	YNR053C		YKR085C	YNL284C			YKR081C	YPL093W		YJL109C	YPR137W
YML093W	YNR053C		YLR439W	YNL284C			YKR092C	YPL093W		YJL125C	YPR137W
YMR093W	YNR053C		YML025C	YNL284C			YLL008W	YPL093W		YKL172W	YPR137W
YMR131C	YNR053C		YNL185C	YNL284C			YLL011W	YPL093W		YKR024C	YPR137W
YMR239C	YNR053C		YDL014W	YNL292W			YLL034C	YPL093W		YKR081C	YPR137W
YMR290C	YNR053C		YDL201W	YNL292W			YLR186W	YPL093W		YLR051C	YPR137W
YNL062C	YNR053C		YDL208W	YNL292W			YLR196W	YPL093W		YLR175W	YPR137W
YNL182C	YNR053C		YDR037W	YNL292W			YLR222C	YPL093W		YLR186W	YPR137W
YNL248C	YNR053C		YDR091C	YNL292W			YLR276C	YPL093W		YLR196W	YPR137W
YBL039C	YNR054C		YDR412W	YNL292W			YML093W	YPL093W		YLR222C	YPR137W
YCL054W	YNR054C		YDR449C	YNL292W			YMR014W	YPL093W		YLR276C	YPR137W
YDL201W	YNR054C		YFL001W	YNL292W			YMR049C	YPL093W		YLR435W	YPR137W
YDR087C	YNR054C		YFL022C	YNL292W			YMR093W	YPL093W		YML093W	YPR137W
YDR101C	YNR054C		YGL246C	YNL292W			YMR128W	YPL093W		YMR049C	YPR137W
YDR165W	YNR054C		YGR158C	YNL292W			YMR131C	YPL093W		YMR128W	YPR137W
YDR299W	YNR054C		YHR089C	YNL292W			YMR290C	YPL093W		YMR131C	YPR137W
YDR496C	YNR054C		YLR175W	YNL292W			YMR310C	YPL093W		YMR290C	YPR137W
YER002W	YNR054C		YBR247C	YNL308C			YNL002C	YPL093W		YNL061W	YPR137W
YER049W	YNR054C		YCL054W	YNL308C			YNL061W	YPL093W		YNL062C	YPR137W
YER082C	YNR054C		YDR087C	YNL308C			YNL062C	YPL093W		YNL075W	YPR137W
YER126C	YNR054C		YDR398W	YNL308C			YNL075W	YPL093W		YNL112W	YPR137W
YGL078C	YNR054C		YDR449C	YNL308C			YNL112W	YPL093W		YNL308C	YPR137W
YGR083C	YNR054C		YER082C	YNL308C			YNL175C	YPL093W		YNR054C	YPR137W
YGR245C	YNR054C		YER126C	YNL308C			YNL207W	YPL093W		YOL041C	YPR137W
YHR085W	YNR054C		YGL111W	YNL308C			YNL248C	YPL093W		YOR004W	YPR137W
YHR148W	YNR054C		YGR081C	YNL308C			YNL308C	YPL093W		YOR272W	YPR137W
YIL091C	YNR054C		YHR040W	YNL308C			YNR054C	YPL093W		YPL012W	YPR137W
YIR012W	YNR054C		YHR169W	YNL308C			YOL077C	YPL093W		YPL043W	YPR137W
YIR026C	YNR054C		YJL010C	YNL308C			YOR004W	YPL093W		YPL146C	YPR137W
YJL069C	YNR054C		YJL033W	YNL308C			YOR206W	YPL093W		YPR112C	YPR137W
YJL122W	YNR054C		YJL069C	YNL308C			YOR272W	YPL093W		YCL054W	YPR143W
YJR063W	YNR054C		YJL109C	YNL308C			YOR294W	YPL093W		YDL014W	YPR143W
YKL009W	YNR054C		YJR041C	YNL308C			YOR340C	YPL093W		YDL148C	YPR143W
YKL029C	YNR054C		YKL172W	YNL308C			YPL012W	YPL093W		YDL153C	YPR143W
YKR024C	YNR054C		YKR024C	YNL308C			YPL043W	YPL093W		YDL208W	YPR143W
YKR081C	YNR054C		YKR081C	YNL308C			YPL086C	YPL093W		YDL213C	YPR143W
YKR092C	YNR054C		YLR051C	YNL308C			YBL039C	YPL126W		YDR087C	YPR143W
YLL008W	YNR054C		YLR068W	YNL308C			YCL054W	YPL126W		YDR412W	YPR143W
YLL011W	YNR054C		YLR186W	YNL308C			YDL148C	YPL126W		YDR449C	YPR143W
YLL034C	YNR054C		YLR196W	YNL308C			YDL150W	YPL126W		YER126C	YPR143W
YLR186W	YNR054C		YLR222C	YNL308C			YDR021W	YPL126W		YER127W	YPR143W
YLR196W	YNR054C		YLR276C	YNL308C			YDR087C	YPL126W		YGL111W	YPR143W
YLR276C	YNR054C		YLR401C	YNL308C			YDR299W	YPL126W		YGR103W	YPR143W
YLR401C	YNR054C		YLR435W	YNL308C			YDR449C	YPL126W		YHR088W	YPR143W
YML093W	YNR054C		YML093W	YNL308C			YER126C	YPL126W		YJL033W	YPR143W
YMR014W	YNR054C		YMR049C	YNL308C			YGL171W	YPL126W		YKL172W	YPR143W
YMR049C	YNR054C		YMR128W	YNL308C			YGR245C	YPL126W		YKR081C	YPR143W
YMR093W	YNR054C		YMR131C	YNL308C			YHR052W	YPL126W		YLR175W	YPR143W
YMR131C	YNR054C		YNL061W	YNL308C			YHR148W	YPL126W		YLR196W	YPR143W
YMR239C	YNR054C		YNL062C	YNL308C			YHR197W	YPL126W		YLR276C	YPR143W
YMR290C	YNR054C		YNL075W	YNL308C			YJR063W	YPL126W		YML093W	YPR143W
YMR310C	YNR054C		YNL112W	YNL308C			YKL172W	YPL126W		YMR049C	YPR143W
YNL062C	YNR054C		YDL179W	YNL327W			YLL008W	YPL126W		YMR290C	YPR143W
YNL075W	YNR054C		YCR024C	YNR037C			YLL011W	YPL126W		YNL061W	YPR143W
YNL110C	YNR054C		YDR175C	YNR037C			YLL034C	YPL126W		YNL075W	YPR143W
YNL112W	YNR054C		YDR322W	YNR037C			YLR222C	YPL126W		YNL308C	YPR143W
YNL182C	YNR054C		YDR337W	YNR037C			YLR409C	YPL126W		YNR054C	YPR143W
YNL248C	YNR054C		YKR006C	YNR037C			YNL002C	YPL126W		YOL041C	YPR143W
YNL308C	YNR054C		YMR193W	YNR037C			YNL132W	YPL126W		YOR004W	YPR143W
YNR053C	YNR054C		YNL284C	YNR037C			YOL041C	YPL126W		YOR272W	YPR143W
YDR165W	YOL010W		YAL012W	YNR050C			YOR206W	YPL126W		YPL012W	YPR143W
YJL122W	YOL010W		YDR101C	YNR053C			YOR272W	YPL126W		YPL146C	YPR143W
YJL125C	YOL010W		YDR361C	YNR053C			YOR294W	YPL126W		YPR112C	YPR143W
YML093W	YOL010W		YGR245C	YNR053C			YOR340C	YPL126W		YBR247C	YPR144C
YMR093W	YOL010W		YHR170W	YNR053C			YPL012W	YPL126W		YCL054W	YPR144C
YMR131C	YOL010W		YKR092C	YNR053C			YPL093W	YPL126W		YDR087C	YPR144C
YNL151C	YOL010W		YLL034C	YNR053C			YDR021W	YPL146C		YDR398W	YPR144C
YAL059W	YOL022C		YBR247C	YNR054C			YER127W	YPL146C		YDR449C	YPR144C
YBL039C	YOL022C		YCL054W	YNR054C			YKL009W	YPL146C		YER082C	YPR144C
YCL054W	YOL022C		YDL036C	YNR054C			YLL008W	YPL146C		YER126C	YPR144C
YDL060W	YOL022C		YDL148C	YNR054C			YMR239C	YPL146C		YER127W	YPR144C
YDL063C	YOL022C		YDL201W	YNR054C			YMR290C	YPL146C		YGL111W	YPR144C
YDR087C	YOL022C		YDL208W	YNR054C			YNL182C	YPL146C		YGR081C	YPR144C
YDR101C	YOL022C		YDL213C	YNR054C			YOL124C	YPL146C		YGR145W	YPR144C
YDR299W	YOL022C		YDR087C	YNR054C			YOR004W	YPL146C		YHR169W	YPR144C
YDR496C	YOL022C		YDR120C	YNR054C			YOR340C	YPL146C		YJL010C	YPR144C
YER126C	YOL022C		YDR165W	YNR054C			YBL039C	YPL211W		YJL033W	YPR144C
YGL078C	YOL022C		YDR398W	YNR054C			YDR087C	YPL211W		YJL069C	YPR144C
YGR245C	YOL022C		YDR412W	YNR054C			YDR299W	YPL211W		YJL109C	YPR144C
YHR148W	YOL022C		YDR449C	YNR054C			YDR496C	YPL211W		YKL172W	YPR144C
YIL091C	YOL022C		YER082C	YNR054C			YER126C	YPL211W		YKR024C	YPR144C
YJL050W	YOL022C		YER126C	YNR054C			YHR148W	YPL211W		YKR081C	YPR144C
YJR063W	YOL022C		YER127W	YNR054C			YJR063W	YPL211W		YLR186W	YPR144C
YKR081C	YOL022C		YFL001W	YNR054C			YKL009W	YPL211W		YLR196W	YPR144C
YLL008W	YOL022C		YGL111W	YNR054C			YLL034C	YPL211W		YLR222C	YPR144C
YLL011W	YOL022C		YGR081C	YNR054C			YLR222C	YPL211W		YLR276C	YPR144C
YLL034C	YOL022C		YGR158C	YNR054C			YLR276C	YPL211W		YML093W	YPR144C
YLR196W	YOL022C		YHR040W	YNR054C			YML093W	YPL211W		YMR049C	YPR144C
YLR222C	YOL022C		YHR070W	YNR054C			YNL062C	YPL211W		YMR128W	YPR144C
YLR276C	YOL022C		YHR088W	YNR054C			YNL110C	YPL211W		YMR131C	YPR144C
YML093W	YOL022C		YHR169W	YNR054C			YOL022C	YPL211W		YMR290C	YPR144C
YMR049C	YOL022C		YJL010C	YNR054C			YOR004W	YPL211W		YNL061W	YPR144C
YMR128W	YOL022C		YJL033W	YNR054C			YOR206W	YPL211W		YNL062C	YPR144C
YNL062C	YOL022C		YJL050W	YNR054C			YOR272W	YPL211W		YNL075W	YPR144C
YNL075W	YOL022C		YJL069C	YNR054C			YOR340C	YPL211W		YNL112W	YPR144C
YNL112W	YOL022C		YJL109C	YNR054C			YPL012W	YPL211W		YNL308C	YPR144C
YNL248C	YOL022C		YJL125C	YNR054C			YPL093W	YPL211W		YNR054C	YPR144C
YNR054C	YOL022C		YJR041C	YNR054C			YPL126W	YPL211W		YOR004W	YPR144C
YBL039C	YOL041C		YKL172W	YNR054C			YCL054W	YPL217C		YOR272W	YPR144C
YCL054W	YOL041C		YKR024C	YNR054C			YCR087C-A	YPL217C		YPL012W	YPR144C
YDR021W	YOL041C		YKR081C	YNR054C			YDL031W	YPL217C		YPL043W	YPR144C
YDR087C	YOL041C		YLR051C	YNR054C			YDL060W	YPL217C		YPR112C	YPR144C
YDR299W	YOL041C		YLR068W	YNR054C			YDL063C	YPL217C		YPR137W	YPR144C
YER126C	YOL041C		YLR175W	YNR054C			YDR021W	YPL217C		YPR010C	YPR163C
YKL082C	YOL041C		YLR186W	YNR054C			YDR087C	YPL217C		YBL035C	YPR175W
YNL002C	YOL041C		YLR196W	YNR054C			YDR299W	YPL217C
YNL132W	YOL041C		YLR276C	YNR054C			YDR412W	YPL217C
YAL059W	YOL077C		YLR401C	YNR054C			YDR496C	YPL217C
YCL054W	YOL077C		YLR435W	YNR054C			YER006W	YPL217C
YDL060W	YOL077C		YML093W	YNR054C			YER126C	YPL217C
YDL063C	YOL077C		YMR049C	YNR054C			YGL078C	YPL217C
YDL201W	YOL077C		YMR131C	YNR054C			YGL099W	YPL217C
YDR101C	YOL077C		YMR290C	YNR054C			YGL111W	YPL217C
YDR299W	YOL077C		YNL061W	YNR054C			YGR103W	YPL217C
YDR496C	YOL077C		YNL062C	YNR054C			YGR128C	YPL217C
YER126C	YOL077C		YNL075W	YNR054C			YGR245C	YPL217C
YGL078C	YOL077C		YNL112W	YNR054C			YHR052W	YPL217C
YJL050W	YOL077C		YNL119W	YNR054C			YHR148W	YPL217C
YJL122W	YOL077C		YNL308C	YNR054C			YHR197W	YPL217C
YLL034C	YOL077C		YBR267W	YOL010W			YJL033W	YPL217C
YLR276C	YOL077C		YCR072C	YOL010W			YJL050W	YPL217C
YML093W	YOL077C		YDL060W	YOL010W			YKL172W	YPL217C
YMR014W	YOL077C		YDR324C	YOL010W			YKR081C	YPL217C
YMR049C	YOL077C		YER002W	YOL010W			YLL034C	YPL217C
YMR128W	YOL077C		YGL078C	YOL010W			YLR196W	YPL217C
YMR310C	YOL077C		YHR148W	YOL010W			YLR276C	YPL217C
YNL075W	YOL077C		YIL091C	YOL010W			YML093W	YPL217C
YNL112W	YOL077C		YJL122W	YOL010W			YNL112W	YPL217C
YNL175C	YOL077C		YKL009W	YOL010W			YNL132W	YPL217C
YNL207W	YOL077C		YKL078W	YOL010W			YNL175C	YPL217C
YNL308C	YOL077C		YKL082C	YOL010W			YOL041C	YPL217C
YDR091C	YOL097C		YLL011W	YOL010W			YOL077C	YPL217C
YGR123C	YOL097C		YLR129W	YOL010W			YOR206W	YPL217C
YHR089C	YOL097C		YLR197W	YOL010W			YOR243C	YPL217C
YMR308C	YOL097C		YLR221C	YOL010W			YOR272W	YPL217C
YBR034C	YOL124C		YMR014W	YOL010W			YOR340C	YPL217C
YBR155W	YOL124C		YNL002C	YOL010W			YPL012W	YPL217C
YDR184C	YOL124C		YER070W	YOL017W			YPL093W	YPL217C
YDR398W	YOL124C		YLR068W	YOL021C			YPL126W	YPL217C
YER082C	YOL124C		YBR247C	YOL022C			YPL211W	YPL217C
YHR066W	YOL124C		YCL054W	YOL022C			YDR299W	YPL226W
YHR070W	YOL124C		YDL014W	YOL022C			YER126C	YPL226W
YHR169W	YOL124C		YDL148C	YOL022C			YGR245C	YPL226W
YIL079C	YOL124C		YDL153C	YOL022C			YIL091C	YPL226W
YJL069C	YOL124C		YDL201W	YOL022C			YKL009W	YPL226W
YKL009W	YOL124C		YDL208W	YOL022C			YKR081C	YPL226W
YKL029C	YOL124C		YDL213C	YOL022C			YLL008W	YPL226W
YKL078W	YOL124C		YDR087C	YOL022C			YLL011W	YPL226W
YKR024C	YOL124C		YDR120C	YOL022C			YLR222C	YPL226W
YLL008W	YOL124C		YDR165W	YOL022C			YML093W	YPL226W
YLL011W	YOL124C		YDR412W	YOL022C			YMR290C	YPL226W
YLR051C	YOL124C		YDR449C	YOL022C			YNL002C	YPL226W
YLR074C	YOL124C		YER082C	YOL022C			YNL182C	YPL226W
YLR222C	YOL124C		YER126C	YOL022C			YNL248C	YPL226W
YLR401C	YOL124C		YER127W	YOL022C			YOR272W	YPL226W
YLR435W	YOL124C		YFL001W	YOL022C			YPL012W	YPL226W
YMR093W	YOL124C		YGL111W	YOL022C			YPL093W	YPL226W
YMR131C	YOL124C		YGR103W	YOL022C			YPL126W	YPL226W
YMR239C	YOL124C		YGR158C	YOL022C			YBL039C	YPR010C
YMR290C	YOL124C		YHR040W	YOL022C			YCL054W	YPR010C
YNL062C	YOL124C		YHR088W	YOL022C			YCL059C	YPR010C
YNL182C	YOL124C		YHR169W	YOL022C			YCR087C-A	YPR010C
YNR053C	YOL124C		YIL096C	YOL022C			YDL014W	YPR010C
YCR072C	YOL144W		YJL010C	YOL022C			YDL060W	YPR010C
YDR165W	YOL144W		YJL033W	YOL022C			YDL148C	YPR010C
YDR398W	YOL144W		YJL050W	YOL022C			YDL150W	YPR010C
YER082C	YOL144W		YJL069C	YOL022C			YDL208W	YPR010C
YGL120C	YOL144W		YJL109C	YOL022C			YDR120C	YPR010C
YHR169W	YOL144W		YJL125C	YOL022C			YDR299W	YPR010C
YIL079C	YOL144W		YJR041C	YOL022C			YER006W	YPR010C
YJL025W	YOL144W		YKL172W	YOL022C			YER036C	YPR010C
YJL069C	YOL144W		YKR024C	YOL022C			YER126C	YPR010C
YKR024C	YOL144W		YKR081C	YOL022C			YGL078C	YPR010C
YLR401C	YOL144W		YLR051C	YOL022C			YGL099W	YPR010C
YMR131C	YOL144W		YLR068W	YOL022C			YGL111W	YPR010C
YNL163C	YOL144W		YLR175W	YOL022C			YGL171W	YPR010C
YNL182C	YOL144W		YLR186W	YOL022C			YGR128C	YPR010C
YNL248C	YOL144W		YLR196W	YOL022C			YHR052W	YPR010C
YNL308C	YOL144W		YLR222C	YOL022C			YHR148W	YPR010C
YNR053C	YOL144W		YLR276C	YOL022C			YHR196W	YPR010C
YOL124C	YOL144W		YLR401C	YOL022C			YHR197W	YPR010C
YBL039C	YOR004W		YLR435W	YOL022C			YJL050W	YPR010C
YBR155W	YOR004W		YML093W	YOL022C			YLL034C	YPR010C
YDR087C	YOR004W		YMR049C	YOL022C			YLR409C	YPR010C
YDR101C	YOR004W		YMR128W	YOL022C			YMR049C	YPR010C
YDR165W	YOR004W		YMR131C	YOL022C			YMR229C	YPR010C
YDR299W	YOR004W		YMR290C	YOL022C			YNL002C	YPR010C
YDR496C	YOR004W		YNL061W	YOL022C			YNL132W	YPR010C
YER002W	YOR004W		YNL062C	YOL022C			YNL175C	YPR010C
YER049W	YOR004W		YNL075W	YOL022C			YOL077C	YPR010C
YER082C	YOR004W		YNL112W	YOL022C			YOR243C	YPR010C
YER126C	YOR004W		YNL119W	YOL022C			YOR272W	YPR010C
YGR245C	YOR004W		YNL308C	YOL022C			YPL012W	YPR010C
YHR066W	YOR004W		YNR054C	YOL022C			YPL086C	YPR010C
YHR085W	YOR004W		YDL202W	YOL033W			YPL093W	YPR010C
YHR148W	YOR004W		YDR322W	YOL033W			YPL126W	YPR010C
YHR169W	YOR004W		YEL050C	YOL033W			YPL217C	YPR010C
YIR012W	YOR004W		YLR439W	YOL033W			YBR247C	YPR110C
YJL069C	YOR004W		YNL185C	YOL033W			YDL060W	YPR110C
YJL122W	YOR004W		YBR247C	YOL041C			YDR101C	YPR110C
YJR063W	YOR004W		YCL054W	YOL041C			YDR165W	YPR110C
YKL009W	YOR004W		YCR047C	YOL041C			YDR449C	YPR110C
YKL029C	YOR004W		YDL148C	YOL041C			YER126C	YPR110C
YKL078W	YOR004W		YDL153C	YOL041C			YFL001W	YPR110C
YKR024C	YOR004W		YDL201W	YOL041C			YGL078C	YPR110C
YKR081C	YOR004W		YDL213C	YOL041C			YHR170W	YPR110C
YKR092C	YOR004W		YDR087C	YOL041C			YJL050W	YPR110C
YLL008W	YOR004W		YDR120C	YOL041C			YKR081C	YPR110C
YLL011W	YOR004W		YDR165W	YOL041C			YLR196W	YPR110C
YLL034C	YOR004W		YDR365C	YOL041C			YLR276C	YPR110C
YLR186W	YOR004W		YDR412W	YOL041C			YNL112W	YPR110C
YLR196W	YOR004W		YDR449C	YOL041C			YOL077C	YPR110C
YLR222C	YOR004W		YER082C	YOL041C			YOR272W	YPR110C
YLR243W	YOR004W		YER126C	YOL041C			YPL043W	YPR110C
YLR276C	YOR004W		YER127W	YOL041C			YPL093W	YPR110C
YLR401C	YOR004W		YGL111W	YOL041C			YAL059W	YPR112C
YML093W	YOR004W		YGR081C	YOL041C			YBL039C	YPR112C
YMR014W	YOR004W		YGR103W	YOL041C			YBR247C	YPR112C
YMR049C	YOR004W		YIL096C	YOL041C			YBR267W	YPR112C
YMR093W	YOR004W		YJL010C	YOL041C			YCL054W	YPR112C
YMR128W	YOR004W		YJL033W	YOL041C			YDL060W	YPR112C
YMR131C	YOR004W		YJL069C	YOL041C			YDL063C	YPR112C
YMR239C	YOR004W		YJL109C	YOL041C			YDL201W	YPR112C
YMR290C	YOR004W		YJL125C	YOL041C			YDR101C	YPR112C
YMR310C	YOR004W		YKL172W	YOL041C			YDR165W	YPR112C
YNL062C	YOR004W		YKR024C	YOL041C			YDR496C	YPR112C
YNL075W	YOR004W		YKR081C	YOL041C			YER126C	YPR112C
YNL110C	YOR004W		YLR002C	YOL041C			YGL078C	YPR112C
YNL112W	YOR004W		YLR051C	YOL041C			YHR170W	YPR112C
YNL182C	YOR004W		YLR068W	YOL041C			YIR026C	YPR112C
YNL248C	YOR004W		YLR186W	YOL041C			YJL033W	YPR112C
YNL308C	YOR004W		YLR222C	YOL041C			YJL050W	YPR112C
YNR053C	YOR004W		YLR276C	YOL041C			YJL122W	YPR112C
YNR054C	YOR004W		YLR435W	YOL041C			YKR081C	YPR112C
YOL010W	YOR004W		YML093W	YOL041C			YLL034C	YPR112C
YOL022C	YOR004W		YMR049C	YOL041C			YLR129W	YPR112C
YOL124C	YOR004W		YMR128W	YOL041C			YLR196W	YPR112C
YBR034C	YOR013W		YMR131C	YOL041C			YLR276C	YPR112C
YBR141C	YOR013W		YMR290C	YOL041C			YML093W	YPR112C
YGL120C	YOR013W		YNL061W	YOL041C			YMR014W	YPR112C
YHR070W	YOR013W		YNL062C	YOL041C			YMR049C	YPR112C
YLR223C	YOR013W		YNL075W	YOL041C			YMR128W	YPR112C
YNL282W	YOR013W		YNL112W	YOL041C			YMR290C	YPR112C
YDR101C	YOR051C		YNL119W	YOL041C			YNL112W	YPR112C
YDR165W	YOR051C		YNL308C	YOL041C			YNL175C	YPR112C
YDR398W	YOR051C		YNR054C	YOL041C			YNL207W	YPR112C
YDR496C	YOR051C		YOL022C	YOL041C			YNL248C	YPR112C
YER082C	YOR051C		YDL031W	YOL077C			YNL308C	YPR112C
YGL078C	YOR051C		YFL023W	YOL077C			YOL077C	YPR112C
YHR169W	YOR051C		YHR085W	YOL077C			YOR272W	YPR112C
YIL104C	YOR051C		YIL104C	YOL077C			YPL043W	YPR112C
YIR026C	YOR051C		YIR012W	YOL077C			YPL093W	YPR112C
YJL069C	YOR051C		YLL008W	YOL077C			YPL217C	YPR112C
YJL122W	YOR051C		YNL182C	YOL077C			YPR110C	YPR112C
YJR047C	YOR051C		YDL208W	YOL093W			YDR184C	YPR137W
YJR063W	YOR051C		YDR165W	YOL093W			YDR449C	YPR137W
YKL029C	YOR051C		YLR401C	YOL093W			YER082C	YPR137W
YKR024C	YOR051C		YNR054C	YOL093W			YJL069C	YPR137W
YKR081C	YOR051C		YDL051W	YOL097C			YJL122W	YPR137W
YKR092C	YOR051C		YDR037W	YOL097C			YJR063W	YPR137W
YLL008W	YOR051C		YER007C-A	YOL097C			YKL009W	YPR137W
YLL011W	YOR051C		YHR196W	YOL097C			YLL008W	YPR137W
YLR196W	YOR051C		YJR041C	YOL097C			YLL011W	YPR137W
YLR276C	YOR051C		YNL292W	YOL097C			YLR051C	YPR137W
YLR401C	YOR051C		YMR310C	YOL124C			YLR186W	YPR137W
YML056C	YOR051C		YNL163C	YOL124C			YLR222C	YPR137W
YML093W	YOR051C		YBR142W	YOL144W			YML093W	YPR137W
YMR014W	YOR051C		YBR267W	YOL144W			YMR014W	YPR137W
YMR093W	YOR051C		YCR072C	YOL144W			YMR093W	YPR137W
YMR128W	YOR051C		YDR324C	YOL144W			YMR131C	YPR137W
YMR131C	YOR051C		YER002W	YOL144W			YMR290C	YPR137W
YMR290C	YOR051C		YGL078C	YOL144W			YNL062C	YPR137W
YMR310C	YOR051C		YIL091C	YOL144W			YNL182C	YPR137W
YNL062C	YOR051C		YJL122W	YOL144W			YNL248C	YPR137W
YNL075W	YOR051C		YKL009W	YOL144W			YNR053C	YPR137W
YNL112W	YOR051C		YKL078W	YOL144W			YNR054C	YPR137W
YNL182C	YOR051C		YLL011W	YOL144W			YOL124C	YPR137W
YNL248C	YOR051C		YMR014W	YOL144W			YOR004W	YPR137W
YNL308C	YOR051C		YOL010W	YOL144W			YOR340C	YPR137W
YNR053C	YOR051C		YBR247C	YOR004W			YHR148W	YPR143W
YNR054C	YOR051C		YCL054W	YOR004W			YKL172W	YPR143W
YOL124C	YOR051C		YDL036C	YOR004W			YPL012W	YPR143W
YOL144W	YOR051C		YDL201W	YOR004W			YCR072C	YPR144C
YOR004W	YOR051C		YDL208W	YOR004W			YDR165W	YPR144C
YBR155W	YOR078W		YDL213C	YOR004W			YDR398W	YPR144C
YHR040W	YOR078W		YDR087C	YOR004W			YER082C	YPR144C
YHR066W	YOR078W		YDR120C	YOR004W			YHR169W	YPR144C
YNL113W	YOR078W		YDR165W	YOR004W			YHR170W	YPR144C
YBR034C	YOR101W		YDR398W	YOR004W			YJL069C	YPR144C
YHR070W	YOR101W		YDR449C	YOR004W			YJL122W	YPR144C
YOR078W	YOR145C		YER082C	YOR004W			YJR063W	YPR144C
YBL039C	YOR206W		YER126C	YOR004W			YKL009W	YPR144C
YCL054W	YOR206W		YER127W	YOR004W			YKL078W	YPR144C
YDR087C	YOR206W		YFL001W	YOR004W			YKR024C	YPR144C
YDR299W	YOR206W		YGL111W	YOR004W			YKR081C	YPR144C
YDR449C	YOR206W		YGR081C	YOR004W			YLL008W	YPR144C
YER126C	YOR206W		YHR040W	YOR004W			YLL011W	YPR144C
YGR128C	YOR206W		YHR070W	YOR004W			YLR196W	YPR144C
YHR148W	YOR206W		YHR088W	YOR004W			YLR222C	YPR144C
YLL034C	YOR206W		YHR169W	YOR004W			YLR401C	YPR144C
YLR068W	YOR206W		YIL096C	YOR004W			YML093W	YPR144C
YDR037W	YOR207C		YJL010C	YOR004W			YMR093W	YPR144C
YER110C	YOR207C		YJL033W	YOR004W			YMR131C	YPR144C
YNL175C	YOR207C		YJL050W	YOR004W			YMR290C	YPR144C
YOR108W	YOR207C		YJL069C	YOR004W			YNL062C	YPR144C
YDR120C	YOR243C		YJL109C	YOR004W			YNL075W	YPR144C
YER006W	YOR243C		YJL125C	YOR004W			YNL112W	YPR144C
YER126C	YOR243C		YKL172W	YOR004W			YNL182C	YPR144C
YHR052W	YOR243C		YKR024C	YOR004W			YNL248C	YPR144C
YHR148W	YOR243C		YKR081C	YOR004W			YNL308C	YPR144C
YLR409C	YOR243C		YLR051C	YOR004W			YNR053C	YPR144C
YAL059W	YOR272W		YLR068W	YOR004W			YNR054C	YPR144C
YBL039C	YOR272W		YLR175W	YOR004W			YOL124C	YPR144C
YCL054W	YOR272W		YLR186W	YOR004W			YOL144W	YPR144C
YDL060W	YOR272W		YLR196W	YOR004W			YOR004W	YPR144C
YDL063C	YOR272W		YLR222C	YOR004W			YOR272W	YPR144C
YDL201W	YOR272W		YLR276C	YOR004W			YPR137W	YPR144C
YDR021W	YOR272W		YLR401C	YOR004W
YDR087C	YOR272W		YLR435W	YOR004W
YDR101C	YOR272W		YML093W	YOR004W
YDR165W	YOR272W		YMR049C	YOR004W
YDR299W	YOR272W		YMR128W	YOR004W
YDR496C	YOR272W		YMR131C	YOR004W
YER002W	YOR272W		YMR290C	YOR004W
YER049W	YOR272W		YNL061W	YOR004W
YER082C	YOR272W		YNL062C	YOR004W
YER126C	YOR272W		YNL075W	YOR004W
YGL078C	YOR272W		YNL112W	YOR004W
YGR245C	YOR272W		YNL119W	YOR004W
YHR085W	YOR272W		YNL308C	YOR004W
YHR148W	YOR272W		YNR054C	YOR004W
YHR170W	YOR272W		YOL022C	YOR004W
YIL091C	YOR272W		YOL041C	YOR004W
YIR012W	YOR272W		YFL023W	YOR051C
YIR026C	YOR272W		YER002W	YOR078W
YJL033W	YOR272W		YIL091C	YOR078W
YJL050W	YOR272W		YJL122W	YOR078W
YJL069C	YOR272W		YKL009W	YOR078W
YJL122W	YOR272W		YKL078W	YOR078W
YJR063W	YOR272W		YKL082C	YOR078W
YKL009W	YOR272W		YLL011W	YOR078W
YKL029C	YOR272W		YMR014W	YOR078W
YKL078W	YOR272W		YNL002C	YOR078W
YKL082C	YOR272W		YOL144W	YOR078W
YKR024C	YOR272W		YMR300C	YOR108W
YKR081C	YOR272W		YDR037W	YOR116C
YKR092C	YOR272W		YBR117C	YOR161C
YLL008W	YOR272W		YCL059C	YOR206W
YLL011W	YOR272W		YDR021W	YOR206W
YLL034C	YOR272W		YER002W	YOR206W
YLR068W	YOR272W		YGL078C	YOR206W
YLR186W	YOR272W		YHR065C	YOR206W
YLR196W	YOR272W		YHR148W	YOR206W
YLR222C	YOR272W		YIL091C	YOR206W
YLR276C	YOR272W		YJL122W	YOR206W
YML093W	YOR272W		YKL009W	YOR206W
YMR014W	YOR272W		YKL078W	YOR206W
YMR093W	YOR272W		YKL082C	YOR206W
YMR128W	YOR272W		YLL011W	YOR206W
YMR131C	YOR272W		YLR129W	YOR206W
YMR239C	YOR272W		YLR197W	YOR206W
YMR290C	YOR272W		YLR221C	YOR206W
YMR310C	YOR272W		YLR409C	YOR206W
YNL002C	YOR272W		YMR014W	YOR206W
[truncated: 664 more rows]

## Sheet: New_links_associated_with_10_pr
The new predicted interactions associated with the select 10 proteins under the new constructed networks							Overlap between new predicted interactions under network 1 and String database			Overlap between new predicted interactions under network 2 and String database
Network1(The threshold of PCC is set to 0.98)			Network2(The threshold of PCC and GO similarity is set to 0.95 and 0.5, respectively)
YNL175C	YPR112C		YCR035C	YNL075W			YNL175C	YPR112C		YCR035C	YNL075W
YLR129W	YPR112C		YLR014C	YNL062C			YLR129W	YPR112C		YHR196W	YNL062C
YBR267W	YPR112C		YJR063W	YNL062C			YBR267W	YPR112C		YDR412W	YPR112C
YBR247C	YPR112C		YJL025W	YNL062C			YBR247C	YPR112C		YDR412W	YOL022C
YLR014C	YNL075W		YJL011C	YNL062C			YNL207W	YPR112C		YDR412W	YER126C
YNL207W	YPR112C		YHR196W	YNL062C			YMR239C	YOR004W		YDR120C	YOR004W
YMR239C	YOR004W		YBR154C	YNL062C			YMR239C	YNL062C		YDR120C	YNL112W
YMR239C	YNL062C		YDR412W	YPR112C			YLR243W	YOR004W		YDR120C	YNL075W
YLR243W	YOR004W		YDR412W	YOL022C			YHR066W	YOR004W		YDR120C	YNL062C
YLR243W	YNL112W		YDR412W	YNL112W			YHR066W	YNL062C		YDR120C	YMR131C
YLR243W	YNL062C		YDR412W	YLR186W			YBR155W	YOR004W		YDR120C	YER126C
YHR066W	YOR004W		YDR412W	YER126C			YDR361C	YMR131C		YDL213C	YOR004W
YHR066W	YNL062C		YDR120C	YOR004W			YOL010W	YOR004W		YDL213C	YNL112W
YBR155W	YOR004W		YDR120C	YOL022C			YLR051C	YLR186W		YDL213C	YER126C
YBR155W	YNL062C		YDR120C	YNL112W			YER002W	YOR004W		YDL208W	YOR004W
YDR361C	YMR131C		YDR120C	YNL075W			YER002W	YER126C		YDL208W	YNL112W
YOL010W	YOR004W		YDR120C	YNL062C			YDR449C	YNL062C		YDL208W	YNL075W
YLR051C	YNL062C		YDR120C	YMR131C			YDR449C	YLR186W		YDL208W	YNL062C
YLR051C	YLR186W		YDR120C	YER126C			YDR449C	YER126C		YDL208W	YMR131C
YER002W	YOR004W		YDL213C	YOR004W			YDR299W	YOR004W		YDL208W	YLR186W
YER002W	YNL062C		YDL213C	YOL022C			YDR299W	YNL112W		YDL208W	YER126C
YER002W	YMR131C		YDL213C	YNL112W			YDR299W	YNL075W		YDL153C	YER126C
YER002W	YLR186W		YDL213C	YNL075W			YDR299W	YNL062C		YDL148C	YNL112W
YER002W	YER126C		YDL213C	YNL062C			YDR299W	YMR131C		YDL148C	YLR186W
YDR449C	YNL062C		YDL213C	YER126C			YDR299W	YLR186W		YDL148C	YER126C
YDR449C	YLR186W		YDL208W	YPR112C			YDR299W	YER126C		YDL014W	YER126C
YDR449C	YER126C		YDL208W	YOR004W			YDR087C	YOR004W		YNL119W	YOR004W
YDR299W	YOR004W		YDL208W	YOL022C			YDR087C	YNL112W		YLR175W	YOR004W
YDR299W	YOL022C		YDL208W	YNL112W			YDR087C	YNL062C		YLR175W	YNL112W
YDR299W	YNL112W		YDL208W	YNL075W			YDR087C	YMR131C		YLR175W	YNL062C
YDR299W	YNL075W		YDL208W	YNL062C			YDR087C	YLR186W		YLR175W	YMR131C
YDR299W	YNL062C		YDL208W	YMR131C			YDR087C	YER126C		YLR175W	YLR186W
YDR299W	YMR131C		YDL208W	YLR186W			YDR021W	YER126C		YJR041C	YPR112C
YDR299W	YLR186W		YDL208W	YER126C			YDL201W	YPR112C		YJR041C	YNL112W
YDR299W	YER126C		YDL153C	YOL022C			YDL201W	YER126C		YJL109C	YPR112C
YDR087C	YOR004W		YDL153C	YER126C			YDL063C	YPR112C		YJL109C	YOR004W
YDR087C	YOL022C		YDL148C	YOL022C			YDL063C	YOL022C		YJL109C	YNL112W
YDR087C	YNL112W		YDL148C	YNL112W			YDL063C	YNL112W		YJL109C	YNL075W
YDR087C	YNL062C		YDL148C	YLR186W			YDL063C	YNL075W		YJL109C	YNL062C
YDR087C	YMR131C		YDL148C	YER126C			YDL063C	YER126C		YJL109C	YMR131C
YDR087C	YLR186W		YDL014W	YOL022C			YDL060W	YPR112C		YJL109C	YLR186W
YDR087C	YER126C		YDL014W	YER126C			YDL060W	YNL112W		YIL096C	YOR004W
YDR021W	YER126C		YNL119W	YOR004W			YDL060W	YNL075W		YIL096C	YOL022C
YDL201W	YPR112C		YNL119W	YOL022C			YDL060W	YER126C		YHR088W	YOR004W
YDL201W	YNL112W		YLR175W	YPR112C			YCL054W	YPR112C		YHR088W	YOL022C
YDL201W	YER126C		YLR175W	YOR004W			YCL054W	YNL112W		YHR088W	YNL075W
YDL150W	YER126C		YLR175W	YOL022C			YCL054W	YER126C		YHR088W	YNL062C
YDL063C	YPR112C		YLR175W	YNL112W			YBL039C	YPR112C		YHR088W	YMR131C
YDL063C	YOL022C		YLR175W	YNL062C			YBL039C	YOR004W		YGR158C	YLR186W
YDL063C	YNL112W		YLR175W	YMR131C			YBL039C	YNL112W		YGR103W	YPR112C
YDL063C	YNL075W		YLR175W	YLR186W			YBL039C	YNL062C		YGR103W	YOL022C
YDL063C	YER126C		YJR041C	YPR112C			YBL039C	YLR186W		YGR103W	YNL112W
YDL060W	YPR112C		YJR041C	YOL022C			YBL039C	YER126C		YDR449C	YPR112C
YDL060W	YOL022C		YJR041C	YNL112W			YAL059W	YPR112C		YDR449C	YOR004W
YDL060W	YNL112W		YJR041C	YNL075W			YAL059W	YNL112W		YDR449C	YNL112W
YDL060W	YNL075W		YJL109C	YPR112C			YAL059W	YNL075W		YDR449C	YNL075W
YDL060W	YER126C		YJL109C	YOR004W			YAL059W	YER126C		YDR449C	YNL062C
YCL054W	YPR112C		YJL109C	YOL022C			YPR110C	YPR112C		YDR449C	YMR131C
YCL054W	YOL022C		YJL109C	YNL112W			YPL217C	YPR112C		YDR449C	YLR186W
YCL054W	YNL112W		YJL109C	YNL075W			YPL093W	YPR112C		YDR449C	YER126C
YCL054W	YER126C		YJL109C	YNL062C			YPL043W	YPR112C		YDR449C	YER082C
YBL039C	YPR112C		YJL109C	YMR131C			YOL077C	YPR112C		YDR398W	YPR112C
YBL039C	YOR004W		YJL109C	YLR186W			YOL022C	YPL211W		YDR398W	YOR004W
YBL039C	YOL022C		YIL096C	YOR004W			YOL022C	YOR272W		YDR398W	YNL112W
YBL039C	YNL112W		YIL096C	YOL022C			YOL022C	YOR004W		YDR398W	YNL075W
YBL039C	YNL062C		YIL096C	YNL062C			YNL110C	YOR004W		YDR398W	YNL062C
YBL039C	YLR186W		YHR088W	YOR004W			YNL061W	YNL075W		YDR398W	YMR131C
YBL039C	YER126C		YHR088W	YOL022C			YNL002C	YNL062C		YDR398W	YLR186W
YAL059W	YPR112C		YHR088W	YNL112W			YMR310C	YOR004W		YDR398W	YER082C
YAL059W	YOL022C		YHR088W	YNL075W			YMR310C	YNL075W		YDR165W	YOR004W
YAL059W	YNL112W		YHR088W	YNL062C			YMR310C	YNL062C		YDR165W	YNL075W
YAL059W	YNL075W		YHR088W	YMR131C			YMR049C	YPR112C		YDR165W	YNL062C
YAL059W	YER126C		YGR158C	YPR112C			YMR049C	YOR004W		YDR165W	YMR131C
YPR110C	YPR112C		YGR158C	YOL022C			YMR049C	YOL022C		YDR165W	YER126C
YPL217C	YPR112C		YGR158C	YNL112W			YMR049C	YNL112W		YDR165W	YER082C
YPL093W	YPR112C		YGR158C	YLR186W			YMR049C	YNL075W		YDR087C	YPR112C
YPL043W	YPR112C		YGR103W	YPR112C			YLL034C	YPR112C		YDR087C	YOR004W
YOL077C	YPR112C		YGR103W	YOL022C			YLL034C	YOR004W		YDR087C	YNL112W
YOL022C	YPL226W		YGR103W	YNL112W			YLL034C	YNL112W		YDR087C	YNL075W
YOL022C	YPL217C		YDR449C	YPR112C			YLL034C	YNL075W		YDR087C	YNL062C
YOL022C	YPL211W		YDR449C	YOR004W			YLL034C	YMR131C		YDR087C	YMR131C
YOL022C	YPL093W		YDR449C	YOL022C			YJL050W	YPR112C		YDR087C	YLR186W
YOL022C	YPL012W		YDR449C	YNL112W			YJL050W	YNL112W		YDR087C	YER126C
YOL022C	YOR340C		YDR449C	YNL075W			YJL033W	YPR112C		YDR087C	YER082C
YOL022C	YOR272W		YDR449C	YNL062C			YJL033W	YNL112W		YDL201W	YOR004W
YOL022C	YOR004W		YDR449C	YMR131C			YIL091C	YOL022C		YDL201W	YNL075W
YNL110C	YOR004W		YDR449C	YLR186W			YIL091C	YNL062C		YDL201W	YNL062C
YNL061W	YNL075W		YDR449C	YER126C			YIL091C	YLR186W		YDL201W	YMR131C
YNL002C	YNL062C		YDR449C	YER082C			YHR148W	YOR004W		YDL201W	YER126C
YMR310C	YPR112C		YDR398W	YPR112C			YHR148W	YNL112W		YCL054W	YPR112C
YMR310C	YOR004W		YDR398W	YOR004W			YHR148W	YNL062C		YCL054W	YOR004W
YMR310C	YNL112W		YDR398W	YNL112W			YHR148W	YLR186W		YCL054W	YNL112W
YMR310C	YNL075W		YDR398W	YNL075W			YHR085W	YOR004W		YCL054W	YNL075W
YMR310C	YNL062C		YDR398W	YNL062C			YGR245C	YOR004W		YCL054W	YNL062C
YMR049C	YPR112C		YDR398W	YMR131C			YGR245C	YNL062C		YCL054W	YMR131C
YMR049C	YOR004W		YDR398W	YLR186W			YGL078C	YPR112C		YCL054W	YLR186W
YMR049C	YOL022C		YDR398W	YER082C			YGL078C	YNL112W		YCL054W	YER126C
YMR049C	YNL112W		YDR165W	YOR004W			YGL078C	YNL075W		YCL054W	YER082C
YMR049C	YNL075W		YDR165W	YOL022C			YGL078C	YLR186W		YBR247C	YPR112C
YLR068W	YPR112C		YDR165W	YNL112W			YER126C	YPR112C		YBR247C	YOR004W
YLR068W	YNL112W		YDR165W	YNL075W			YER126C	YPR110C		YBR247C	YNL112W
YLL034C	YPR112C		YDR165W	YNL062C			YER126C	YPR010C		YBR247C	YNL075W
YLL034C	YOR004W		YDR165W	YMR131C			YER126C	YPL226W		YBR247C	YNL062C
YLL034C	YOL022C		YDR165W	YER126C			YER126C	YPL217C		YBR247C	YMR131C
YLL034C	YNL112W		YDR165W	YER082C			YER126C	YPL211W		YBR247C	YER126C
YLL034C	YNL075W		YDR087C	YPR112C			YER126C	YPL126W		YBR247C	YER082C
YLL034C	YNL062C		YDR087C	YOR004W			YER126C	YPL093W		YPR112C	YPR144C
YLL034C	YMR131C		YDR087C	YOL022C			YER126C	YPL086C		YPR112C	YPR143W
YJL050W	YPR112C		YDR087C	YNL112W			YER126C	YPL043W		YPR112C	YPR137W
YJL050W	YOL022C		YDR087C	YNL075W			YER126C	YPL012W		YPL146C	YPR112C
YJL050W	YNL112W		YDR087C	YNL062C			YER126C	YOR340C		YPL043W	YPR112C
YJL033W	YPR112C		YDR087C	YMR131C			YER126C	YOR294W		YPL012W	YPR112C
YJL033W	YNL112W		YDR087C	YLR186W			YER126C	YOR272W		YOR272W	YPR112C
YIL091C	YOL022C		YDR087C	YER126C			YER126C	YOR243C		YOR004W	YPR144C
YIL091C	YNL062C		YDR087C	YER082C			YER126C	YOR206W		YOR004W	YPR143W
YIL091C	YLR186W		YDL201W	YOR004W			YER126C	YOR004W		YOR004W	YPR137W
YHR148W	YOR004W		YDL201W	YOL022C			YER126C	YOL077C		YOR004W	YPR112C
YHR148W	YOL022C		YDL201W	YNL112W			YER126C	YOL041C		YOR004W	YPL146C
YHR148W	YNL112W		YDL201W	YNL075W			YER126C	YNR054C		YOR004W	YPL043W
YHR148W	YNL062C		YDL201W	YNL062C			YER126C	YNL308C		YOR004W	YPL012W
YHR148W	YLR186W		YDL201W	YMR131C			YER126C	YNL248C		YOR004W	YOR272W
YHR085W	YOR004W		YDL201W	YER126C			YER126C	YNL112W		YOL041C	YPR112C
YHR085W	YNL062C		YDL201W	YER082C			YER126C	YNL110C		YOL041C	YOR004W
YGR245C	YOR004W		YDL036C	YOR004W			YER126C	YNL075W		YOL022C	YOR272W
YGR245C	YOL022C		YDL036C	YNL112W			YER126C	YNL062C		YOL022C	YOR004W
YGR245C	YNL062C		YDL036C	YNL062C			YER126C	YNL061W		YNR054C	YPR112C
YGL078C	YPR112C		YDL036C	YMR131C			YER126C	YNL002C		YNR054C	YOR004W
YGL078C	YOL022C		YDL036C	YER082C			YER126C	YMR290C		YNL308C	YPR112C
YGL078C	YNL112W		YCL054W	YPR112C			YER126C	YMR131C		YNL308C	YOR004W
YGL078C	YNL075W		YCL054W	YOR004W			YER126C	YMR128W		YNL112W	YPR144C
YGL078C	YLR186W		YCL054W	YOL022C			YER126C	YMR093W		YNL112W	YPR137W
YER126C	YPR112C		YCL054W	YNL112W			YER126C	YMR049C		YNL112W	YPR112C
YER126C	YPR110C		YCL054W	YNL075W			YER126C	YMR014W		YNL112W	YPL146C
YER126C	YPR010C		YCL054W	YNL062C			YER126C	YML093W		YNL112W	YPL043W
YER126C	YPL226W		YCL054W	YMR131C			YER126C	YLR276C		YNL112W	YPL012W
YER126C	YPL217C		YCL054W	YLR186W			YER126C	YLR222C		YNL112W	YOR272W
YER126C	YPL211W		YCL054W	YER126C			YER126C	YLR196W		YNL112W	YOR004W
YER126C	YPL126W		YCL054W	YER082C			YER126C	YLR186W		YNL112W	YOL041C
YER126C	YPL093W		YBR247C	YPR112C			YER126C	YLL034C		YNL112W	YNL308C
YER126C	YPL086C		YBR247C	YOR004W			YER126C	YLL011W		YNL075W	YPR144C
YER126C	YPL043W		YBR247C	YOL022C			YER126C	YLL008W		YNL075W	YPR143W
YER126C	YPL012W		YBR247C	YNL112W			YER126C	YKR081C		YNL075W	YPR137W
YER126C	YOR340C		YBR247C	YNL075W			YER126C	YKL172W		YNL075W	YPR112C
YER126C	YOR294W		YBR247C	YNL062C			YER126C	YKL082C		YNL075W	YPL146C
YER126C	YOR272W		YBR247C	YMR131C			YER126C	YKL009W		YNL075W	YPL043W
YER126C	YOR243C		YBR247C	YER126C			YER126C	YJR063W		YNL075W	YPL012W
YER126C	YOR206W		YBR247C	YER082C			YER126C	YJL122W		YNL075W	YOR272W
YER126C	YOR004W		YBR141C	YMR131C			YER126C	YJL050W		YNL075W	YOR004W
YER126C	YOL077C		YBR141C	YER082C			YER126C	YJL033W		YNL075W	YOL041C
YER126C	YOL041C		YPR112C	YPR144C			YER126C	YIR026C		YNL075W	YNR054C
YER126C	YOL022C		YPR112C	YPR143W			YER126C	YIR012W		YNL075W	YNL308C
YER126C	YNR054C		YPR112C	YPR137W			YER126C	YIL091C		YNL075W	YNL119W
YER126C	YNL308C		YPL146C	YPR112C			YER126C	YHR148W		YNL075W	YNL112W
YER126C	YNL248C		YPL043W	YPR112C			YER126C	YHR085W		YNL062C	YPR144C
YER126C	YNL112W		YPL012W	YPR112C			YER126C	YGR245C		YNL062C	YPR137W
YER126C	YNL110C		YOR272W	YPR112C			YER126C	YGR128C		YNL062C	YPR112C
YER126C	YNL075W		YOR004W	YPR144C			YER126C	YGL111W		YNL062C	YPL043W
YER126C	YNL062C		YOR004W	YPR143W			YER126C	YGL078C		YNL062C	YPL012W
YER126C	YNL061W		YOR004W	YPR137W			YER049W	YMR131C		YNL062C	YOR340C
YER126C	YNL002C		YOR004W	YPR112C			YER049W	YER126C		YNL062C	YOR272W
YER126C	YMR310C		YOR004W	YPL146C			YDR496C	YPR112C		YNL062C	YOR004W
YER126C	YMR290C		YOR004W	YPL043W			YDR496C	YOR004W		YNL062C	YNR054C
YER126C	YMR131C		YOR004W	YPL012W			YDR496C	YNL112W		YNL062C	YNL248C
YER126C	YMR128W		YOR004W	YOR272W			YDR496C	YNL075W		YNL062C	YNL112W
YER126C	YMR093W		YOL041C	YPR112C			YDR496C	YNL062C		YNL062C	YNL075W
YER126C	YMR049C		YOL041C	YOR004W			YDR496C	YMR131C		YNL061W	YPR112C
YER126C	YMR014W		YOL022C	YPR144C			YDR496C	YLR186W		YNL061W	YOR004W
YER126C	YML093W		YOL022C	YPR143W			YDR496C	YER126C		YNL061W	YOL022C
YER126C	YLR276C		YOL022C	YPR137W			YDR496C	YER082C		YNL061W	YNL112W
YER126C	YLR222C		YOL022C	YPR112C			YDR398W	YER082C		YNL061W	YNL075W
YER126C	YLR196W		YOL022C	YPL146C			YDR165W	YPR112C		YNL061W	YNL062C
YER126C	YLR186W		YOL022C	YPL043W			YDR165W	YOR004W		YMR290C	YPR112C
YER126C	YLR068W		YOL022C	YPL012W			YDR165W	YNL075W		YMR290C	YOR004W
YER126C	YLL034C		YOL022C	YOR272W			YDR165W	YNL062C		YMR290C	YNL112W
YER126C	YLL011W		YOL022C	YOR004W			YDR165W	YMR131C		YMR290C	YNL075W
YER126C	YLL008W		YOL022C	YOL041C			YDR165W	YLR186W		YMR290C	YNL062C
YER126C	YKR081C		YNR054C	YPR112C			YDR165W	YER126C		YMR131C	YPR144C
YER126C	YKL172W		YNR054C	YOR004W			YDR165W	YER082C		YMR131C	YPR137W
YER126C	YKL082C		YNR054C	YOL022C			YDR101C	YPR112C		YMR131C	YPR112C
YER126C	YKL009W		YNL308C	YPR112C			YDR101C	YOR004W		YMR131C	YPL146C
YER126C	YJR063W		YNL308C	YOR004W			YDR101C	YNL112W		YMR131C	YPL043W
YER126C	YJL122W		YNL308C	YOL022C			YDR101C	YNL075W		YMR131C	YPL012W
YER126C	YJL050W		YNL112W	YPR144C			YDR101C	YMR131C		YMR131C	YOR272W
YER126C	YJL033W		YNL112W	YPR143W			YDR101C	YER126C		YMR131C	YOR004W
YER126C	YIR026C		YNL112W	YPR137W			YDR101C	YER082C		YMR131C	YOL041C
YER126C	YIR012W		YNL112W	YPR112C			YOR272W	YPR112C		YMR131C	YNR054C
YER126C	YIL091C		YNL112W	YPL146C			YOR004W	YPR144C		YMR131C	YNL308C
YER126C	YHR148W		YNL112W	YPL043W			YOR004W	YPR137W		YMR131C	YNL112W
YER126C	YHR085W		YNL112W	YPL012W			YOR004W	YPL211W		YMR131C	YNL075W
YER126C	YGR245C		YNL112W	YOR272W			YOR004W	YPL146C		YMR131C	YNL062C
YER126C	YGR128C		YNL112W	YOR004W			YOR004W	YPL093W		YMR131C	YNL061W
YER126C	YGL111W		YNL112W	YOL041C			YOR004W	YPL012W		YMR131C	YMR290C
YER126C	YGL078C		YNL112W	YOL022C			YOR004W	YOR340C		YMR128W	YPR112C
YER049W	YPR112C		YNL112W	YNR054C			YOR004W	YOR294W		YMR128W	YOR004W
YER049W	YOR004W		YNL112W	YNL308C			YOR004W	YOR272W		YMR128W	YNL112W
YER049W	YNL112W		YNL112W	YNL119W			YOL124C	YOR004W		YMR128W	YNL075W
YER049W	YNL062C		YNL075W	YPR144C			YNR054C	YOR004W		YMR128W	YNL062C
YER049W	YMR131C		YNL075W	YPR143W			YNR053C	YOR004W		YMR128W	YMR131C
YER049W	YLR186W		YNL075W	YPR137W			YNL308C	YPR112C		YMR049C	YPR112C
YER049W	YER126C		YNL075W	YPR112C			YNL308C	YOR004W		YMR049C	YOR004W
YER049W	YER082C		YNL075W	YPL146C			YNL248C	YPR112C		YMR049C	YOL022C
YDR496C	YPR112C		YNL075W	YPL043W			YNL248C	YOR004W		YMR049C	YNL112W
YDR496C	YOR004W		YNL075W	YPL012W			YNL182C	YOR004W		YMR049C	YNL075W
YDR496C	YOL022C		YNL075W	YOR272W			YNL112W	YPR144C		YMR049C	YNL062C
YDR496C	YNL112W		YNL075W	YOR004W			YNL112W	YPR112C		YMR049C	YMR131C
YDR496C	YNL075W		YNL075W	YOL041C			YNL112W	YPR110C		YML093W	YPR112C
YDR496C	YNL062C		YNL075W	YOL022C			YNL112W	YPL217C		YML093W	YOR004W
YDR496C	YMR131C		YNL075W	YNR054C			YNL112W	YPL093W		YML093W	YNL112W
YDR496C	YLR186W		YNL075W	YNL308C			YNL112W	YPL012W		YML093W	YNL075W
YDR496C	YER126C		YNL075W	YNL119W			YNL112W	YOR340C		YML093W	YNL062C
YDR496C	YER082C		YNL075W	YNL112W			YNL112W	YOR272W		YML093W	YMR131C
YDR398W	YER082C		YNL062C	YPR144C			YNL112W	YOR004W		YLR435W	YOR004W
YDR165W	YPR112C		YNL062C	YPR143W			YNL112W	YOL077C		YLR435W	YNL075W
YDR165W	YOR004W		YNL062C	YPR137W			YNL112W	YNL308C		YLR401C	YPR112C
YDR165W	YNL112W		YNL062C	YPR112C			YNL112W	YNL248C		YLR276C	YPR112C
YDR165W	YNL075W		YNL062C	YPL146C			YNL112W	YNL182C		YLR276C	YOR004W
YDR165W	YNL062C		YNL062C	YPL086C			YNL075W	YPR144C		YLR276C	YNL112W
YDR165W	YMR131C		YNL062C	YPL043W			YNL075W	YPL093W		YLR276C	YNL075W
YDR165W	YLR186W		YNL062C	YPL012W			YNL075W	YPL043W		YLR276C	YNL062C
YDR165W	YER126C		YNL062C	YOR340C			YNL075W	YOR340C		YLR276C	YMR131C
YDR165W	YER082C		YNL062C	YOR272W			YNL075W	YOR294W		YLR222C	YPR112C
YDR101C	YPR112C		YNL062C	YOR004W			YNL075W	YOR272W		YLR222C	YOR004W
YDR101C	YOR004W		YNL062C	YOL041C			YNL075W	YOR004W		YLR222C	YNL112W
YDR101C	YOL022C		YNL062C	YOL022C			YNL075W	YOL077C		YLR222C	YNL075W
YDR101C	YNL112W		YNL062C	YNR054C			YNL075W	YNR054C		YLR222C	YNL062C
YDR101C	YNL075W		YNL062C	YNL308C			YNL075W	YNL308C		YLR222C	YMR131C
YDR101C	YMR131C		YNL062C	YNL248C			YNL075W	YNL248C		YLR196W	YPR112C
YDR101C	YER126C		YNL062C	YNL119W			YNL075W	YNL207W		YLR196W	YOR004W
YDR101C	YER082C		YNL062C	YNL113W			YNL075W	YNL182C		YLR196W	YNL112W
YOR272W	YPR112C		YNL062C	YNL112W			YNL075W	YNL112W		YLR196W	YNL075W
YOR051C	YPR112C		YNL062C	YNL075W			YNL075W	YNL110C		YLR196W	YNL062C
YOR004W	YPR144C		YNL061W	YPR112C			YNL062C	YPR144C		YLR196W	YMR131C
YOR004W	YPR137W		YNL061W	YOR004W			YNL062C	YPR137W		YLR186W	YPR144C
YOR004W	YPL226W		YNL061W	YOL022C			YNL062C	YPL211W		YLR186W	YPR137W
YOR004W	YPL211W		YNL061W	YNL112W			YNL062C	YPL093W		YLR186W	YPR112C
YOR004W	YPL146C		YNL061W	YNL075W			YNL062C	YPL012W		YLR186W	YPL043W
YOR004W	YPL093W		YNL061W	YNL062C			YNL062C	YOR340C		YLR186W	YPL012W
YOR004W	YPL012W		YMR290C	YPR112C			YNL062C	YOR294W		YLR186W	YOR272W
YOR004W	YOR340C		YMR290C	YOR004W			YNL062C	YOR272W		YLR186W	YOR004W
YOR004W	YOR294W		YMR290C	YOL022C			YNL062C	YOR004W		YLR186W	YNR054C
YOR004W	YOR272W		YMR290C	YNL112W			YNL062C	YOL124C		YLR186W	YNL112W
YOR004W	YOR051C		YMR290C	YNL075W			YNL062C	YNR054C		YLR186W	YNL075W
YOL124C	YOR004W		YMR290C	YNL062C			YNL062C	YNR053C		YLR186W	YNL062C
YNR054C	YOR004W		YMR131C	YPR144C			YNL062C	YNL248C		YLR186W	YNL061W
YNR054C	YOL022C		YMR131C	YPR143W			YNL062C	YNL182C		YLR186W	YMR290C
YNR053C	YOR004W		YMR131C	YPR137W			YNL062C	YNL112W		YLR186W	YMR131C
YNL308C	YPR112C		YMR131C	YPR112C			YNL062C	YNL110C		YLR186W	YMR128W
YNL308C	YOR004W		YMR131C	YPL146C			YNL062C	YNL075W		YLR186W	YMR049C
YNL248C	YPR112C		YMR131C	YPL043W			YMR290C	YPR112C		YLR186W	YML093W
YNL248C	YOR004W		YMR131C	YPL012W			YMR290C	YOR004W		YLR186W	YLR435W
YNL248C	YOL022C		YMR131C	YOR272W			YMR290C	YNL112W		YLR186W	YLR276C
YNL182C	YOR004W		YMR131C	YOR004W			YMR290C	YNL075W		YLR186W	YLR222C
YNL112W	YPR144C		YMR131C	YOL041C			YMR290C	YNL062C		YLR186W	YLR196W
YNL112W	YPR112C		YMR131C	YOL022C			YMR131C	YPR144C		YLR068W	YOR004W
YNL112W	YPR110C		YMR131C	YNR054C			YMR131C	YPR137W		YLR051C	YOR004W
YNL112W	YPL217C		YMR131C	YNL308C			YMR131C	YPL093W		YLR051C	YOL022C
YNL112W	YPL093W		YMR131C	YNL119W			YMR131C	YOR340C		YLR051C	YNL075W
YNL112W	YPL012W		YMR131C	YNL112W			YMR131C	YOR272W		YLR051C	YLR186W
YNL112W	YOR340C		YMR131C	YNL075W			YMR131C	YOR004W		YKR081C	YPR112C
YNL112W	YOR272W		YMR131C	YNL062C			YMR131C	YOL144W		YKR081C	YOR004W
YNL112W	YOR051C		YMR131C	YNL061W			YMR131C	YOL124C		YKR081C	YOL022C
YNL112W	YOR004W		YMR131C	YMR290C			YMR131C	YOL010W		YKR081C	YNL112W
YNL112W	YOL077C		YMR128W	YPR112C			YMR131C	YNR054C		YKR081C	YNL075W
YNL112W	YOL022C		YMR128W	YOR004W			YMR131C	YNR053C		YKR081C	YNL062C
YNL112W	YNR054C		YMR128W	YOL022C			YMR131C	YNL308C		YKR081C	YMR131C
YNL112W	YNL308C		YMR128W	YNL112W			YMR131C	YNL248C		YKR081C	YLR186W
YNL112W	YNL248C		YMR128W	YNL075W			YMR131C	YNL182C		YKR024C	YPR112C
YNL112W	YNL182C		YMR128W	YNL062C			YMR131C	YNL112W		YKR024C	YOR004W
YNL075W	YPR144C		YMR128W	YMR131C			YMR131C	YNL110C		YKR024C	YNL112W
YNL075W	YPL093W		YMR049C	YPR112C			YMR131C	YNL075W		YKR024C	YNL075W
YNL075W	YPL043W		YMR049C	YOR004W			YMR131C	YNL062C		YKR024C	YMR131C
YNL075W	YOR340C		YMR049C	YOL022C			YMR131C	YMR310C		YKL172W	YPR112C
YNL075W	YOR294W		YMR049C	YNL112W			YMR131C	YMR290C		YKL172W	YOR004W
YNL075W	YOR272W		YMR049C	YNL075W			YMR128W	YPR112C		YKL172W	YNL112W
YNL075W	YOR051C		YMR049C	YNL062C			YMR128W	YOR004W		YKL172W	YNL075W
YNL075W	YOR004W		YMR049C	YMR131C			YMR128W	YNL112W		YKL172W	YNL062C
YNL075W	YOL077C		YML093W	YPR112C			YMR128W	YNL075W		YKL172W	YMR131C
YNL075W	YOL022C		YML093W	YOR004W			YMR128W	YNL062C		YKL172W	YLR186W
YNL075W	YNR054C		YML093W	YOL022C			YMR128W	YMR131C		YJL125C	YOR004W
YNL075W	YNL308C		YML093W	YNL112W			YMR093W	YOR004W		YJL125C	YNL075W
YNL075W	YNL248C		YML093W	YNL075W			YMR093W	YNL112W		YJL125C	YMR131C
YNL075W	YNL207W		YML093W	YNL062C			YMR093W	YNL075W		YJL069C	YPR112C
YNL075W	YNL182C		YML093W	YMR131C			YMR093W	YNL062C		YJL069C	YOR004W
YNL075W	YNL112W		YLR435W	YPR112C			YMR093W	YMR131C		YJL069C	YNL112W
YNL075W	YNL110C		YLR435W	YOR004W			YMR014W	YPR112C		YJL069C	YNL075W
YNL062C	YPR144C		YLR435W	YOL022C			YMR014W	YOR004W		YJL069C	YNL062C
YNL062C	YPR137W		YLR435W	YNL112W			YMR014W	YNL075W		YJL069C	YMR131C
YNL062C	YPL226W		YLR435W	YNL075W			YML093W	YPR112C		YJL069C	YLR186W
YNL062C	YPL211W		YLR435W	YNL062C			YML093W	YOR004W		YJL050W	YOR004W
YNL062C	YPL146C		YLR435W	YMR131C			YML093W	YNL112W		YJL050W	YNL112W
YNL062C	YPL093W		YLR401C	YPR112C			YML093W	YNL075W		YJL050W	YNL075W
YNL062C	YPL012W		YLR401C	YOR004W			YML093W	YNL062C		YJL050W	YNL062C
YNL062C	YOR340C		YLR401C	YOL022C			YML093W	YMR131C		YJL050W	YMR131C
YNL062C	YOR294W		YLR401C	YNL112W			YLR276C	YPR112C		YJL033W	YPR112C
YNL062C	YOR272W		YLR401C	YNL075W			YLR276C	YOR004W		YJL033W	YOR004W
YNL062C	YOR051C		YLR401C	YNL062C			YLR276C	YNL112W		YJL033W	YNL112W
YNL062C	YOR004W		YLR401C	YMR131C			YLR276C	YNL075W		YJL033W	YNL075W
YNL062C	YOL124C		YLR276C	YPR112C			YLR276C	YNL062C		YJL033W	YNL062C
YNL062C	YOL022C		YLR276C	YOR004W			YLR276C	YMR131C		YJL033W	YMR131C
YNL062C	YNR054C		YLR276C	YOL022C			YLR222C	YOR004W		YJL010C	YPR112C
YNL062C	YNR053C		YLR276C	YNL112W			YLR222C	YNL075W		YJL010C	YOR004W
YNL062C	YNL308C		YLR276C	YNL075W			YLR222C	YNL062C		YJL010C	YOL022C
YNL062C	YNL248C		YLR276C	YNL062C			YLR222C	YMR131C		YJL010C	YNL112W
YNL062C	YNL182C		YLR276C	YMR131C			YLR196W	YPR112C		YJL010C	YNL075W
YNL062C	YNL112W		YLR222C	YPR112C			YLR196W	YOR004W		YJL010C	YMR131C
YNL062C	YNL110C		YLR222C	YOR004W			YLR196W	YNL112W		YJL010C	YLR186W
YNL062C	YNL075W		YLR222C	YOL022C			YLR196W	YNL075W		YHR169W	YPR112C
YMR290C	YPR112C		YLR222C	YNL112W			YLR196W	YNL062C		YHR169W	YOR004W
YMR290C	YOR004W		YLR222C	YNL075W			YLR196W	YMR131C		YHR169W	YNL112W
YMR290C	YNL112W		YLR222C	YNL062C			YLR186W	YPR137W		YHR169W	YNL075W
YMR290C	YNL075W		YLR222C	YMR131C			YLR186W	YPL093W		YHR169W	YNL062C
YMR290C	YNL062C		YLR196W	YPR112C			YLR186W	YOR340C		YHR169W	YMR131C
YMR131C	YPR144C		YLR196W	YOR004W			YLR186W	YOR272W		YHR169W	YLR186W
YMR131C	YPR137W		YLR196W	YOL022C			YLR186W	YOR004W		YGR081C	YOR004W
YMR131C	YPL093W		YLR196W	YNL112W			YLR186W	YNR054C		YGR081C	YLR186W
YMR131C	YOR340C		YLR196W	YNL075W			YLR186W	YNL248C		YGL120C	YMR131C
YMR131C	YOR272W		YLR196W	YNL062C			YLR186W	YNL182C		YGL111W	YPR112C
YMR131C	YOR051C		YLR196W	YMR131C			YLR186W	YNL062C		YGL111W	YOR004W
YMR131C	YOR004W		YLR186W	YPR144C			YLR186W	YMR290C		YGL111W	YNL112W
YMR131C	YOL144W		YLR186W	YPR143W			YLR186W	YMR131C		YGL111W	YNL075W
YMR131C	YOL124C		YLR186W	YPR137W			YLR186W	YMR093W		YGL111W	YMR131C
YMR131C	YOL010W		YLR186W	YPR112C			YLR186W	YML093W		YER127W	YOR004W
YMR131C	YNR054C		YLR186W	YPL146C			YLR186W	YLR276C		YER127W	YNL062C
YMR131C	YNR053C		YLR186W	YPL043W			YLR186W	YLR222C		YER127W	YMR131C
YMR131C	YNL308C		YLR186W	YPL012W			YLR186W	YLR196W		YER127W	YLR186W
YMR131C	YNL248C		YLR186W	YOR272W			YLL011W	YOR004W		YER126C	YPR144C
YMR131C	YNL182C		YLR186W	YOR004W			YLL011W	YNL112W		YER126C	YPR143W
YMR131C	YNL112W		YLR186W	YOL041C			YLL011W	YNL075W		YER126C	YPR137W
YMR131C	YNL110C		YLR186W	YOL022C			YLL011W	YMR131C		YER126C	YPR112C
YMR131C	YNL075W		YLR186W	YNR054C			YLL011W	YLR186W		YER126C	YPL146C
YMR131C	YNL062C		YLR186W	YNL308C			YLL008W	YOR004W		YER126C	YPL043W
YMR131C	YMR310C		YLR186W	YNL112W			YLL008W	YNL112W		YER126C	YPL012W
YMR131C	YMR290C		YLR186W	YNL075W			YLL008W	YNL075W		YER126C	YOR272W
YMR128W	YPR112C		YLR186W	YNL062C			YLL008W	YNL062C		YER126C	YOR004W
YMR128W	YOR004W		YLR186W	YNL061W			YLL008W	YMR131C		YER126C	YOL041C
YMR128W	YOL022C		YLR186W	YMR290C			YLL008W	YLR186W		YER126C	YNR054C
YMR128W	YNL112W		YLR186W	YMR131C			YKR092C	YOR004W		YER126C	YNL308C
YMR128W	YNL075W		YLR186W	YMR128W			YKR092C	YNL112W		YER126C	YNL112W
YMR128W	YNL062C		YLR186W	YMR049C			YKR092C	YMR131C		YER126C	YNL075W
YMR128W	YMR131C		YLR186W	YML093W			YKR081C	YPR112C		YER126C	YNL062C
YMR093W	YOR004W		YLR186W	YLR435W			YKR081C	YOR004W		YER126C	YNL061W
YMR093W	YNL112W		YLR186W	YLR401C			YKR081C	YOL022C		YER126C	YMR290C
YMR093W	YNL075W		YLR186W	YLR276C			YKR081C	YNL112W		YER126C	YMR131C
YMR093W	YNL062C		YLR186W	YLR222C			YKR081C	YNL075W		YER126C	YMR128W
YMR093W	YMR131C		YLR186W	YLR196W			YKR081C	YNL062C		YER126C	YMR049C
YMR014W	YPR112C		YLR068W	YPR112C			YKR081C	YMR131C		YER126C	YML093W
YMR014W	YOR004W		YLR068W	YOR004W			YKR081C	YLR186W		YER126C	YLR435W
YMR014W	YNL112W		YLR068W	YOL022C			YKR024C	YOR004W		YER126C	YLR276C
YMR014W	YNL075W		YLR068W	YNL112W			YKR024C	YNL075W		YER126C	YLR222C
YMR014W	YNL062C		YLR068W	YNL075W			YKR024C	YMR131C		YER126C	YLR196W
YMR014W	YMR131C		YLR068W	YNL062C			YKL078W	YOR004W		YER126C	YLR186W
YML093W	YPR112C		YLR068W	YMR131C			YKL078W	YNL062C		YER126C	YLR175W
YML093W	YOR004W		YLR068W	YLR186W			YKL078W	YMR131C		YER126C	YLR051C
YML093W	YOL022C		YLR051C	YOR004W			YKL009W	YOR004W		YER126C	YLR002C
YML093W	YNL112W		YLR051C	YOL022C			YKL009W	YNL062C		YER126C	YKR081C
YML093W	YNL075W		YLR051C	YNL112W			YKL009W	YMR131C		YER126C	YKR024C
YML093W	YNL062C		YLR051C	YNL075W			YKL009W	YLR186W		YER126C	YKL172W
YML093W	YMR131C		YLR051C	YNL062C			YJR063W	YOR004W		YER126C	YJL125C
YLR435W	YNL062C		YLR051C	YMR131C			YJR063W	YNL112W		YER126C	YJL109C
YLR435W	YMR131C		YLR051C	YLR186W			YJR063W	YNL075W		YER126C	YJL069C
YLR401C	YOR004W		YKR081C	YPR112C			YJR063W	YMR131C		YER126C	YJL050W
YLR401C	YNL112W		YKR081C	YOR004W			YJR063W	YLR186W		YER126C	YJL033W
YLR401C	YNL062C		YKR081C	YOL022C			YJL122W	YPR112C		YER126C	YJL010C
YLR401C	YMR131C		YKR081C	YNL112W			YJL122W	YOR004W		YER126C	YIL096C
YLR276C	YPR112C		YKR081C	YNL075W			YJL122W	YNL112W		YER126C	YHR169W
YLR276C	YOR004W		YKR081C	YNL062C			YJL122W	YNL075W		YER126C	YHR088W
YLR276C	YOL022C		YKR081C	YMR131C			YJL122W	YNL062C		YER126C	YGR158C
YLR276C	YNL112W		YKR081C	YLR186W			YJL122W	YMR131C		YER126C	YGR103W
YLR276C	YNL075W		YKR024C	YPR112C			YJL122W	YLR186W		YER126C	YGL111W
YLR276C	YNL062C		YKR024C	YOR004W			YJL069C	YOR004W		YER126C	YER127W
YLR276C	YMR131C		YKR024C	YOL022C			YJL069C	YNL112W		YER082C	YPR144C
YLR222C	YOR004W		YKR024C	YNL112W			YJL069C	YNL075W		YER082C	YPR137W
YLR222C	YOL022C		YKR024C	YNL075W			YJL069C	YNL062C		YER082C	YPR112C
YLR222C	YNL075W		YKR024C	YNL062C			YJL069C	YMR131C		YER082C	YPL146C
YLR222C	YNL062C		YKR024C	YMR131C			YJL069C	YLR186W		YER082C	YPL043W
YLR222C	YMR131C		YKR024C	YLR186W			YJL010C	YMR131C		YER082C	YPL012W
YLR196W	YPR112C		YKL172W	YPR112C			YJL010C	YLR186W		YER082C	YOR272W
YLR196W	YOR004W		YKL172W	YOR004W			YIR026C	YPR112C		YER082C	YOR004W
YLR196W	YOL022C		YKL172W	YOL022C			YIR026C	YNL112W		YER082C	YNR054C
YLR196W	YNL112W		YKL172W	YNL112W			YIR026C	YMR131C		YER082C	YNL308C
YLR196W	YNL075W		YKL172W	YNL075W			YIR012W	YOR004W		YER082C	YNL075W
YLR196W	YNL062C		YKL172W	YNL062C			YIR012W	YMR131C		YER082C	YNL061W
YLR196W	YMR131C		YKL172W	YMR131C			YHR170W	YPR112C		YER082C	YMR290C
YLR186W	YPR137W		YKL172W	YLR186W			YHR170W	YNL112W		YER082C	YMR131C
YLR186W	YPL226W		YJL125C	YOR004W			YHR170W	YNL062C		YER082C	YMR128W
YLR186W	YPL093W		YJL125C	YOL022C			YHR170W	YMR131C		YER082C	YMR049C
YLR186W	YOR340C		YJL125C	YNL112W			YHR169W	YOR004W		YER082C	YML093W
YLR186W	YOR272W		YJL125C	YNL075W			YHR169W	YNL062C		YER082C	YLR276C
YLR186W	YOR004W		YJL125C	YMR131C			YHR169W	YMR131C		YER082C	YLR222C
YLR186W	YNR054C		YJL069C	YPR112C			YER082C	YPR144C		YER082C	YLR196W
YLR186W	YNL248C		YJL069C	YOR004W			YER082C	YPR137W		YER082C	YLR186W
YLR186W	YNL182C		YJL069C	YOL022C			YER082C	YOR272W		YER082C	YLR051C
YLR186W	YNL062C		YJL069C	YNL112W			YER082C	YOR004W		YER082C	YKR081C
YLR186W	YMR290C		YJL069C	YNL075W			YER082C	YOL144W		YER082C	YKR024C
YLR186W	YMR131C		YJL069C	YNL062C			YER082C	YNR054C		YER082C	YKL172W
YLR186W	YMR093W		YJL069C	YMR131C			YER082C	YNR053C		YER082C	YJL125C
YLR186W	YMR014W		YJL069C	YLR186W			YER082C	YNL308C		YER082C	YJL069C
YLR186W	YML093W		YJL050W	YOR004W			YER082C	YNL248C		YER082C	YJL050W
YLR186W	YLR276C		YJL050W	YOL022C			YER082C	YNL182C		YER082C	YJL033W
YLR186W	YLR222C		YJL050W	YNL112W			YER082C	YNL075W		YER082C	YJL010C
YLR186W	YLR221C		YJL050W	YNL075W			YER082C	YMR290C		YER082C	YHR169W
YLR186W	YLR196W		YJL050W	YNL062C			YER082C	YMR131C		YER082C	YGR145W
YLL011W	YOR004W		YJL050W	YMR131C			YER082C	YMR128W		YER082C	YGR081C
YLL011W	YOL022C		YJL033W	YPR112C			YER082C	YMR093W		YER082C	YGL120C
YLL011W	YNL112W		YJL033W	YOR004W			YER082C	YMR014W		YER082C	YGL111W
YLL011W	YNL075W		YJL033W	YOL022C			YER082C	YML093W		YER082C	YER127W
YLL011W	YNL062C		YJL033W	YNL112W			YER082C	YLR276C		YER082C	YER126C
YLL011W	YMR131C		YJL033W	YNL075W			YER082C	YLR222C
YLL011W	YLR186W		YJL033W	YNL062C			YER082C	YLR196W
YLL008W	YOR004W		YJL033W	YMR131C			YER082C	YLR186W
YLL008W	YOL022C		YJL033W	YLR186W			YER082C	YLL011W
YLL008W	YNL112W		YJL010C	YPR112C			YER082C	YLL008W
YLL008W	YNL075W		YJL010C	YOR004W			YER082C	YKR081C
YLL008W	YNL062C		YJL010C	YOL022C			YER082C	YKR024C
YLL008W	YMR131C		YJL010C	YNL112W			YER082C	YKL078W
YLL008W	YLR186W		YJL010C	YNL075W			YER082C	YKL009W
YKR092C	YOR004W		YJL010C	YNL062C			YER082C	YJL122W
YKR092C	YNL112W		YJL010C	YMR131C			YER082C	YJL069C
YKR092C	YNL062C		YJL010C	YLR186W			YER082C	YJL010C
YKR092C	YMR131C		YHR169W	YPR112C			YER082C	YHR170W
YKR081C	YPR112C		YHR169W	YOR004W			YER082C	YHR169W
YKR081C	YOR004W		YHR169W	YOL022C
YKR081C	YOL022C		YHR169W	YNL112W
YKR081C	YNL112W		YHR169W	YNL075W
YKR081C	YNL075W		YHR169W	YNL062C
YKR081C	YNL062C		YHR169W	YMR131C
YKR081C	YMR131C		YHR169W	YLR186W
YKR081C	YLR186W		YHR070W	YOR004W
YKR024C	YOR004W		YHR070W	YNL062C
YKR024C	YNL075W		YHR070W	YMR131C
YKR024C	YNL062C		YHR040W	YOR004W
YKR024C	YMR131C		YHR040W	YOL022C
YKL078W	YOR004W		YHR040W	YNL112W
YKL078W	YNL062C		YHR040W	YNL075W
YKL078W	YMR131C		YHR040W	YNL062C
YKL029C	YOR004W		YHR040W	YMR131C
YKL029C	YNL112W		YHR040W	YLR186W
YKL029C	YNL075W		YGR081C	YOR004W
YKL029C	YNL062C		YGR081C	YNL062C
YKL029C	YMR131C		YGR081C	YMR131C
YKL009W	YOR004W		YGR081C	YLR186W
YKL009W	YNL062C		YGL120C	YMR131C
YKL009W	YMR131C		YGL111W	YPR112C
YKL009W	YLR186W		YGL111W	YOR004W
YJR063W	YOR004W		YGL111W	YOL022C
YJR063W	YOL022C		YGL111W	YNL112W
YJR063W	YNL112W		YGL111W	YNL075W
YJR063W	YNL075W		YGL111W	YNL062C
YJR063W	YNL062C		YGL111W	YMR131C
YJR063W	YMR131C		YGL111W	YLR186W
YJR063W	YLR186W		YFL001W	YOR004W
YJL122W	YPR112C		YFL001W	YOL022C
YJL122W	YOR004W		YFL001W	YNL112W
YJL122W	YNL112W		YFL001W	YNL062C
YJL122W	YNL075W		YFL001W	YMR131C
YJL122W	YNL062C		YER127W	YOR004W
YJL122W	YMR131C		YER127W	YOL022C
YJL122W	YLR186W		YER127W	YNL062C
YJL069C	YOR004W		YER127W	YMR131C
YJL069C	YNL112W		YER127W	YLR186W
YJL069C	YNL075W		YER126C	YPR144C
YJL069C	YNL062C		YER126C	YPR143W
YJL069C	YMR131C		YER126C	YPR137W
YJL069C	YLR186W		YER126C	YPR112C
YJL010C	YNL062C		YER126C	YPL146C
YJL010C	YMR131C		YER126C	YPL043W
YJL010C	YLR186W		YER126C	YPL012W
YIR026C	YPR112C		YER126C	YOR272W
YIR026C	YNL112W		YER126C	YOR004W
YIR026C	YMR131C		YER126C	YOL041C
YIR012W	YOR004W		YER126C	YOL022C
YIR012W	YNL062C		YER126C	YNR054C
YIR012W	YMR131C		YER126C	YNL308C
YIL104C	YPR112C		YER126C	YNL119W
YIL104C	YMR131C		YER126C	YNL112W
YHR170W	YPR112C		YER126C	YNL075W
YHR170W	YNL112W		YER126C	YNL062C
YHR170W	YNL062C		YER126C	YNL061W
YHR170W	YMR131C		YER126C	YMR290C
YHR169W	YOR004W		YER126C	YMR131C
YHR169W	YNL062C		YER126C	YMR128W
YHR169W	YMR131C		YER126C	YMR049C
YFL023W	YMR131C		YER126C	YML093W
YER082C	YPR144C		YER126C	YLR435W
YER082C	YPR137W		YER126C	YLR401C
YER082C	YOR272W		YER126C	YLR276C
YER082C	YOR051C		YER126C	YLR222C
YER082C	YOR004W		YER126C	YLR196W
YER082C	YOL144W		YER126C	YLR186W
YER082C	YOL124C		YER126C	YLR175W
YER082C	YNR054C		YER126C	YLR068W
YER082C	YNR053C		YER126C	YLR051C
YER082C	YNL308C		YER126C	YLR002C
YER082C	YNL248C		YER126C	YKR081C
YER082C	YNL182C		YER126C	YKR024C
YER082C	YNL112W		YER126C	YKL172W
YER082C	YNL075W		YER126C	YJR041C
YER082C	YNL062C		YER126C	YJL125C
YER082C	YMR290C		YER126C	YJL109C
YER082C	YMR131C		YER126C	YJL069C
YER082C	YMR128W		YER126C	YJL050W
YER082C	YMR093W		YER126C	YJL033W
YER082C	YMR014W		YER126C	YJL010C
YER082C	YML093W		YER126C	YIL096C
YER082C	YML056C		YER126C	YHR169W
YER082C	YLR435W		YER126C	YHR088W
YER082C	YLR401C		YER126C	YHR040W
YER082C	YLR276C		YER126C	YGR158C
YER082C	YLR222C		YER126C	YGR103W
YER082C	YLR196W		YER126C	YGR081C
YER082C	YLR186W		YER126C	YGL111W
YER082C	YLL011W		YER126C	YFL001W
YER082C	YLL008W		YER126C	YER127W
YER082C	YKR092C		YER082C	YPR144C
YER082C	YKR081C		YER082C	YPR137W
YER082C	YKR024C		YER082C	YPR112C
YER082C	YKL078W		YER082C	YPL146C
YER082C	YKL029C		YER082C	YPL043W
YER082C	YKL009W		YER082C	YPL012W
YER082C	YJR063W		YER082C	YOR272W
YER082C	YJR047C		YER082C	YOR004W
YER082C	YJL122W		YER082C	YOL041C
YER082C	YJL069C		YER082C	YOL022C
YER082C	YJL010C		YER082C	YNR054C
YER082C	YIR026C		YER082C	YNL308C
YER082C	YIR012W		YER082C	YNL282W
YER082C	YIL104C		YER082C	YNL112W
YER082C	YHR170W		YER082C	YNL075W
YER082C	YHR169W		YER082C	YNL062C
YER082C	YFL023W		YER082C	YNL061W
			YER082C	YMR290C
			YER082C	YMR131C
			YER082C	YMR128W
			YER082C	YMR049C
			YER082C	YML093W
			YER082C	YLR435W
			YER082C	YLR401C
			YER082C	YLR276C
			YER082C	YLR222C
			YER082C	YLR196W
			YER082C	YLR186W
			YER082C	YLR068W
			YER082C	YLR051C
			YER082C	YKR081C
			YER082C	YKR024C
			YER082C	YKL172W
			YER082C	YJL125C
			YER082C	YJL069C
			YER082C	YJL050W
			YER082C	YJL033W
			YER082C	YJL010C
			YER082C	YHR169W
			YER082C	YHR070W
			YER082C	YHR040W
			YER082C	YGR145W
			YER082C	YGR081C
			YER082C	YGL120C
			YER082C	YGL111W
			YER082C	YFL001W
			YER082C	YER127W
			YER082C	YER126C
